# Supplementary material for: Glyoxylic acid overcomes 1-MCP-induced blockage of fruit ripening in Pyrus communis L. var. ‘D’Anjou’
Source: Sci Rep. 2020 Apr 27;10:7084. doi: 10.1038/s41598-020-63642-z (PMC7184741; doi:10.1038/s41598-020-63642-z)
Supplement: Supplementary file 5 — Supplementary Information5. [file 41598_2020_63642_MOESM5_ESM.txt]

>V300016263_L3_WHPEAkcfEAAARAA-541_1_paired_trimmed_paired_merged_contig_1
TTTATTTTGTTCTGCAAAAGAAATGAGTACGCATGTCTGAGGGCTTAAAAATTTCAAGGCCTAAATAATCTGTTCATATTAATCCGACAAGTTATAAATACATAGTCTCATATATAATGGCCTCTCACTCATTTGGTGATCTTATCTTTGTCACTTCCAGAAATGGCATCCTTGGCTGACTCAAGGGTATGTGCAACTGCAGCAGTTGCATCAAGATCAACGGTCACTACCTCCTCCTGCAGCCCCCTTATTTCCACCATCTCGAATCTCATGAACCACCTCAACCTTCTCCTTCTTGGGCTGTTTGTCTTCCCCTGCCGGCGATCGATAATCTACTGTCTTTACTTTGATCTCCACTGCTCCTTGCTCGTTTGTTTCTTCACCTCCCTAGCAAAAACACAATCAACTGTCTTTACTTTGATCTCCACTGCTCCTTGCTCGTTTGTTT
>V300016263_L3_WHPEAkcfEAAARAA-541_1_paired_trimmed_paired_merged_contig_2
GAAATGGGCATTTTCGTACATTTAAAACTATAGCCTTACACCGGTGACCAACCAAAGCCGCCACGCAGACACAGCACCGAGCAGCCCGGCGCTCTACTAGCACACCAGTGACCGCCACATGGCGGCCACTCGACCTCTTCCGCCATCCTTCCAAAACCCTAACTTTCCACCCGCGCCCAAATCTCCCGATCCCTCCTCGGCCGCTTTCCATATCAAAGCCTCCACCTTTAGGAAGAAGAAGCAGAACAGCAGCAACATCATCAGGTGCGAGATCAAGAGCTTCGGCCACAACCTGACCATCGAGCCGGACTCTCCGGTTCACGTCTTCCGCGACACTTCCGAACCCCAATTGTCAATGGCTTCCGATTCGGCGGTGAAGAAGGCGAAGAAGGTCTGCCTCTTCTACTGCGCCGAGACCAAAGCCCTCGCCGAGAATGTCGCCGCCCAGTCCGACTCCATCGAGCTCCGCAGCATTAATTGGAGGAAATTTGATGATGGGTTCCCCAACATTTTCATACCCAATGCTCATGGAATTCGAGGGCAACATGTGGCGTTTCTCGCCTCGTTTAGCTCCCCGTCGGTGATTTTTGAGCAGCTCTCTGTGATTTATGCATTGCCCAAGTTGTTCATCTCCTCATTCACTCTGGTGCTTCCATTTTTTCCGACGGGGACTTCGGAGCGTATGGAGGATGAGGGAGATGTCGCCACCGCTTTCACGCTTGCCAGGGCCTTGTCAAACATTCCCATTTCGATGGGAGGGCCTACTAGTTTAGTTATCTATGATATCCATGCCTTGCAGGAGCGGTTTTACTTTGGTGATAATATCTTACCGTGCTTTGAGAGCGGGATCCCCTTGCTCAAAAATAGGCTCCAGCAGCTCCCTGATTCCGACAATATATCCATTGCTTTTCCTGATGATGGTGCGTGGAAACGATTTCATAAGCAGCTACATCATTTCCCTACGATTATCTGTGCTAAAGTTCGGGAAGGTGACCAACGAATTGTACGTATCAAGGAAGGAGACCCTAGAGGACGACATGTTGTGATTGTTGATGATTTGGTTCAGTCTGGTGGTACCTTGATCGAATGCCAGAAAGTTTTAGCCGCCCATGGAGCGGCAAAAATCAGTGCTTATGTAACGCATGGGATCTTTCCTAATCGATCATGGGAACGCTTTCAAAGTGATTATGGAGGGCACCCCGAGCACGGGCTGACCTACTTCTGGATTACGGACTCGTGTCCGGTGACAGTGAAAGATATGAAGAACAATCCGCCATTTGAAGTTCTTAGCCTTGCTGGGTCCATAGCGACTACTCTTCAAATGTAAGAGTAACTTAGGAGCACTAGATAGAAAGTGTCCTCTTTGGTTTTTGTTATGTTTTTGCCCCACCCTTTCTTCCAATAATGGGGCTGAATGGACTATAGAGGAGTCATCAGGCATAGAGAAAGTTAAAGCACTTGA
>V300016263_L3_WHPEAkcfEAAARAA-541_1_paired_trimmed_paired_merged_contig_3
AATCATCCAAATCCAAAACTAATGCGTCATTTAAAACGACCATAAAGGCACAATTCTCTAGATAAAGTTGAAATGAAAATGTAGATAATCAACAAAATATTGATTTAGGCAAATTTAGCCTGAATAATCCTTGAAAGAGCTTAAAAACTGAATGGTTCTAATCGTTGAATTACACTACGAAAATCCATAATTTAAGAAAGTATATGCTAGAAGCCTAGAACCACTTTGTACGTTATAAACAGTTATTCGTTCTTGCTCTATTCCTAGAGCTACATTATGGCGGACGGACTGAACTAATTTATCGTTATAGAAGTTCCAAAGTTGGCTATCATATCTGCTAAAAAGGTGAAATTTTCTTCGCCGCATCCGGATTCTCAAGTGCTTTAATGTTCTCTATGCCTGATTCAACCCCGTCATAGGAGGAAAGGGTAGGGCAAAAACATAACAAAAACCAAAGAGAAGGCACCTTCTAACTAGTGCTTC
>V300016263_L3_WHPEAkcfEAAARAA-541_1_paired_trimmed_paired_merged_contig_4
AATTAAACCTTGTATTAGCTGCATCTCGTAATATATACATTTTTTGTGAAATTCCGATTTTGACCCTCTATATAATATTTTTCTTAATTTCAAAGCTTCGTCAAACCAACCACCGGTCAATCGGTTCAGCACTCTACATCACCGAACAACCGTTCGGATTCTCGTCGCTGAACATCTGCGGCGCAGGGTAGTGTTCCATCGGCACAGAGTAGCCATGGCTAGAGGACCCCTGGCTAACGTGCGCCTGGTGCGCTTGAGCCTCCATGACAAACTTGTTGTGGTTGTAAACGTGCCCTTCGTCGTACCAGTAGTAAGAAGGAGGTGGGTATCCATTATACTCCATCTTGCTCACCTCCATCTTGGGGGCGCCTCCTCCTCCTCCTCCTCCTGCGGCGGCGCCGTCACCTCCTGCGGCTTCCTTTTCCTTGTCACCACCGCCGTCTTTTGACTTCTTGTCGGCAGCTCCGCCGTCATCTTTCTTGGGTGGGACCACTTCCACGGCCCTCCGGAACTTCTCTTTGAGGTAGGGTACAAGTTCCTTTACATCCATGAATCCCTTCACCATTACCAGGTCTTTGGGTGCGTCAAAGCTCACACTGTTAACACCT
>V300016263_L3_WHPEAkcfEAAARAA-541_1_paired_trimmed_paired_merged_contig_5
GGGTCAGACAAGAAGACTCGCCATTATCTTCCCAATCATTTCAAGAAGTTTGTTGTGCACAACGTCAAAGAGCTTGAACTGCTGATGATGCACAACAGGACCTACTGCGCTGAGATTGCACACAATGTGTCCACAAGGAAGAGGAAAGAAATTGTTGAGCGAGCCGCGCAGCTTGATGTTGTTGTCACGAACAAGCTGGCCAGGTTGCGCAGCCAGGAAGA
>V300016263_L3_WHPEAkcfEAAARAA-541_1_paired_trimmed_paired_merged_contig_6
AACATTTTATTTAAAAGTACTTTCAACCATTTTACAAGTAAAACTTGGGTGCAGGACAAAAACTCGCATCCAAATTAAGGAACATTATCAGCGCCATGGCATTCAAAATTTAGCAACATTGTCCATGTCAATTTAGCATCGACCATCGCAAGTTTATTTGTACTTTGTACAGCAACGAGTGACTTCAACTTCGATGCCCGATGAAATACGAAGATCCTGAATTTCAAATGACACTCCGCCCTAACATTCTACCAGAAATAATCCCATGGTCGGCGTGTTCAAAGTATGGATTACAACTCGTTATAATTTCAAAAAAAAAAAGATGCTCACTACAAAATGTAGATACAAGGCTCATTCATCTTCCTGGCTGCGCAACCTGGCCAACTTGTTCGTAACAACAACATCAAGCTGGGCGGCTCTCTCAACTATTTCTTTCCTCTTCCTTGTGGACACATTGTGTGCAATCTCGGCGCAGTAGGTCCTATTGTGCATCATCAGCAGTTCGAGCTCCTTGACGTTGTGCACAACAAACTTCTTGAAATGATTGGGAAGATAATGACGGGTCTTCTTGTCTGACCCATAACCAATGTTGGGCATGAGAACACATC
>V300016263_L3_WHPEAkcfEAAARAA-541_1_paired_trimmed_paired_merged_contig_7
TCAATACGGACATCTCTTGTAGATGTATTAGGCATGCCTGTATTTGAAATCATGTCGATCTTGTTCAGGTCACTGGCTTGAGTTATAATCATGGATGATGGGTCATCGTATCCATCGGTATTTCAGAAAATACATGGGCAGTCTTACCTCATATGTAGGCTTTCCCCCAGGATTCACACAAGAAACTATGCGGTGAATGGTGCTTATGCCAATGGAGCTTTGCAGAGCCCCCTGCTGCCAACTTTTGACAGCACTGCCCTTGCACAAGTCTCTTCTTTGTCCCCAATTATGGTGCAGGCCCCGGCAGAGAAAGGTGCAGCTGGTTTTGCTATCGATTTTCTCATGGGAGGTGTATCTGCTGCTGTTTCCAAAACTGCTGCTGCTCCTATTGAGCGTGTTAAACTACTGATACAGAATCAGGATGAGATGATCAAGGCTGGTCGACTTTCTGAACCATACAAGGGTATAACTGACTGCTTTGCCCGAACAATTAAGGATGAAGGTGTTTTTTCTCTGTGGAGAGGAAACACTGCCAATGTTATCAGATACTTCCCTACCCAGGCCTTTAACTTTGCTTTCAAGGATTACTTCAAGAGGCTTTTCAACTTCAAGAAGGATAAAGATGGCTACTGGAAGTGGTTTGCTGGGAACCTGGCATCAGGTGGTGCTGCTGGTGCTTCATCTCTTATTTTTGTGTATTCTCTGGACTTTGCAAGAACACGTTTGGCAAATGATGCCAAGGCTGCCAAGAAGGGTGGTGAAAGGCAGTTTAATGGTTTGGTTGATGTTTACAAGAAAACCCTCAAGTCTGATGGCATTGCTGGGTTATATCGAGGATTCAACATCTCTCTTGTTGGAATTATTGTGTACCGTGGGCTTTACTTTGGCATGTACGATTCTCTGAAACCTGTGGTTCTAATTGGTGGCCTGCAGGATAGCTTCTTTGCTAGCTTCTTGTTGGGATGGGGAATTACGATCGGTGCTGGATTAGCTTCTTACCCTTTGGACACGGTGCGCAGAAGGATGATGATGACCTCAGGAGAAGCTG
>V300016263_L3_WHPEAkcfEAAARAA-541_1_paired_trimmed_paired_merged_contig_8
ATGGGATTGCACGAAGTGATTCAATACCACCACTAGGTTTTCGCTTTGAGGGGCGACTGCCAATGTTCATCCGACCATACTCCAGCTCTGGTGTAGCAAGACGGAAGTACTCGACAAATCGGGGTTCTTGGAAAACAATGGAACGATAGTCCTCTGTAGCTACAACAGCCATTTCGTCCATAAGCGCACGCCATTCCGGTTTTGGTGAAACTGGCCTATGCATTCCATGCTCTAATGTAGCAGCGGTGAAACGCTGGAGTGTTCTAAAACACAAGAGCTCCTCTCCAAACGACTGTTCAATAACTTCACCTTGGACAGTGACACGGAGTGAACCATGAATCGTATCTGGTGGTTGAGACAAAATAGCAAGATGGGTGGGCCCACCTCCCCTTCCAACAGTGCCACCACGACCATGGAACATAGTTAGCTTCACACCAAATTTCTTAGCAACGTTTATAAGCTCCTCCTGTGCCTTATATAACTGCCATGCTGCAGAGAAACGCCCAGCATCTTTGCCAGAATCTGAGTACCCAATCATGACTTCTTGCTTTCCATTGATTCGCTCTCTATACCAATCAATTGAGAAAAGCCGAGCCAAAGCAGCAGGAGCAGCCTCCAGATCTGCAAGCTTCTCAAACAGTGGAACAACTCTCAGTGGTTTCTTCACATGGCATTCACGTTGCAGGAGCTCAACTGCAAGCACATCAGATGGAGCAGTCGCCATTGATATGATGTATGCTCCAAAGTTATCAGATGGAAGTTCTGATATCACATGTAATGTGTCCAAAACATCAGAAATTTCTTCCGTTTTTGGAAGGTCAGGGCCAAACAGTGGGCGCTTGCCACATAGTTCAGATAAAAGCCACTCCTGACGGCGTTCTTCAGACCACTCACGATAGGAACCAATTTCCAGATGCTTGGTGATGGCATCGATCACATCAGTATGCCTGTCAGATTCTTGCCTAATATCGAGCTTCACAAGTGAAAGTCCAAAGGTGGACACTTGCCTTAAGAAATCAAGAAGTGATCCATCGGCAATTGCCCGGTCACCGCAAGAGCAGAGTGATCTGTAACAGAGTTCGAGAGGTTCCAAGAACTGCTCAACACTAATCAGTGTTGCCTCCTCTGGAATGTCAGAGTGCCCAGTGGCTAACAACTGACGAGAACGTTCACGTGTATGATAAAGCTTATCCCTTACATCACCGAGAATCACACGGTAGGGTTCATTTGGAGGAACTTGCTTCCAAAATTCTATGTAGTGCTTTGCATCTCTCCTCGTGGATCTGTGAAGTACTACATCTGCACGAACACGGAGTTCATCATTGCACCGCCACATAGACAACTCAAACATAAGATCCTCTATCTGAGAATAGTACAAGTTTGCAGCCATCATTCTAGCTAGTAGGCAAACATCCCTTGTTACCTCAGGAGTTACTCTTGGATTGCCATCACGATCACCACCCATCCAAGAAGAAAACTGAATAAGTGGGGCATTATGGGGAACACGTTCGTCAATCCCAATATTCTTCAAAGCTGTGTCAACACGACGTAGGAACTTTGGGACACCCTTCCAAATTGTTTCATGGAAATAGCTCATCCCTGCCCTCATCTCATCTTGTGGTGTGGGAGCTGTTCTTCGGATCTCATCAGTACGAAATGCAGCTTGGATCTCTCTCTGAAGTGCCTCATCAATCTCCTGCTTATCATCAGGAGTAATGTCTTTCGCGTACAACTGGGTTAAACAATTCCGAATCCTTCCATGCTTCTGAAGTAAGGATCTACGAACTGATTGTGTAGGATGAGCAGTGAGGACCAAATCAACAGTCTGATTTTTAAGAGCATCAAAAACCTCTTGGGGAGACTTTTTGAGATCCCCCACAAGCCTCTTGAGAGTTTCTTCAATGTCTGATTCAGTCGTTGCAGAATTTTCATCAGCAAAGTCACCCTTTTTGAGCTTTTGTCGTCTGCGGTAAGCAATCTGGACCTCCTCAGCCAAGTTCGCTAAGCTAAGCATGTGGGCGAAGGATTTTGCAACAACAATAGAATCTCCTGGGTCCAAACTTGTTAATACATTTCCAAGCTCTGAGAGCTTTTTCGGGTCATGCTTTCCTTCATACTCAGCAGAAAGCTCATAACATGCTTGAACCGTTTCCCTGAGATCCTCCCCATGTAAATCCTGAAGAATATCCAGAAACCGATCCAGAAGCAGAGCATCGTATTCCACCAGCTTGTCGTCCTCGCTCACTTTGGCCGGAACCAGAAGCCGAAGCTGCGCGTCAATGGACGCCATCTTCTCCAGATTCCTGTTAGCCATTGCTCCCCACTGAGCCTCACTCTGCGGACAACTGATTCTGGGGAAGTTTGGACTTTCAGCGGGGGGATGAAGACGAAAAGTGGGATCAGCGAAACAGTGAGTGAGTGAGAGAGAGAGAGAGAGAGGTGTGAG
>V300016263_L3_WHPEAkcfEAAARAA-541_1_paired_trimmed_paired_merged_contig_9
CTTCCATAACTACCCAAAAGGCAAGGTATTCACCACCATCCTTGGCGATCTTTTGGGCCGCGGAATCTTCAACGTCGACGGTGATGCGTGGCGGTTCCAGCGTAAGATGGCGAGTTTGGAGCTAGGCAGCGTCTCCGTCCGCTCCTACGCGCACGAGATCGTGAGTACTGAAATCCAATCCAGACTAATTCCGCTATTTGCCTCGGTTGCCGGTAGTGAAGGTGAAAACGGCGTCTTTGACTTGCAGGACCTGTTTCGACGGTTTTCTTTCGACAACATCTGCAAATTCTCTTTCGGATTGGACCCAGAAAGTCTCCAGCTGTCCCTTCCGATATCCGACTTCGCGGTCGCCTTTGATTTGGCGTCAAAGCTCTCCGCGGAGCGGGCAATAACGTCTTCACCGATCGTGTGGAAGATAAAAAGATTTTTCAACCTGGGGTCGGAGAGGCAGCTGAAGGAGGCCGTTAAAATGGTGGACAACTTGGCCAAGAACATGATCAAACAGCGTCGTGAAATGGGTACTTTTTTGACGCAGAAGGACCTTCTCTCTCGATTCATGGTCAACATTGACGACGATCAGTACCTCAGAGACATTGTCTTGAGCTTTTTGTTGGCGGGCCGTGA
>V300016263_L3_WHPEAkcfEAAARAA-541_1_paired_trimmed_paired_merged_contig_10
GATTTCCAGACCGAGTGTAAATATTTATTAGTCTGGTTAAACGTACTCCGAACATGGTACAGAATCAGGTCTGAGCCGAGGCAGCGGGATTGCCATTTGGAAATGTTGCCAAACCAGTGCCGCTTTCTGGATTAGAAGGCTCTTCGCTTGCATGACGAACAAACTCTTCAGGGGACATGTGCAAGCCATGGCAAGCACAAACTATTCTGATTTGGTTTGCGCTGTATCGGTAAGTTACACCAGAAATTGTCTTACCATTTGGGCCTTGACCTTTGGTAGAAACCCATGGCAGATTCGGGGAGGAACCAGATCCCTCAAATTTTATGTCTGCAGCAATACCTGGCTTTATAGATGAAAAAT
>V300016263_L3_WHPEAkcfEAAARAA-541_1_paired_trimmed_paired_merged_contig_11
TCCTAAAAACTTGCCAGTTATGTTTGGCTATTCACCTGTCCAGCTCCCAATGTTGGATAAAGATAATGCCTGGGGTGCGATTCCTCATACTCAACAATTCCATCCTGCCTATGCTGGCAGAAATCCTCCAAACTCAGCTATGATGCATGTCGCTTCAAATAATTCATCTGATATTGCACAATATGATGGGAGGATGTTAGAACGGGCGAGAGGTGATGGCAAAAAGAATGTCACTGAAGAGGATGCATCTTCTCAGGCAGAAGAAGACACAAAAATAAGCAGCGCGAACCTCAGGATGAAAGAGGTACCTGACCGCCCAACGGCAGAGGACTTATCTCTTAATTTTTCATCTATAAAGCCAGGTAT
>V300016263_L3_WHPEAkcfEAAARAA-541_1_paired_trimmed_paired_merged_contig_12
TGAAGAGGGCGCATCTTCTCAGGTAGAAGAAGACACAAAAGTAAGTAGCGCGAACCTCGGGATGAAAGATGCACCTGGCCGCCCAACGGCAGAGGACTTATCTCTTGATTTTTCAGCTATAAAGCCAGGTATTGCTGCAGACATAAAATTTGGGGGATCTGGTTCATGCCCGAACCTACCATGGGTTTCTACCAAAGGCCAAGGGCCAAATGGTAAGACAATTTCGGGTGTAACTTACCGATACAGCACAAACCAAATAAAGATAGTTTGTGCTTGCCACGGCTTGCACATGTCCCCTGAAGAGTTTGTTCGTCATGCAAGCGACGAGCCATCTAATCCCGAAAGTGGCACTGGTTTGGCAGCATTTCCTAATGGCAATCCTTCTGCCCCAGCTCATACCTAATTCTGTACCATGTCTGAAGTACGTTTAACAACTTTATACGCGGTCTGGAAATCCTGGGGATGTTTTTGTACGCTTAACTCGTCATTGTGCTTGTGTGGTAGTAACCTTCTTCAGTTCTTCTCGGTTCCCTCATCTGCTACGATCGAGTATTGCAGGTGTATGTAATAATATTCTGACATTATTCTGTTTGCGACATGAAGGCCAAATATTTCGGTTCCACTGTATTTTGTGATGCTAGTATGAAACGGGTTGATCAACCCTAGAGGACTCGACGGCTTAACAGCCCAGCGAATAACCTGATTCAGGGAGATAACTCGGTCTTTAGACACTCGCCCTACTT
>V300016263_L3_WHPEAkcfEAAARAA-541_1_paired_trimmed_paired_merged_contig_13
TATTTACCATCGTTTAATGAATTTAAATTTTGAAGTCTGTATCTATTTACTACACATATCTAAAATTTAAACTAATTTTACGATAATAAATAGAGTAGTGAGAATAATTTGCATTTCTTTTTTTCTTTTTTTGGTTCTTCTTTCTCATTTTTGTATGGCATCTGCTACTGCTTTGTTCTTAAATGTAGAAATGAATTCCCCTTATTGAATCTCGTTTGGTCAAGTCTGATTAAAGCACTCCAACCAACCCAACAAATATGAGACAGGTGGCACCAAAGCACCATGGAAGCATTCTCCTCTTTTATTTCTTGTTTTCTTTTTAATCAACTCATTTTATTGTATCTTTGTGTTTTTGTTCCTCACGTTTCAAACTTCAAACATCTTCAATCTTTCTTTTCTCTCACAAACCATCATCTCCTTTCTCAAAATGTATCATAATGTTTTTATGCCTACGAAAAAAGGTGTATATTTAGTTTTAAATATATGATCATTTGATTACTTACCACGTTCGATTTTCTATTTTAAATACTTAAGAATTGTATTATCTAATTAAAGAATTTAAATATTTTTATCCAAAAGGGTAAAATTAGTATAAAAACATTTAATTAGATTACTGAACTCACTCCTGAAAACAGCTTTTTTTTTTACCTAAATCTAAAAGCACTTTAAAACTTATTATACAATGATGTCCTCAAGTGTAATGTTATTTTTCTATTTGCTTCTTTACCGCAAGTGAGCAAAGTTTCGTACTTTCCATCTTCTCATAACATGTTTAAGAGGATCACATTCATCTTGTTGGTTGGATTGCTGGCGTGGGCATATCAGGCCGCCCAACCACCACCTCCGAACATCTGTGGTTCGCCTGGCGGTCCACCAGTCACAGCGCCTAGAATAAGGCTAAGGGATGGAAGATTTTTGGCCTACAAGGAACATGGTGTTCCAAAACAAGTGGCCAAGTACAAGATTATCTTTGTTCATCCCTTCTTTAGTTCCCGACGTGATCCAATCATTGCAACCGCCGTCTCTCCGACCAGGGTACGGTGAAAGTGATCCGGATCCTAAGCGGACAACGAAGAGCTTGGCGTTAGATATAGAGGAGCTTGGTGATCAGCTGGAACTCGGATCCAAATTTTATGTGATTGGATACTCACTGGGAGGACAGGTCATCTGGAAGTGTCTTCGGTACATCCCTCATAGGCTAGCTGGAGCAGCACTGATCGCTCCGGTGATCAACTACTGGTGGCCAGGACTTCCTGCCAACCTGTCATCTTATGCCTATAAGAAGCAAGCTCCACAGGATCAATGGGCGCTTCGAGCTGCCCACTATATACCTTGGTTAACCTACTGGTGGAACACTCAGAATTTCTTTCCTAAGCACCGCGCTTTATCCGGGAAAGTAGAGAATATGTTTTCCCGCCAAGATTGGGAAAACGTTAGGAATGCAAAGGTTTCTGGAAGAGAAAAGCACAAGGAACATGCCACGCAGCAAGGAGAAGCTGAGTCCATCTTTCGCGACATGGTAGTTGGATTTGGGAGCTGGGAATTTGATCCTATGGATCTGCAGAACCCTTTTGCCAGCAACGAAGGCTCGGTCCATCTATGGCAGGGTAACGAAGATAAGCTTGTCCCAGTTGAGCTGCAACGCTATATTGCCGAAAAGCTTCCATGGATTCACTACCATGAGTTACCAGGTGGTGGACATTTGTTGCCAGCTGCAGATGGTATGAGTGAAATCATTTTAAAGGCACTTCTAATTAAAGAGTAGACCATTGA
>V300016263_L3_WHPEAkcfEAAARAA-541_1_paired_trimmed_paired_merged_contig_14
GATTTAGGTGTGTACATTGTGTCTTTCGACAGACCAGGGTACGGTGAAAGTGATCCGGATCCTAAGCGGACAACGAAGAGCTTGGCGTTAGATATAGAGGAGCTTGGTGATCAGCTGGAACTCGGATCCAAATTTTATGTGATTGGATACTCAATGGGAGGACAGGTCATCTGGAAGTGTCTTCGGTACATCCCTCATAGGCTAGCTGGAGCAGCACTGATCGCTCCG
>V300016263_L3_WHPEAkcfEAAARAA-541_1_paired_trimmed_paired_merged_contig_15
TATAATGTAGCATCTCTGAGAGAGCTGCCCTGTATCGACGACGTCAATGGTCTACTCTTTAATTAGAAGTGCCTTTAAGATGACTTCACTCATTCCATCTGCAGCTGGCAACAAATGTCCACCACCTGGTAACTCATGGTAGTGAATCCATGGAAGCTTTTCGGCAATATAGCGTTGCAGCTCAACTGGTACAAGCTTATCTTCGTCACCCTGCCATAGATGGACCGAGCCTTCGTTGCTGGCAAAAGGGTTCTGCAGATCCATAGGATCAAATTCCCAGCTCCCAAATGCAACTACCATCTCGCGAAAGATGGATTCAGCTTCTCCTTGCTGAGTGGCATATGCCTTGTGCTTTTCTCTTCCAGAATCCTTTGCATTCCTAATGGTTTCCCAATCTTGGCGGGAAAACATATTCTCTACTTTCCCGGAAAAAATGCTGTGTTTAGGAAAGAAATTCTGAGTGTTCCACCAGTAGGTTAACCAAGGTATATGGTGGGCAGCTCGAAGCGCCCATTGATCCTGTGGAGCTTGCTTCTTATAGGCATAAGATGACAGATTGGCAGGAAGTCCTGGCCACCAGTAGTTGATCACCGGAGCGATCAGTGCTGCTCCAGCT
>V300016263_L3_WHPEAkcfEAAARAA-541_1_paired_trimmed_paired_merged_contig_16
TCAGCTTCTCCTTGCTGCGTGACATATGCCTTGTGCTTTTCTCTTCCAGAAACCTTTGCATTTCTAATGATTTCCCAATCTTGGCGGGAAAACATATTCTCTGGTTTCTCGGATACAACACTGGATTTAGGAAAGAATTTCTGAGTGTTCCACCAGTAGGTTAACCAAGGTATATAGTGAGCAGCTCGAAGCGCCCATTGATCCTGCGGAGGTTGCTTCTTATAGGCATAAGACGACAGGTTGGCAGGAAGTCCTGCCCACCAGTAGTTGATCACCGGAGCAATCAGCGCTGCTCCTGCTAGCCTATGAGGGATGTAC
>V300016263_L3_WHPEAkcfEAAARAA-541_1_paired_trimmed_paired_merged_contig_17
TGGGTGGTTGGCTTGCTGGGACAACTGCACTAGGATTGTTGTCTTCGGATTTCCACTTGATGTTGGAGATGAACTTGTTTGCTTGCTTCCTCAGCAACCGGATGGCGAAGCTTACGAACAGGTGCTCGCACAACGTAAGCACTGTTGGTCCCATTCATTTTCACCTCGAAGACGACTCAGCGGGCGAGATGCTGCTGAAGGATCTCCTTTTAGCAATGCCTTGCTCACAAGAAACCCCTTCACCCGATCCATAATCTCCTCTATGAGGGAACTGTTTGGGGGTA
>V300016263_L3_WHPEAkcfEAAARAA-541_1_paired_trimmed_paired_merged_contig_18
ACAATTTCTTTGGCCAATAGTATAAATATATACATACATACATTCCTTATACAATATATGTATGCTACTTCCCAATGCAACCTCATAATAAATTTCAACTATCGAAATCGTCTATATGTTAAGCCCAAGTTATGTTCATCTTTCTAACACGTGCCAAAAACAAAAAATATGATTCGCTAGACAAAATTGAAATAAAAACTCGAATAGTCAAACGACTAAACAATTCCAGTGTAAATTGAGTGATAAGACAATGAGAGAGAACATTATGTGGCGGAGTGCTCCGGTGAATAACTCGTCCACAATCACTAAGCTCGCCGCCACATCGTGGTCTCCCTTGGCTCATTTGAGATTTTTTATGCCTAGTCTATAGAAGG
>V300016263_L3_WHPEAkcfEAAARAA-541_1_paired_trimmed_paired_merged_contig_19
AATATATCCCTTTCAATCTATAGACTAATTCAAAGATCTGCCCTTCCTGGATATCTAGGGAAAGGAATCACATCTCTAATGTTGTCAATCCCGGTAGCAAACAGAACCATTCGTTCGAATCCTAAACCAAAACCACAATGTTTGACAGTCCCAAAGCGCCGCAAGTCAAGGTACCACTCATATGGCTCAACAGGCAGACCCATCTCCTCAATCCTGCTGATAATAACATCGTAACGCTCTTCCCTTTGGCTTCCCCCAATCAACTCTCCCACCTTTGGTACCAGGACATCCATAGCAGCCACTGTTTTCAAATCATCGTTGAGCCTCATGTAGAATGCTTTGATACCTTTAGGATAGTTGTAAACGATAACAGGCTTTTGAAATAATACCTCCGTCAGGTATCTTTCGTGCTCAGATGCCAAATCAATCCCCCACTCTACATGGTTCTCAAACTTCTTACCCTTTTTCATAGCATCAATTAGCAGATCCACTGCTTCTGTATAACTAATCCGTTTAAAGGGTGTCTTAGCAACCATTGCTAGACGATCAATGCAAGTTTTATCAATTTTGTCAGCCATAAATTCCATGTCTTCCCTGCATTCATCAAGTAACCACTGACACAGAAATTTCACATATGCCTCTGCACAGTTCATATCATCCTCAAGTTCTGCAAATGCAATTTCTGGCTCCACCATCCAAAACTCTGCCAAATGCCTTGAAGTATGGGAGTTCTCAGCTCGAAAAGTAGGCCCAAATGTATAGACACTACTAAGAGCACATGCATAAGATTCGACTTGTAATTGGCCAGAAACAGTCAAAAAGGCTTGACGGGCGAAGAAATCTTGGGTATAATCAATCTTCCCATCCTTTCGAGGGATACCAGGTTGAAGCTTAGATCGCTCCTCTAGCTTGAAGACATTATCCTTTGCCTTTTTAAGCTCAGCCACAGCAGCATTAATATCCTGCTTACTTGCTTTAGCAGATTTCAGCTGAGCAACATCATCTCCTCTCTCCTTGACATTAAGCCTGGCAGCCTCTATGTCTGCTTCTGATGGAGGAGGGTTCTCAATCAGATCCTTTTCCAACTTTTCAGCTCCACTAATCAAGGTTGTGACTTGAAACATCTCACCAGCACCCTCACAGTCACTGGTGGTGATAATTGGAGTTTGCACATAAAGAAATCCATGCTTATGGAAAAATGAGTGGGTTGCAAATGCCAAGGCATCTCTGATTCGAGTAACTGCAGAGATAGTGTTGGTTCTGGAACGCATATGAAGATGGTCCCTCAAAAACTCAAGGGTGAGCCTGGTCTTGGGCAACGGGTATTTAGCTGGGTCAACCAGACCCACATGGACCACCTTCTCAACATCAAGCTCCACCTTCTGCTTTTTCCCATCAGGGGGAAGCTTAAGCACACCATCCACAGACAGGCAAGTACCAGTCTGTACAAGCTGCCCAAGGTCATACTTGTCAGCTTTTACAATCACCTGAAGGTTGCCTGCGCATGACCCGTCATTCAGCTCCAGGAATGCAAATGCATCCTTGTCTGCCTTCCGACCAGTCTTCACCCACCCACCAATCCGGACCGTCTGCCCGGCCAACC
>V300016263_L3_WHPEAkcfEAAARAA-541_1_paired_trimmed_paired_merged_contig_20
TTTATCGAGAAACAAATTTAAAGTTAAGAATCGGCAAAACACGGCATTTTTAATAAAGATCTGCTTCTCGAAGAAGACATCAATTTGACAACAGCAATTCTTCGTTCTAAGTTGTTCCGAATAATAATAAGCCAAAACTGTAGTTAACGTAGATAAAGGCAAAGCGGAGACAAGACCTATATCAACTAATTCGAATGCATCCCTTTCAATCTATAGACTAATTCAAAGATCTGCTCTTCCTGGATATCTAGGGAAGGGAATAACATCTCTGATGTTGTCAATCCCGGTAGCAAAGAGAACCATACGTTCGAATCCTAACCCAAAACCACAATGTTTGACTGTCCCAAAACGCCGCAAGTCAAGGTACCACTCATATGGCTCAGCAGGGAGACCCATTTCCTCAATCCTGCTCATAATAACATCGTAACGCTCTTCCCTTTGGCTTCCCCCAATCAACTCTCCCACCTTTGGTACCAAAACATCCATAGCAGCCACTGTTTTTAAATCATCATTGAGCCTCATGTAGAACGCTTTGATCCCTTTAGGATAGTTGTAAACGATAACAGGTTTTTGAAATAATACTTCTGTCAGGTATCTTTCGTGCTCAGATGCCAAATCAATCCCCCACTCTACATGGTTCTCAAACTTCTTGCCCTTTTTCACAGCATCAATTAGCAGATCTACTGCTTCTGTATAGGTAATCCGTTTAAAGGGTGTCTTAGCAACCATTGTTAGACGATCAATGCAAGTTTTATCAATTTTGTCAGCCATAAATTGCATGTCTTCCCTGCAGTCGTCAAGTAACCACTGACACAGAAATTTCACGTAAGCCTCTGCACAGTTCATATCATCCTCAAGTTCTGCAAATGCAATTTCTGGCTCCACCATCCAGAACTCTGCCAAATGCCTTGAAGTATGGGAGTTCTCAGCTCGAAAAGTAGGCCCAAATGTATAGACGCTACTAAGAGCACACGCATAAGATTCGACTTGTAATTGGCCAGAAACAGTCAAAAAGGCTTGACGGGCAAAGAAATCTTGGGTATAATCAACCTTCCCATCCTTTTGAGGGATACCAGGTTTAAGCTTAGATCGCTCCTCCATCTTTAAGACATTATCCTTTGCCTTTTTAAGCTCAGCCACAGCAGCACCAATTTCCTGCTTACTTGCTTTAGCAGATTTCAACTGAGCAACATCATCTCCTCTCTCCTTGATGATAAGCTTGGCAGCTTCTATGTCTGCTTCTGATGGAGGAGGGTTCTCAATCAGATCCTTTTCCAACTTTTCAGCTTCACTAAACGAGGTTGTGACTTGAAACATCTCACCAGCACCCTCACAATCACTAGTGGTGATAATTGGAGTTTGCACATAAAGAAATCCATGCTTATGGAAAAATGAGTGGGTTGCAAATGCCAATGCATTTCTGATTCGGGTAACTGCAGAGATAGTGTTGGTTCTGGAACGCAAATGAACATGATCCCTCAAAAACTCGAGGGTGAGCCTGGTCTTGGGCAATGGGTATTTAGCTGGGTCAACCGGACCCACATGGATCACCTTGTCAACATCAAGCTCCACCTTCTGTTTTTTCCCATCTGGGGGAAGCTTAAGCACACCATCCACAGACAGGCAAGTACCGGTCTGCACAAGCTGCCCAAGGTCATACTTGTCAGCTTTCACAATCACCTGAAGGTTGCTGGCGCATGACCCATCATTCAGCTCCAGGAATGCAAATGCATCCTTGTCTGCCTTGCGACCAGTCTTCACCCACCCACCAATCCGAATTTTCTGCCCAGCCAACCCAGACCCTCCATCAGGTCGTGAAATAATGGAACGGATGAGGACTCTATCAGAAAACTCCGC
>V300016263_L3_WHPEAkcfEAAARAA-541_1_paired_trimmed_paired_merged_contig_21
GCAAGTTGGGAGGCCTCAGGGTTCTCAACTCATACTGGCTCAATGAGGATTCGACCTACAAGTACTTTGAGGTCATCATGGTTGATGTTGCTCACAATGCCATCAGGAACGACCCAAGAATCAACTGGCTCTGCAACCCTGTTCACAAGCACAGAGAGCTTCGTGGTCTTACTTCTGCTGGAAAGAAATACAGGGGTCTGCGCGGAAAGGGTCATCTGTACCACAAGAACCGACCTTCTCGCAGGGCAACATGGAAGAGAAATACCA
>V300016263_L3_WHPEAkcfEAAARAA-541_1_paired_trimmed_paired_merged_contig_22
CTAGGGTTTCAGAAAAACAATGGACGGCCGAGATTGGAAATCCCAATCCTTTCCAGCACTATAAAGTCGAGTTTTCACCGCAAAGCCTCACTCTGTGTTTGGAAAAACCCTAGCCCCGTCTGCCGAACCCTGCGCGTCGCAGCTCGTTTCTGATCCGACCATGGGAGCTTACAAGTACGTATCCGAGATATGGAGGAAGAAGCAGTCCGATGTGATGAGATTCCTCCAGAGGGTCCGCTGCTGGGAGTATCGCCAACATCCCTCGATTGTCCGAGTCACAAGACCCACACGCCCTGATAAGGCGCGTCGTTTAGGTTACAAGGCCAAGCAGGGTTATGTTGTTTACCGTGTCCGTGTGAGGCGTGGTGGCCGCAAGAGGCCTGTTTCCAAGGGTATTGTATATGGAAAGCCCACAAACCAGGGTGTGACACAGCTCAAGTTCCAGCGTAGCAAGAGGTCTGTTGCTGAGGAGCGTGCAGGGCGCAAGTTGGGAGGTCTCAGGGTTCTCAACTCATACTGGCTCAATGAGGACTCGACCTACAAGTACTTTGAAGTTATCTTGGTTGATGTTGCCCACAATGCCATCAGGAATGACCCAAGAATCAACTGGCTTTGCAACCCTGTTCATAAGCACAGAGAGCTTCGTGGTCTTACTTCTGCTGGAAAGAAATACAGGGGTCTTCGTGGAAAGGGACATCTGTACCACAAGAACCGACCTTCTCGCAGAGCAACCTGGAAGAGAAACACCACCCTTTCACTCCGTCGTTACCGTTGATTTCAGTCAGGTTACCTTATGTATGGTTGTTAT
>V300016263_L3_WHPEAkcfEAAARAA-541_1_paired_trimmed_paired_merged_contig_23
GCAAGTTGGGAGGCCTCAGGGTTCTCAACTCATACTGGCTCAATGAGGATTCGACCTACAAGTACTTTGAGGTCATCATGGTTGATGTTGCTCACAATGCCATCAGGAACGACCCAAGAATCAACTGGCTCTGCAACCCTGTTCACAAGCATAGAGAGCTTCGTGGTCTTACTTCTGCTGGAAAGAAATACAGGGGTCTGCGTGGAAAGGGTCATCTGTACCACAAG
>V300016263_L3_WHPEAkcfEAAARAA-541_1_paired_trimmed_paired_merged_contig_24
AGCGCCGTCCTTGGAGGTCTTCAGCTAAATTACCTTCTTTGCCCCTCCCGCAATCCTTCTTCCTCTCTTCCCCTCCGCCCCTTCTCCTTCACCTCCCATTCCTCTCCTCTCTCCTTAAAGCTTCAAAAGCAGCCTCCTTTGACTTCTCATGGAGCCGCCGCCGCAGCCGCCGCCTCTCCCATTGGCGGATATACCGCATCGTCCGATACGTTCGTTGAAACAAGTGAATTAGCGGACATCGATTGGGACAACCTTGGCTTTGCGTTTCATTCTACCGACTACATGTACGTCATGAAATGTGCTCAAGGCGGAAACTTTCCCAAAGGTGAATTACAAAGTTTTGGGAACATCGAATTGAGCCCCTCAGCCGGAGTCTTGAATTATGGGCAGGGATTGTTTGAAGGTTTGAAAGCCTACAGGAAAGAAGATGGTACTATACACTTGTTTCGACCTGAGGAAAATGCATTGCGGATGAGGTTGGGTGCAGAGCGGATGTGTATGCCATCACCAACTGTCAAACAGTTTGTTGAAGCTGTAAAGGCTACTGTTTTAGCAAATAAACGCTGGGTTCCCCCTCCAGGCAAAGGTTCCCTATATATCAGGCCATTGCTAATGGGTAGTGGTGCTGTTCTTGGTCTTGCACCTGCTCCGGAGTACACATTTCTTATTTATGTTTCACCCGTTGGAAACTATTTTCAGGAAGGTGTTGCACCCATAAATTTGATTGTCGAACATGAATTGCATCGTGCAACTCCTGGTGGTACTGGAGGGGTCAAGACTATAGGGAATTATGCCGCGGTTTTGAAGGCACAGTCTGCTGCAAAAGCGAAAGGCTATTCTGATGTTTTGTACCTCGACTGTGTTCACAAAAAATATCTAGAGGAGGTTTCCTTGTGCAATATTTTTGTTGTCAAGGATAATGTTATCTCTACTCCGGCAATAAAAGGGACAATCTTACCTGGCGTTACTCGAAAGAGTATAATTGATGTTGCTCGTAGCGAAGGATTCCAGGTTGAGGAGCGCCAAGTGGCAGTGGAGGATTTACTTGATGCTGATGAAGTCTTTTGTACCGGAACAGCTGTGGTTGTATCACCTGTTGGCAGCATAACGTATCTTGGCAAAAAGGTTTGTTATGGAGAAGGTGGTTTTGGAGTCGTGTCGGAAAAGCTCTACTCTCTGCTTACCAGATTACAAATGGGTCTTTCAGAGGACAAGATGGATTGGACTGTTGAGCTAGGGTAAAGCATACTAAAGTGAAAACTCTACTTGGCCACCCCGCTGAAGGTGCTGCAAACCACCGTTAATCGTATGGGACTTAAATCTTGTTTAGCTTTGTTGTTTTCTTATTCCCTAAGTTTGTAGATAGTAGGTTCTTGAACTGGTATTTGGCACTTTCGTTAGAATTTCTTATGTGCATTACTGGCCTCAATATCTATGTATGTGTTTTTTGTCGTGTGCTGGCGAATTCAGCCCCGAAAGATAATAAACTGCCACATTATGGTAAGTCTAGATTTCTACATGGAAATGACTTTAGTTACTATCTTTCAAAATTAAATTCGCCAG
>V300016263_L3_WHPEAkcfEAAARAA-541_1_paired_trimmed_paired_merged_contig_25
TCCGAGATTATATCTATTCGTAAACTGTCGATGTTCAACGTTGCAAATTATACGTAGAAATTATGGGACGAAAGATCAGTCTTCCTAACACAACATACCCTTAAGTGACGCGAATTAAAAGAACCACCATGATGAATACGCATGTCATTACAAACATCAGAAGCCATGTGAAACAAGTAGTTTTGGACGTCTTTGAGTACATATCTGTCGCCCGTGTGGTGGCATGGCCAGTGCTTGCCAAGCTACTTTCAACAGCCTTCTCTGTGGAATCAAGTACCACTTAAATTCCTCTGCAAATCTACTTGTTTTAGCCCCCGTGTCTTGGGGCCCGTTTGGTATCCTACTCAAATGTTTTCATCATTTCTAAAACCATTTCGAAACAAAAATTCAATCAGTTCCCCTTCCGTCGACCTCCCCAGTCCCCCTAAGCTCTAATCCACAACTAGCCAATCAGATGATAGATCCATTACTTCACCACCATATCCAACAGAGCACAACATCTCTCCTCTACCGCATCGACTCAGGATGGCACAACAAGAGAGTAGCTCTAGCGGCGGAGTTGAACTTTTTCAGTGTTCTCCAGGGAGTGACTCATCATGAGACTACTCTCTTTGAGTTGCCTAGCCAATCCAACCATTTCGTCTGTCAAATCCTCTTGAAGCTTTCTATGCTTTTCAATGTGTGCTTGGGCTGCAGCATCCAGTTTAACAGGTGCCGAAGAATCAACATTAACAGTCTCACGAGCTCCATCTTTGATATTTGAGGGAGGCACAAATCTCCTTCTCAGACCTGGAGAAGCGGGAATCTGATTGTCTCCTGTATCAGAAGAGCTTGCAAGGGGCTCTTCAGGTGTTTGAATATCAGGCGGTGGAGCAGCTAAATTGGAAGCAATGGCTTCGATCTTCTCTGAATAGTCACTCATAACAGCCTTTGAAACTCTTGGTAAGCCTTCTGGAGTTCTCTCTTCAGCTAGTTGTTCTACCAGTTCTCGTAAAGTAGCAACATAATGTACAAGTTTTGCCTGGTTCTGTTGCTGAGGCGCAGCTGCAAGCAGCCTCTTCAAATTCACCTCTGTTTTACTGATTCTCATCCCAAAATCCTTTAAATTGCCCAAACAAAATCCAACAAACGATTCAACACTCGAACAACACCCATGAAATCATCACTTTTTAGTATGTGATCCATATGCCATCAGTATTTGATCTCTATGCTTTGTTTTTTTTTTTTTTTTTTTTTTTATCTAAACGTCGTCAATTTGATTTTGATCAGTTCAACAATTGAGATTTGCAAGACGATCGTTTAAACCAATTTTCCGACATACTTAGTGAGCCAATAATCTCAAACAAAATTCAAATTCATCAAGTAGAAATACATGAACACAATCTACTCATACTCAATACAAATACAAATACATACATATAAACATACGATTATGAGTATACGAACATAAATACGATTCTACATCTCTCATGGATGCGAAGTTCTTTACATAAACTAGAAGCAAGCATAAAAAGATAGATTAGATTGATATGTAGGATCAATCAATGGCTTCAAAGCTCAAAAGTGGTTCAAGAACTTGCGGA
>V300016263_L3_WHPEAkcfEAAARAA-541_1_paired_trimmed_paired_merged_contig_26
TGGTTTTTCGTTAAAGTGAACAATATCAGGAGCTTTTCGTTAAAGTTTCCTAGAAATTATGGGACAAAAGATGAGTCTTCCTAACACAACACACCCTTAAGTGACGCGAATTAAAAGAACCACCATGATAAATACACATGTCATGACAAACATCAGAAGCCATGTGAAACAAGTAGTCTTGGACGTCTTCGAGTATATACCTGCTGCCCGTGTAGTGGCGTGACCAGTGCTTGCCAAGCTACTTTCAACAGCCTTCTCTGTAGAATCAAGTATTTTTTCAGTGTTTTCCAGGGAGTGACTCATCATGAGACTACTCTCTTTGAGCTGCCTCGCCAATCCAACCATTTCGTCCGTCAAATCCTCTTGAAGCTTTCTATGCTTTTCAATGTGTGCTTGGGCTGCAGCATCCAGTTTGACAGGCCCTGAAGAATCAACACCAGCAGTCTCACAAGTTCCATCTTCAGTACTTGAGATAGGCACAAATCTCCTTCTCAAACCTGGAGAAGGGGGAATCTGATTGTCTCCTGTATCAGAAGAGTTTGCTTTGACAGAAATTCTTGCAAGGGGCTCTTC
>V300016263_L3_WHPEAkcfEAAARAA-541_1_paired_trimmed_paired_merged_contig_27
CATTGCAAAATATACATAGAAATTATGGGACGAAAGATGAGTCTTCCTAACACAACACACTCTTAAGTTACGCGAATTAAAAGAACCACCATGATAAATACACATGTCATGACAAACATCAGAAGCCATGTGAAACAAGTAGTCTTGGACGTCCTCGAGTATATACCTGCTGCCCGTGTAGTGGCGTGACCAGTGCTTGCCAAGCTACTTTCAACAGCCTTCTCTGTAGAATCAAGTATTTTTTCAGTGTTTTCCAAGGAGTGACTCATCATGAGACTACTCTCTTTGAGCTGTCTAGCCAATCCAACCATTTCGTCTGTCAAATCCTCTTGAAGCTTTCTATGCTTTTCAATGTGTGCTTGGGCGGCAGCATCCAGTTTGACAGGCCCTGAAGAATCAACACCAGCAGTCTCGCGAGTTCCATCTTCAGTATTAGAGATAGGCACAAATCTCCTTCTCA
>V300016263_L3_WHPEAkcfEAAARAA-541_1_paired_trimmed_paired_merged_contig_28
AAGGAGAGATCTCTCCGCGTCCTCTCCCTCTCTCTCCTCCTCTCAATCTCCCACTCTTAAACCCTTGTCCCGAATCGTATCCCAGCATCCACGAGGGGGCTGAAAAGCCCTCTCTTTCGCGCCGCGGCGCACGATCTCTCGGTTGTTTTGCTCGCTGCTTTTGACTCGATTTCGTTTTTTACTGCACATGGTGGTGATTTTCATGCCTTTATTGTGAGAAGGCACTGGTTTATTGTGAGAGGGCGCTGGTCTTCCAAGTGGTATTGCGTATTAGGAGGCCATACAATTTTGTCTAAGAACTTGAAGTTCCGGCTTTGTTGATCTGAGTTCACGCAGTTCGTTATAATGATTGCAACTAAAACCATGTTGTCGAGCAACAAGCTGAAGATTAAATTTGCCTGCAAAAGAATTGAAGCTGATCCCGGGAAAAAATTAGAAGCTGATTCTAATTATTCTAGGAGTCACTCACGTGACGATGGGCACCTAGCCTCACTCAGAGAGGTCAGCTCAATGTCAATATCTTCACTTCCGGGTTCTAAGAAGCGTGAACGCTCGGGGGATCTTGAGGGTCAGAAAGAGAAGAAGATGAAGATTGATCGTAGTGTGAAGGTGCAATGCTCAATGATTCTCAAAACACTGATGAATAACAAGGAAAGCTGGCCTTTCAATGAACCAGTTGATCCTGTGAAGCTGAGAATCCCTGATTACTTCCACATCATCTCTCATCCCATGGATTTGGGCACGGTAAAATCAAAGCTGCAGAAAGATTTGTACTGCAATGCTGAAGCCTTTGCTGGGGATGTCAGGCTGACTTTTTCTAATGCCATGCTCTATAATCCTCCTGGAAATCCGTTTCATCATATGGCAGAAAACCTGAATAGGATTTTTGAGATGAGATGGGGTCTTTTAGATGAGAAGTTGAGTCATGGAAGCTCAAAGGTTGAATCTGGGAAACCTTCTAGTGGGCAAATTAAGAAAGTAACTTGTGTGAGACAGAATCCCTGCAACACTCCTCCCTTGCAAAATAGGTTGGTGGTCAAGAGGTCTATTCCATGCGAAGAGAAGGTAAGAGTCCCTGTTGGTGCAACTGATGCTGAGGCAGAGGTTTCTAAAACAGCTCTGAATTCTAAGCCCAAATTGTCATCAAAGTACTTAAATACAAGCACCGATGGTGGCTATGAACAAGCTTCAGGCATTAATGCAAAGCAGCCATCAAGCCTGGGTTGCTTAAAATGTGGTTCATGTGGAAACATTGCATGTCAATGCAGGCATTCTAGTGACTCAACCCTTACGTCCTTAAGTGACAAATCTTCTGAAGGGTCAATGGGCAGGGAGCATGGTTTGTCTAATTCTAATGTATCCATACTGGATTGTCAAGCAAAAAGCTTGTCAACATCCCAGACGAGCAAATCAGATCCAGAATCTGATGGGGACGTAAGTGCTTTGGATGGGGAAAACATATGTTCTAGTCCTCGGCTTACAACTCCAGTATCGGATTCTGCTTCTGGAGAAGGATGGAGCACTTCTCATTTTGATGTTCAAATGTCACCGAAAAGGGCTCTCCGTACTGCAATGCTAAAGAGCCGCTTTGCAGACACTATTTGGAAAGCTCAACAGCAGAAACTCGTAGATCATGATGACAGAAGTGATCCACTTAAGATGCAGCAGGAAAGGGCAAGATTGGAGAGGAAGCAGCGTGAAGAGAAAGCAAGGATCGAAGCTGAAATAAGAGCTGCTGAAGCTGCCACACGAAAGAGGGCCGAGAATGAGTTGAAGCAGCAACGGGAAAGAAAAAGAGAAGAAGCTCGAATTGCACTTGAGAAGATGAAGCGAACAGTTGAGGTTGACACAAGCTTGAAGATCCTAGAGGAACTTGGAAGATTTACAGGGTTATCCGTATTTGCTCCTATTCTCAACTTTAATCGCAGGTCTGGGGGTTTCTGTGGATCACATCCCCAATCACCTTTGGAGCAGTTAGGTTTATTTGTAAAGCCTGAATATTCAGGAGACGACGACGATGATGAATCAATGCTGTACGAGGATGGGGAGGAAGGAGAGATTGTCTGATACACGTTGGTTTCGCTCAGTTTGGCTAAATTGTTCGTGCGCTATTTTTCCAACTCGGGTCTGTGTTGTATGAGTGTTGAGAGGGAAGAGAGACCGTTGTAAATAATTTTCCCGGTAGTGGACATGTTGACTGAATACAAGTATATATGATATATATATATATATAGTTCTCTA
>V300016263_L3_WHPEAkcfEAAARAA-541_1_paired_trimmed_paired_merged_contig_29
AAAATAGAAGTGAAACAACACAGACAGTACAAAACTAGACCACTTTAAGTCAGCCGATCTTAGGTTTGAATCGTTATACCAACGTTGACTAAAGTTACACAGGCCAAATTGTGGTTCGGACAATTAAGATCAACTCCAGCAGTCTTTCGGAAAATGTCAATGTTAAGAAGTAGGGGCAATCAGGATCCCAAATTTTGATCATTAGACTAACCAAGATTAAAAATTTGAACAGGCCAATTACGCTTCCGACCATGAGGATCAACTCCAGCAGTTTCTAAGGAAATGTCAATGTCACGATGATGGGAAGCACGAGCAATGCTTATTC
>V300016263_L3_WHPEAkcfEAAARAA-541_1_paired_trimmed_paired_merged_contig_30
TTTTAAAGAACCCCTCTCTCTTGAAGAGTGCAGTGGTGATGGATGTAGGTTGTGGCACAGGTATACTAAGTCTCTTTGCAGCCCAAGCAGGTGCTTCAAAGGTAATTGCAATTGAAGCAAGTGAGAAAATGGCTTCAGTGGCAACTCGGATTGCAAAAGATAATGGTCTTTTGTCTAGTAAGAGCCCTGTTGAAAGTACTAACCATGGCACTGGGGTAGTAGAAGTGGTTCAAGGTATGGTTGAGGAGCTTGATAAATCCATGCCAATTGAACCTCATAGTGTTGATGTATTACTGAGTGAATGGATGGGGTACTGCCTACTTTATGAGGCAATGCTCAGTTCAGTGCTTTATGCACGGGATCGGTGGTTAAAACCTGGAGGTGCCATGCTTCCTGATACAGCAACTATTTTTGTTGCAGGATTTGGAAAAGCAGCTACCAGTCTTCCATTTTGGGAAAATGTGTATGGTTTCAACATGTCTTCTGTTGGCAAGGAGCTTGTTGAAGGTGCAGCCCAAATCCCTATTGTAGATACCGTGGATGGTCATGGTTTAGTGACCAATGCTGCTGTTCTCCAGAGCTTTGACTTGGTGACAATGAAGCCTAATGAAGTTGATTTTACTGCGAGTGTTGAGTTGGAACCAAACTTGAGCGGTGCAGCTAACAGCTTAACTGATTTGGAATCTGAAGCAACCTGGTGTTTTGGAGTTGTCTTGTGGTTTGAGACGGGGTTTACCGGCAGGTTTTGCAAAGAAATGCCGGCTGTTTTGTCAACATCCCCATATACTCCCAAAACGCACTGGCAGCAAACAATTTTGACATTTAAGGAACCAATTGCTGTGACATCAGGAAAATCTAACGTGGACGGATCAGCAGCAGTTGGCACTGAAGCTTGTCCGGCTGCAAGGATTCATCTGCGAATAAGCATTGCTCGTGCTTCCCA
>V300016263_L3_WHPEAkcfEAAARAA-541_1_paired_trimmed_paired_merged_contig_31
GAATAAGCATTGCTCGTGCTTCCCAGCATCGTGACATTGACATTTCCTTAGAAACTGCTGGAGTTGATCCTCATGGTCGGAAGCGTAATTGGCCTGTTCAAATTTTTAATCTTGGTTAGTCTAATGATCAAAATTTGGAATCCTGATTGCCCCTACTTCTCAACATCTCAACGTTGACATTTTCCGAGAGACTGCTGGAGTTGATCTTGATTGTCCGAACCACAATTTGGCCTGTGTAACTTTAGTCGACGTTGGTATAACGATTCAGACCTAACATCGGCCGAATTCGGTCTAGTTTTGTACCGTCTGTGTTGTTTCACTTCTATTTT
>V300016263_L3_WHPEAkcfEAAARAA-541_1_paired_trimmed_paired_merged_contig_32
AGCAGCGCAGCCATTGCTGTCCAACAGGCAGTGGAAGTAATGATGTCTTTCCTTTCATTTGGGAGAAACAATTCGCTGTTTGGATCATAATGGGAGCCACTCTTTCCCGGACTTCGATTCCACAGATAGAAAGGATAAGCAAGCATGGGGAATGGCAAGGTGAACCTAAATATCTGAGTCATCTTGTCCAAACTCTTGTAAATTTTCTCAGGCAACGGATGCCAAGACTCGTCATTTTCGACGTGTCCATGGTTCTGAT
>V300016263_L3_WHPEAkcfEAAARAA-541_1_paired_trimmed_paired_merged_contig_33
TTTTTTAATCTGGTAATACTCATCTGTTTGATAACTGAATTTGCATTTGTTAATCACCATTGAAAGAACAAACAAAAGGATTGGAGGAGGGATATATGGAGAGGAGGTTGAACACGCCCTCTGTTCTTATTTTTACAGTACCTCCTCTCAGATCTTAATTTTCTGCAGGATTTGGCATCTGGGTTTTCATTAATCTGCCGAGAAAATGCAATCCGACAGTGGTAAGTTGTTTATCGGCGGCATATCTTGGGATACAAATGAGGAGCGGCTGAAAGAGTATTTCAGCAGCTTCGGGGAGGTGGTAGAAGCTGTGATCATGAAGGATCGGACCACGGGCCGTGCTCGTGGTTTTGGTTTTGTAGTATTTTCTGACCCAGCTGTGGCGGACAATGTTATAATGGAGAAGCACAATATCGGTGGAAGGATGGTTGAGGCAAAAAAGGCTGTTCCCAGGGATGACCAGAATATTTTGGGTAGAAGCAGTGGCAGCATCCAGGGTTCTCCAGGTCCAGGTCGCACAAGAAAGATTTTTGTTGGAGGTTTAGCATCCACTGTCACGGAGAGTGACTTCAAGAAGTACTTTGAACAGTTTGGAACAATCACGGATGTTGTGGTGATGTATGATCACAACACCCAGAGGCCGAGAGGCTTTGGATTCATCACTTATGATTCAGAGGAGGCAGTGGACAAGGTTTTGCTTAAGACATTTCATGAACTGAATGGGAAAATGGTTGAGGTCAAGCGAGCAGTTCCGAAGGAGTTATCACCTGGTCCCAGTCGCAGCCCTCTTGGAGGATACAACTATGGTCTGAGTAGGTTCAATAGCTTCCTTAATGGCTACACTCAGGGGTATAATCCAAGTACAGTTGGAGGCTATGGACTTGGTAGATACAGTCCAGTTGCAGGTGGTCGAAGTGGATTTCCTCCATATGGTTCTGGTTATGGAATTGGTATCAATTATGAGCCAGGGTTGAGCCCAGGATTTGGTGGAAATGCAAACTTTAATAGTACTATGAGCTACGGGCGGGGTTTGAGTCCTTATTATATCAATGTTTCAAATAGGTTTAGCAGCCCCATTGGGTATGATGGCAATAATGGAGGAAACACGTCTTCGTTTTTCAGCTCAGTGACTCAGAACTTGTGGGGGAATGGGAATGGGAATGGGAGTGGGAGTGGGAGTGGTCTTAATTATGGAACAAACTCCACAAATGGCAATGCTTACATCGGATCAGGAAGTGGGACCATTGGAGGAAGTACGTTTGGAAATTCTGGAGCTAATTGGCCTTCTTCAGCAATGTCAGCTCAAGGCGGAGGAAATAATGTTACTAACAATAGCAGGAATCTTGGTTATGGAGTCGGGGATAACAGTTATGGTCTGGGAACTGGAGGGTATGGAAGAAACAGTGGTGCAAGTGTGGCCCCTACAACTTCATTTGCTGCATCAAATGGTGGTGGTTTTGATGGTTCCTTGGCTGACTTTTACAGTAGTAATTCAGTTTATGGAGACCCTACTTGGAGATCATCAAATTCTGATCGAGATGGACCTGGTCCCTTTGGTTATGGGCTTGGCAGTGCAGCCTCTGATGTTTCAGCTAAAAGTTCTCCTGGTTATGTTGGTGGTTATAGTGTTAATAAGAGACAGCCAAATACAGGAATTGCTGCCTAGGATCGTCATTTCTGATATCACGACACTGTAGGGGAAGATAATGAAGCAGGTGAATTGTGAATTTTGCACACCACCGCATATTACAGTAAGAGAAATTTGGTTAGTAAGAGCTAACTGTGGGTGGCTGTTTTGAAGAAGTTAAAAAATGGATTTTGTGTTAATTCTGTGAGTTTTGAGATACGATTTTAGGTTTTTTGTTTTGGTCTTTGAGTGAGATGT
>V300016263_L3_WHPEAkcfEAAARAA-541_1_paired_trimmed_paired_merged_contig_34
TAATAAGAGACAGCCAAATACAGGTTATCTTCACTAGTAAAGTGGCCTTGATGTTCATAACTTGAGCTTGAAGGCATGCATATTAAAGAATTGCTGCCTAGGATCGTCATTTCTGATATCACGACATTGTAGGTGAAGATAATGAAGCAGGCGAACTGTGAATTTTGCACACCACCGCCGTTTATATATTTCAGTAAGAGAGATTTGGTTAGTAA
>V300016263_L3_WHPEAkcfEAAARAA-541_1_paired_trimmed_paired_merged_contig_35
GGATCGGCTGTTTCTGAATTGAATCCGGGATTACTTGTTTTCGAATCGGATTACAATCTGCTCGTTTGAAATATTTCATAGCAAGGAAAAAATGCAATCCGATAGTGGTAAGTTATTTATTGGCGGCATATCTTGGGATACAAATGAAGAGCGTCTGAAAGAGTATTTCAGTAGTTTTGGGGAGGTGGTAGAAGCAGTGATCATGAAAGATCGGACCACAGGCCGTGCTCGTGGTTTCGGTTTTGTAGTTTTTTCTGACCCAGCAGTTGCGGACAGCGTCATAATGGAGAAGCACAACATTGATGGAAGGATGGTTGAGGCTAAAAAGGCTGTTCCTAGGGATGACCAAAACATATTGGGTAGAAGCAGTGGCAGCATCCATGGTTCTCCAGGTCCTGGCCGCACAAGAAAGATTTTCGTTGGAGGTTTAGCGTCCACTGTCACAGAGAGTGACTTCAAGAAGTATTTTGAGCAGTTTGGGACAATCACGGATGTTGTAGTGATGTATGATCACAGCACCCAGAGACCAAGAGGCTTTGGATTCATCACTTATGATTCAGAAGAGGCAGTGGACAAGGTTTTGCTTAAGACATTTCATGAACTGAACGGGAAGATGGTTGAAGTCAAGCGTGCAGTTCCCAAAGAGTTATCACCTGGCTCCAGTCGTAGCCCTATTGGTGGATACAACTATGGTCTGAGTAGGGTCAATAGCTTGCTTAATGGCTACACTCAGGGGTATATTCCAAATACAGGTGGAGGCTATGGACTTGGTAGATTCAGTCCAGTTGCTGGTGGTCGTAGTGGATTTCCTCCATTTGGTTCTGGTTATGGAATTGGTATGAATTATGAGCCAGGCTTGAGCCCAGGTTTTGGAGGAAATGCAAATTATAATAATAATAATAATAATAATATGAACTATGGACGGGGTGGATTGAGTCCTTATTATATCAATAATTCAAATAGGTTTAGCAATCCCATTGGGTATGATGGCGGTAATGGAGGAAACACATCTTCGTTTTTCAGCTCAGTGTCTCGGAACCTGTGGGGGAATGGGGGTGGTGGACCTGATGGTCTTAACTCCACAAATTCTAATGCTTACATTGGATCAGGAAGTGGGACCATTGGAGGAAGTACATTTGGAAATACTGGGGCTAATTGGCCATCTTCAGCAATGTCAGCTCAAGGCGGAGGAAATAATGTTTCTAATAATAGCAGTAATCTTGGTTATGGAGTTGGGGATAACAGTTATGGTCTGGGAACTGGAGGTTATGGAAGAAACAGTGGTGCAAGTGTGCCCCCTACATCTTCATTTGCTGCATCAAATGGTGGTTTCGATGGGTCCTTGGCTGACTTTTACAGCAGTAATTCAATTTATGGAGACCCTACTTGGAGATCATCAAATTCCGAGCGAGATGGGTCTGTCCCTTTCGGTTATGGGCTTGGCGGCACAGCTTCTGATGTTTCAGCTAAGAGTTCTCCAGGTTATGTGGGTGGTTATAGTGTTAATAAGAGACAGTCAAACACAGGAATTGCTGCCTAGGATCATCGTTCGTTGCTGATATCACGACATTGTAGGTGAAGATAATCTGGTGAAGCAGGTGAATTGTGAATTTTGCACACCGCCCTCGTTTATACATCTCAGTAAAAATTGGTTAGTAAGAAGAGCTAACTGGAGTGCTTGTTTGCAGAAGTAAAAGTAGAGAGATAGGAGTTAAGATGGATTTTGTGTTAATGCTTTGAGTTTGAGTTACCGATTTTAGGTTTTTTTGTTTTGGTCTTTGAGTGAGATGTAAAATCAGAT
>V300016263_L3_WHPEAkcfEAAARAA-541_1_paired_trimmed_paired_merged_contig_36
CTATAAAACTATATAAACCACCTCCGCACCATCCATATATTCCTTCAGTGCTACTCCAATCTTATTCTGTTACCCACCACCAACCTCCGCCGTGACCAACTCTCCCATGGCAACTTCTTACTTTCAACAACCGCAAACTCACCAAGCTCGCCGCCGCAAAAGCCACCGGAAGATCGGGTTCAGGAAACGATGCTTGATGATGGCAAAGCAACAGAAGACACGGTTCTACATCCTCGGACGCTGCGTTTCCATGCTTCTCTGCTGGCACGACCACTCCATCTCAGATTAGCTAGCTCCGCAGTCACAAACTGACTGGTCCAAGTGACGCAGCGGAATTTACAGATAGAAGGATCAACAAACGTCAAATCCGATAGCATGTACTGAAATCCATCATCAGTCACCCGAAATCCGATAGCATGGATTCCTATAGATGGTTCTGTTCTTCAGCTCCGGCAAGAGTCAAAAACTGAAAGCTGAAGAAAAGTCGCGGTTGGTGGCAGTGCTTTTGGGTCGAGGAGGACTCGATCAAAGTCAATTGCTTCATTTTTATTGTGACTTTAGATTTTGCTTCTTTTAGTTTACGTGACATACACGTACAGGAATCCATGTACATATTGAGAAACCTGAAAGGAGATCAAAGATCAAATGGAAAACAAATGGTTCACATACGTCCTTTATATTTTGTGTTGGTTGAATGAACATATGGGATTAATTTAGTAGTGAAAATTAAGTATTTCATAAAACGAAAATATTAGGATCAATGGTGCACGTACACATGCATTAACTTTGCCATTTATGTTTATAAATCAACAAAATAGAAACGTCTAGATTAGCGCACGAACAAAA
>V300016263_L3_WHPEAkcfEAAARAA-541_1_paired_trimmed_paired_merged_contig_37
CAGTTGCATGAAGAGGTGGATCAGACATCCCCACATCCTTGGTCACATTCACAGAATCCGTCGCCTGACCTTTTTTGGTGCTTGATTCCTCGGCTGCAGACTTTAAGATGGGTTTTGACTTGCCATCACCCTTCAGATCATTTGAATTACCAGCAGCTGATGGAGCCACGTGACTCCCAGAGGCACCGCTCTGCTTGCCTGAATCTCCTTCGGTCTGAACCTGGGCATCTGGAATCAGGTACGATAGGCCCATCTTTGAAAACCAGTCAACAAGCTCCGTAAACACCGGACTGGATGATGCAGCTTTTGAAGCCAATTCAAGAGGAAACTTAGAAGCAAATTCCCGAAATGGCTCTGGCAGGGACTTCAGTGCTGCACCAGCATCAAAATTTGGTACTGGAGGTGGACCTTGAGGGGACCTCAAAGGAGTAGAACTTCCACTTGACTTGGCAGATTTATCATTGTTAATCTGTACAAATATCTTCAAGAATTTGAGCTTCTGCCTCATCGTGTCATGCAGATCACCATCATCAATAAGAGTCACTTCATCACCATCTTCATCAATGTACGTCATAGTAATGTCAGCATCAGGGTGGAGATTGAAAAGACTCAAGATCTTTTCTCGCAATCCAACCATGTCAAGATCCAGTTGATTGTTCTCATTGACACTAGCATTGAAACGCCTCAGTGTTTCCGCATATTGAACCTT
>V300016263_L3_WHPEAkcfEAAARAA-541_1_paired_trimmed_paired_merged_contig_38
AGTAAGGGAGATTGTGAAGGAACAAGAAGACTTGAAGCCATGGGGTCAGGAAGCCCATGTTAAGGTTGGCTGTCGATTGATACAGTTGTTGATGGACACAGCTTATATACAACCTCCGGTTGATCAATCAGGAGATGGTTCACTCGATATACGCCCTGCATTTGTACATGTTCTTAAGACTATCACTAAAGACACACAGAAGACTAGTAGGAGATATGGTGTGATACAATGCGACCCATTAGTTCGCAAAGGCATGGAGAAAACTGCAAGGCACATGGTCATTCCTTATATGCCTATGTTGGTACCCCCTATCAACTGGACAGGGTACGACAGAGGTGCATATTTATTCTTACCATCCTATGTTATGCGAACTCATGG
>V300016263_L3_WHPEAkcfEAAARAA-541_1_paired_trimmed_paired_merged_contig_39
TCGCCCAGTCACTCCTCCTTCCTCCCTCCCTCCACCCACCGCCTCCAGATCGCAGTTTTCCAATTCATATACTCATTTTTGTTCTTATAACTAAATTTGTATTGTTCTTATAGCTCCAATTTTTCCTCAATTTTTCTGCTCCTTCGATCGTTGAAGATTTTTCGTTTGATGTCCCTTATCTTTCATCTCCTGCAACTTTGATCTTGGAAATATGTGGAGAAACTTCGCCAAAAAGGTTGCTTCCAGAAAGGCAAATCCTTCGTCACAGTTTCATTTGGGTTTTGCTACTTCTTCTTCAGTGAAATTTTCTCAAGAATCGAGCTTTATCGAGAAAACCAGGCATTTCGAGGCCCGGAATTGTGTAAACAATCGGTTATTGGTGATGGGTTTTCGACAAATTGGCGATACAGCTTCCCAAAAGGACGAATTGGGCAGATGCAGTTTGCTGAATCCGAGTTACTTTCATGGCGTTTCTGGGTTTTATGGCTATGCCAGAGGCTATGCCAGTGCTGCCGAGGCCATTGCGTCGACCGATGGGGATGAGGAGTCGTCGGGGTCCGAAGAAATTCAGGAATTGTTGGAGGATTTGATCAGAGAGAACAACAAGGTGGAGTCCCATTTCAAGCAGCCGAAGAAAGTGGTTGCTGGTATAGGAGTAGGAAAGTACAATCTCCTCCGGAAGAGGCAAATAAAGCTGGAGACCGAGGCGTGGGAAGAGGCGGCGAACGAGTACCAAGAGCTTTTAGTGGACATGTGCGAGCAGAAGCTTGCACCCAATTTGCCATACATTAAGTCATTGTTTCTTGGTTGGTTTGAGCCTTTACGAAACGCCATTGCTGAGGACCAAGAGGCCTGCAGGCAACCGAACAATAGAGTCAGTCATGCTTCGTATATTGATCACTTACCGGCTGATAAGATGGCAGTTATTACAATGCACAAGTTGATGGGGCTGTTGATGACAAATAATGGCGGAGTCGGGAGTGTCAGGGTAGTCCAAGCTGCTTGTGCGATAGGTGAAGCCATTGAGAATGAGGTTAGGATACACAGGTTTTTGGAGAAGACAAAGAAGAAGAAGAACCCTACTGACAAGAAGCCCGAAGATGAATCTGATCCTGCGATCATTGAACAAGAACAACTGACGATCAGCGAGCAAGAGAAACTGACGAAAGAACAACAGAGACTTAGGAAAAAGGTTAACAAACTGATAAAAAAGCAGAAAATGAAGCAAGTGAGGGAGATTGTGAAGGAACAAGAAGACTTAAAGCCATGGGGTCAGGAAGCCCATGTTAAGGTTGGCTGTCGATTGATTCAGTTGTTGATGGACACAGCTTATATACAACCTCCAGTTGATCAATCAGGAGATGATCCACTTGATATACGCCCCGCATTTGTACATGTCCTTAAGACTATCACTAAAGACACACAGAAGACTAGTAGGAGATATGGTGTTATAGAATGCGACCCATTAGTTCGCAAAGGCATGGAGAAATCTGCAAGGCACATGGTCATTCCTTATATGCCTATGTTGGTACCCCCTATCAACTGGACAGGGTATGACAGAGGAGCATATTTATTCTTACCATCCTATGTTATGCGAACTCATGGAGCGAAACAACAACGCCAAGTTGTTAAAAGGACTCCTAGGACGCAATTAGAACCTGTTTTTGAGGCCCTGGATACTCTTGGAAGTACCAAATGGAGGGTGAACAAACGGGTACTTGGTGTAATAGACAGGATATGGGCTAGCGGAGGCCGTCTTGCTGACTTGGTTGACCGTGAAGATGTTCCATTGCCTGAAGAACCAGACACAGAAGATGAGACAGAAATAAAAAAATGGAAGTGGAAAGTTAAAGCTGCAAAGAAGGAGAATAGTGAGAGACACTCACAGCGGTGTGACATAGAACTCAAACTTGCTGTATCTCGAAAAATGAAGGATGAAGAAGGCTTCTACTACCCGCACAACCTTGATTTCCGTGGTCGTGCTTACCCCATGCACCCATATCTAAACCATCTTGGTTCTGATATGTGCCGAGGCATCCTGGAGTTTGCAGAGGGACGACCTCTTGAAAAGTCAGGCTTACGGTGGTTGAAGATACATTTGGCAAATTTATATGCTGGTGGCGTGGACAAACTACCCTTTGATGAGCGAGTAGCATTTACTGAGAATCATGTGGATGAAATTTTTGATTCGGCAGTCAGACCTCTTGAAGGGAAGCGCTGGTGGTTGGGTGCTGAGGATCCTTTCCAATGCTTGGCAGCATGTATTAATCTCTATGAAGCATTGAGAAGCCCCTCTCCAGAGACTACCATTTCATATATGCCTGTCCACCAGGATGGTTCATGTAATGGTTTACAACATTATGCTGCTCTTGGAAGGGACAAGCTTGGAGCTGCTGCTGTTAATCTTGTGGGGGGAGAGAAACCTGCAGATGTTTACTCAGGAATTGCTGCCAGGGTACTCGATATAATGCGGAGTGATGCAGAGAAAGATCCTGCCACTAATCCAAATGCATTGCTTGCTAGGCTGTTAATTAATCAGGTGGATCGTAAATTGGTGAAGCAAACAGTTATGACGTCTGTATATGGTGTTACTTATGTTGGTGCACGTGATCAAATTAAGAGGAGATTAAAAGAGCGTAATAACATAGCTGATGACTCGGCGCTTTTTAACGCAGCTTGCTATGCTGCAAGGACCACCCTGACTGCACTAGGAGAGATGTTTGAAGCTGCAAGAAGTATTATGAGTTGGCTCGGTGAATGTGCAAAGGTGATAGCTTCGGAGAATCATCCTGTTCAGTGGACCACTCCCCTTGGACTTCCCGTTGTACAACCCTACCGACAATTAGGAAGGCATCTGATTAAGACTTCCCTTCAGGTGTTGACTTTACAAAGAGAAACTGACAAGGTCATGGTTAAACGGCAGAGGACAGCCTTTCCCCCAAATTTTGTGCACTCCCTTGACGGTTCCCACATGATGATGACTGCTGTTGCCTGCAAGAAAGCAGGCTTAAATTTTGCAGGAGTACATGACTCATATTGGACGCATGCATGTGATGTTGACGAAATGAATGGGATACTAAGGGAGAAATTTGTTGAACTCTACAATGCACCGATACTGGAGAATTTGTTGGAGGGCTTTCAAGAGTCTTTCCCCAACATGACTTTTCCCCCGTTGCCAGATCGTGGAGACTTCGATCTCAGAGATGTTCTT
>V300016263_L3_WHPEAkcfEAAARAA-541_1_paired_trimmed_paired_merged_contig_40
GCTCTTAAATATCTTAGAGACATCAAGTGGTTTAGGATAGATAACCCTAAGGGCTTCAAACTGGAGTTCTACTTTGACACCAATCCCTATTTTAAGAACTCTATCTTGACAAAGACATACCACATGATTGATGAAAATGAACCCATTCTCGAGAAAGCAATAGGGACGGAGATTGAATGGTATCCTTCTAAATGCTTGACACAAAAGCTCCTTAAGAAGAAGCCTAAGAAGGGATCTAAGAATGCTAAGCCAATAACTAGAACTGAAAATTGCGAAAGTTTCTTCAACTTTTTCAGTCCGCCTCAAGTCCCTGAGGACGACGAAGATATTGATGAGGATGTTGCCGAGGAACTCCAAAACCAGATGGAAAATGATTATGACATTGGGTCTACCATTCGAGATAAGATCATACCCCATGCTGTTTCATGGTATACTGGA
>V300016263_L3_WHPEAkcfEAAARAA-541_1_paired_trimmed_paired_merged_contig_41
TAGAAATATTTTAAATTATGGACAGATCAGCACTACCAGCAACAATAACACCCAGAGAGAGAGAGAGAGAGAGAGAGAGAGAGAGAGGAGAGAGAGGGGGTTAGGTTTTTAAAAGGGGAGAGAGGATTTAACGGAGGCCACGTTTTGAAATCCCCATTGCCCTTTTCCTCCCCCTCCCACCGCTTCTAGGGTTTTAGCCTTGCCGCCTTCTTCTTCCTCCTCCTCCCTCCCTCTCTCTCTGCAAATCGGAATGAGCAGCGACAAGGATAACATCAACATGTCCGATCTCTCCTCTGCTCTCAACGACGTGGATCGAGCCGGCCTCGTCAATGCTCTCAAAAATAAGATAGAGAGTCTGGCCGGGCAGCACTCTGATATCCTCGAGAGCCTATCGCCTGTTGTCAGAAAGCGCGTCGATGTTCTTAGAGAAATCCAGACCCAACATGATGAACTTGAGGCAAAGTTTTTCGAGGAGAGAGCAGCTCTCGAAGCCAAGTATCAGAAATTGTATCAACCTTTGTATACCAAGAGATACGAGATCGTAAATGGTGTTGTTGAAGCTGAAGGCGTTACTAATGAAGCAGCAACAGATGAAGAGGGTAAAGATTCTGAAGAAAAAGGAGTGCCTGATTTCTGGCTCAATGCAATGAAAAACAACGAAGTGCTAGCTGAGGAGATATCTGAGCGTGATGAAGGTGCTCTTAAATATCTTAGAGACATCAAGTGGTTTAGGATAGATAACCCTAAGGGATTCAAACTGGAGTTCTACTTTGACACCAATCCCTTTTTTAAGAACTCTGTCTTGACAAAGACATACCACATGATTGATGAAGATGAACCCATTCTCGAGAAAGCAATAGGGACCGAGATTGAATGGTATCCTGCTAAATGCTTGACACAGAAGCTTCTTAAGAAGAAGCCTAAGAAGGGATCTAAGAATGCTAAGCCAATAACTAGAACTGAAAATTGCGAAAGTTTCTTCAACTTTTTCAGTCCACCTCAAGTCCCTGAGGACGATGAAGATATTGATGAAGATGCTGCTGAGGAACTCCAAAACCAGATGGAACAAGATTATGACATTGGGTCTACCATTCGAGATAAGATCATCCCTCATGCTGTTTCATGGTTTACTGGAGAGGCTATTGAGGGAGAAGATTTTGGTGACTTGGAAGACGAAGATGAAGACGACGAAGAGGAAGATGACGAAGAGGAAGAAGATGAGGACGAAGAAGACGAGGAGGATGAAGACGATGAAGATGAAGGCAAAACCAAAAAGAAGACATCGGCCAGTCACAAGAAGAATGCAAGAGCACAAGTCGGGGAGCAGGGTGAGCGGCCTCCAGAATGCAAACAGCAGTAGAATATGATTGTTTCGGAAAGGCGGGCTAGTAGCTGCGAGTTCTTGTTGGACCCTGAGACTGTTTTGATAGAAAATGGTTGCTGGGCAGTTTTATATGGTCAATGTATTTTTTTACCTTACGCTATATGATGAGTGATAGTCGGAGTCATTGGTCTTCTTTTCCATGTTGGTTAGGGGGAATGTGACGAAGATGGTTTGGATGTCATTGTGATCTGTTGACCTATGTTGGAATTTGATGGACAACGTTGCTTAGTAATCTATTAATGATTTGTGTATGATGATTTATATGGAATGGGTTCACTGACACGTAGTGACCCAATTCAGTAAAACAATGATGTGTTGAAATTCAACACCCTACAATTGAAACGGGACACTGTTGGGGGTTAA
>V300016263_L3_WHPEAkcfEAAARAA-541_1_paired_trimmed_paired_merged_contig_42
CACTGCGCTATCAAGGCCGTGAAGAGGAGATTGACACAGACAACAACACTCTGCCCAGCTGATCTTGTCTCCAAGGGAAACAGCTCACTTGGAACTAGCCACCCCAAAGGACCCCATGACCTTCCATAAGCCAAAACAAATATACAAATGACGATAACAAGGAAGATTCCTATCCCTTTTGGAAGGATTTCTCCTTGTCCAAACTTCAGGGCTAGGGTAATGGCCACAGCAACCAAGCAGCATATCATTTCAGTTCCAGCTTCTAAGAAGAAAGCTCTTCTACCAAACTTATCAACATAACCCATTGAAATGAATGTAGCAACAACGAGTGCTCCACTTGTGAAGACAGATGAGTAAAGAGCTGCCCCAGAGCCAAATCCCAAGCTCTGAAATATGACAGGTGCATAGAAGAGGATCGAGTTCATGCCGGTGAGCTGTTGGAATGCAGGGATTCCCAAGGCCCCAATCACCAATTGTGGGCGATTTTTTCGTGTGAGTAGATTCCTAAACGGGTTCTTTATGGCTCGAGCTACAT
>V300016263_L3_WHPEAkcfEAAARAA-541_1_paired_trimmed_paired_merged_contig_43
GAAACAGCTCACTTGGAACTAGCCAACCCAAAGGACCCCATGACCTTCCATAAGCCAAAACAAATATACAAATGACGATAACAAGGAAGATCCCTATCCCTTTTGGGAGGATTTCTCCTTGTCCAAACTTCAGGGCTAGGGTAATGGCCACAGCAACCAAGCAGCATATCATTTCAGTTCCAGCTTCCAAGAAGAAAGCTCTTCTACCAAACTTATCAACATAACCCATTGAAATGAATGTAGCAACAACGAGTGCTCCACTTGTGAAGACAGATGAGTACAGAGCTGCCCCAGAGCCAAATCCCAAGCTCTGAAATATAACAGGTGCATAGAAGAGGATCGAGTTCATGCCGGTGAGCTGTTGGAATGCAGGGATTCCCAAGGCCCCTATCACCAATTGAGGGCGATTTTTTCGTGTGAGTAGATTCCTAAATGGGTTCTTTATGGCTCGAGCTACAT
>V300016263_L3_WHPEAkcfEAAARAA-541_1_paired_trimmed_paired_merged_contig_44
TGTGTGTGTGTATATATATGTATGTATATACACAAACACACAGACTTGTGCTCTTCTCTCTATATATATTGTAGCCCATCGTTCTCTTCAGAAAGTCGTTCGTTCTACTGCCATAACTGACATATTGGGAAGAGAGAGAGAGAGAGAGAGAGAGAGAGAGAGAATGGCAGGAGGATTTGGAGGTGATGGAGTAGTATCTGAAAGAGCTCAGCAGTATGAGTATAGGATTACTGGGTATTTCGTCTTTGCTTGCATTGTTGCTGCTCTAGGAGGCTCTCTCTTTGGCTATGATCTTGGTGTTTCAGGTGGAGTGACTTCCATGGATGATTTCTTAAAGGAATTCTTCCCAAAAATTTACAGAAGGAAGCAACTGCACCTCAATGAGACAGATTACTGTAAATATGATAACCAAATTCTGACACTCTTTACATCCTCTTTGTACTTTGCGGGCCTCATTTCTACGTTCGGAGCTTCGTATGTTACCCGAAACAAAGGAAGGAAGGCCAGCATTCTTGTTGGAGCTGTCAGCTTCTTTCTAGGAGCAGTCCTGAATGCTTCGGCGAAAAACATTGCAATGCTGATCATCGGACGAATACTTCTTGGTGTTGGCATTGGATTTGGAAATCAGGCAGTTCCCTTGTATCTCTCGGAAATGGCTCCTGCAAAAATTCGAGGAGCAGTTAACCAACTTTTCCAGCTGACGACTTGCTTAGGCATCCTGATTGCTAACTTGATAAACTATGGAACCGATAAAATCCATCCGTGGGGCTGGCGATTATCTCTTGGTTTAGCTACGGTCCCAGCTGTTCTTATGTTTGTTGGGGGTCTTTTTCTTCCTGAGACCCCGAATAGTCTTGTAGAGCAAGGCAGGTTAGAAGAGGCAAGAACTATACTGGAGAAGGTGAGAGGTACCAAAAAAGTTGACGCGGAGTTTGCTGACCTGGTTGATGCTAGCAATGTAGCTCGAGCCATAAAGAACCCGTTTAGGAATCTACTCACACGAAAAAA
>V300016263_L3_WHPEAkcfEAAARAA-541_1_paired_trimmed_paired_merged_contig_45
AATGATGGTTTAAAGAGCTACCCATCTTCTAATAAAAAATCATAAGACCTTAAAACTTAAATCCAAAAATACATAAAATCAAAATCAATAAAAAGCAGGAGGATCTCTGAGGTCAAGGTGATGGCGTCGAAACGGATCCTGAAGGAGCTCAAGGACCTCCAGAAAGATCCTCCTACTTCATGCAGCGCTGGCCCAGTTGCAGAAGACATGTTTCACTGGCAGGCAACAATAATGGGTCCTGCTGACAGTCCATATGCAGGTGGAGTGTTTCTTGTCACTATCCATTTTCCTCCAGACTATCCTTTCAAGCCACCCAAGGTTGCATTCAGGACAAAGGTCTTTCACCCTAATATCAACAGCAACGGTAGCATTTGCCTTGACATATTGAAAGAACAGTGGAGCCCTGCCCTGACCATATCCAAGGTGTTGCTTTCGATCTGTTCATTGTTGACAGACCCAAACCCTGATGACCCCTTGGTGCCAGAGATTGCCCATATGTACAAGACTGACAAGAACAAGTACGAGACCACCGCTAGGAGCTGGACTCAGAAGTATGCTATGGGTTAGTCTGAGTGCTGCTAGGACTGCGTGACTGAGGGCTACTTTCCCTGTGGCATTATGATCATCTGATCAGATGTATGAATGAATGTGTGATCGATATGTTCTTCACATAAGCGGACCAAAAGGGAGAGTTTTCTGCCCTCGGAACACTTTTGCTTTTGAATTGTTAATTTGTTATGCAAAAGTTTTTATGAGACTTTGAAACCAATTTCTCTCGTGTCGCCCTCTAACAAAGTGCTGTTCAAATTGAACTATTTTTAGCTACTCCTTGAAACTAGTCGTTTTGCTGTTTGCAAATTACATGTTGACGCATGCAGAATCAACTCCTTGGAAGCACAACAATAGTTTTATCATTGTGTGAAATTGTGATTGGTAGGTAAGCGGGAGTTATGCTAGTGTTTTTGTACCCCCATGAGGAAGACTGGAGCTGAACGGACGTCACATGCCGACGCCAGGTCCGGCTGAACCACCCAGATCAGGTTCTTTCATCAAGCAACACAGCCTAGCCTAACACGATGCGATTTGAAACCTCCAAAAAGAAGAAAACCTCCTCGGACTTCTTTATCAGTATCGAACATGGATGTGTACTGTGTAAGAGTGGTTCATTTTCTAGAAGGCTTCAAATGGGTTGGCCCAAATAACTATTTCAAACAAGTGTGGCTCTTCCAAGTACCGGGTGTTCAAGACTGAAATGTCCTTTCACTTATTTTATGACATGTGAAGTACCTATTCGAATATCTGGCACTTTGAAAAAAATCTTGTTCTTAAGGGATTTGGTGGGGTTTTTGTCTAAATGATGTAGGGGGTGTGTTCAATTGGGATTGTGAGGGATTTTAATTCTTTTAATGAATATAAGGGTATTCAATCACGATTTTAAGTGATTCTTTGAAATTCAAATTGTATTCAATCAGGATTTTAAGATAGCTTATAAAAATCTTTAGAAATCTAGGTGTATTCAATAAGAATTTTAAAGAAGTTTATAATATTCAAAGTATATTCAATTAAAAATTGATTTT
>V300016263_L3_WHPEAkcfEAAARAA-541_1_paired_trimmed_paired_merged_contig_46
ACTGACAATTATATTTTTCCAAAATAAGTTTAACATGAACAAACTAAAACATTTATAACTAAAAAAACGAGGCTGCACTGCTGCATCCACCTCCGGCGCGACTGTGTAAATTTACACAAATTTATGTTAAAAAATAAATAATGCCCTACAGATTTTACAAGAGGATACGTACGGTGAGCTAGAGATCGATCACTCTGGAGCTT
>V300016263_L3_WHPEAkcfEAAARAA-541_1_paired_trimmed_paired_merged_contig_47
ACTGACAATTATATTTTTCCAAAATCAGTTTAACATGAACAAACTAAAACATTTATAACTTAAAAAACGAGGCTACACTGCTGCATCCACCTCCGGCGCGACTGTGTAAATTTACACAAATTTATGTTAAAAAATAAATAATGCCCTACAGATTTTACAAGAGGATACGTACGGTGAACTAGAGATCGATCACTCTGGAGCTT
>V300016263_L3_WHPEAkcfEAAARAA-541_1_paired_trimmed_paired_merged_contig_48
TTTTTTTTTTTTAAACAAAATTACCATATTACACGTTATACTTAATAAAATAGTGGTTTAAGAACAAGGTAAAAGTTTGTTACAGTTCCTAGCCCCCAAGGGCAACACTAATGTCAGCACAAACTAAACGAAGGAAGCACCTAATTCACCAAAAGTAGTCCATATGCTTCGATATCACGCCGACCCCCGAATAATATAGAGATGATCAGTTTACCTACACCAAAAACATTTACCTAAAACAATAAACACCCGATAACCAGACGATTTAAGACCGACAAATCTTTGAATCCCAGTGAAACTGTCGAAGGAATGTCTAACATGGAGCCTTCACTGTCCAAAGGAACCGATACTTGCTAAACAAAGAAAATCAGCAGACTCTGAAAGAGGGGGAAAGAATGGTTAGAATAAAAACAGTGATAAAAGTTTCACAAACCATTTTTAACTTTACTTCAAATAATACAAGGTTGAAGGCCCCGGTATCAATAAGCGTTGATGGCACCACTACAGCTTCTCCCCGCTTCAGGATATAGGACCCAATTGGTTTCTACTGTGGCAGCAAAGGTATTCTTTCGGTAGGCGGATGAGCTAATATCACATCTCTTCAACTAACAAGACACAATTAGGACTACAGCATTCTCCTTACGAGTTACCATAATCAGCAAGGTATCGTCTGTATGGGAGGGGCAGATACTACTTTCTTCTTGAAAATGTTGGCATCAGCAAAAATGCTTCCTGATTTTGTAGTTAGGTAGGGCGCAGCTTAACATCACTAGCCGGAGAAGAAGGCAAAGCAGCCTTTTGTCAATAGATAT
>V300016263_L3_WHPEAkcfEAAARAA-541_1_paired_trimmed_paired_merged_contig_49
GAAAGAGGGGGAAAGAATGGTTAGAGTAAAAACAGTGATAAAATTTCACAAACCCTTTTAACTTTAGTTCAAATAATACAAGGTTGAAGGCCCCGGTATCAATCAGCGTTGATGGCACCACTACAGCTTCTCCCCGCTTCAGGATCTAGGACCCAATTGGTTTCTACTGTAGCAGCAAAGCAGATATTGACCAGGTATTCTTTAGGTAGGGGGATCAGCTAATATCACATCTCTTCAACTAACAAGACACTATGAGGACAACAGCATTCTCCTTTCGAGTTACCTTAAACAGCAATGTTTCGCCTGTATGGGTGGGGTAGATACTACTTTCTTCTTGCAAATGTTGACATCAGCCAAAATGCTTCCTGATTTTGCAGTTAGGTAGGGTGCAGCTTAACATCACTAGTCGGAGAACAAGGCAAGGCAGCCTTTTGTCAATAGAAATCAGAAAAGCTTTGCCTGCCAAGACATACAACTTTCCATACTATTTTTATGCATAGTACATGTAAAGGCTGTTTGAAGCAGCACAGGCGATTGAATTCTCAGAAGGGTGCCATGCAAGATGTAGCAACTTTGTTGTGAAATCAAAAGAATTTCCGTTTGCATCAGCTCCAGAGTTATCCGCACCTCGCCTGAGAACACGAGGAAGGCTGCCCAAAGATCTAGAAGGCCTTGCTGGCATTTGAACTTGTCT
>V300016263_L3_WHPEAkcfEAAARAA-541_1_paired_trimmed_paired_merged_contig_50
TGGCTCTACCCTGCGATACAAGAGTGTGGAAAGAATGAAGCCAATTGGAAAGCATTCTCTTCTTGGTGCAAGTGGAGAAATAAGTGACTTTCAGGAGCTCTTACGTTATCTTGATGAACTTGTCCTGTATGACAACATGTGGGATGATGGGAACTCTTTGGGACCTAAAGAGGTGCACAACTATTTGACCCGTGTGATGTACAATAGGCGTAACAAGTTTAATCCATTGTGGAACTCTCTTGTCCTCGGTGGAGTGAAAAATGGACAGAAGTACCTTGGCATGGTTAGCATGATAGGTGTAAATTTTGAGGACAATCATGTGGCTACGGGATTTGGAAATCACCTTGCACGGCCTATTCTTCGTGATGAGTGGCATGAGAACTTGACTTTCGAAGAGGCTGTAAAGCTGCTGGAGAAGTGCATGCGTGTCCTTCTCTATCGAGATCGGTCTGCTGTGAACAAGCTTCAGATAGCTAAAATCACAGAAGAAGGCGTAACAATTTCACAGCCCTACTCTTTGAAGACATTCTGGGGTTTCTCTGCGTTCGAGAATCCAACATTGGGCGCTGAAGGATCATGGTAGAGAGCCAACTAGGAGCTACTGTTTGATGCGTTTCTCGAGTTGTTGGAAGGCATTGTGCTCAATGTGTGCTAAATTGAACAACTTTCCCTGAAGCATTGCATGTTCAAGACAAATTGTAAACCTTGAAAGACGAAAGAGATTCATAGAATTTCACTTCCAGAGTTGCCCAGAAAATAAACCAGAACCATAAGATGGTCGAGATTTTCGCTCTCTTTATGTTACATTGGAAGAAATTATTTTTATCATATATTTCATTACCCTCAATAATTAC
>V300016263_L3_WHPEAkcfEAAARAA-541_1_paired_trimmed_paired_merged_contig_51
TTAATGGAGTCGAATCAATCCAAACCCGGCCTACTGTGCAATCCTGAAGGCTCTCAGAGAACCCTGTATCCATATGTGACTGGTACATCTGTTGTGGCTCTCAAGTACAAAGATGGAATTTTGATGGCTGCTGATATGGGAGGTTCTTATGGGTCTACCCTGCGGTACAAAAGTGTGGAGCGAATGAAGCCCATTGGAAAGCATTCCCTTCTTGGCGCAAGTGGAGAAATAAGTGACTTTCAGGAGCTATTACATTATCTTGATGAGCTCATCCTATACGACAACATGTGGGATGATGGGAACTCTTTGGGACCAAAAGAGGTGCACAACTATCTGACCCGTGTGATGTACAATAGACGTAACAAGTTTGATCCACTGTGGAACTCTCTTGTCCTTGGTGGAGTAAAAAAGGGACAGAAGTACCTTGGCATGGTTAGCATGATAGGTGTGAATTTCGAGGACAATCATGTAGCTACAGGATTTGGAAATCACCTCGCACGGCCTATTCTTCGTGATGAGTGGCATGAGAACTTGACTTTCGAAGAAGGTGTAAAGCTGCTGGAGAAGTGCATGCGTGTCCTTCTCTATCGTGATCGGTCTGCTGTCAACAAGCTTCAGATATCTAAAATCACTGAAGAAGGTGTGACTATCTCTCAGCCTTACTCTTTGAAGACTTTCTGGGGCTTCTCCGCTTTCGAAAATCCAACATTGGGCGCTGAAGGATCATGGTAGCTGGATGGCGGCATAGCTTTCTGAACATGAAAAACCCAGGTAGGAGCCAAGTTGAAATTTGTTGTGTTTCTACAGTTAAAACTATGAACTTGTAACACTGTTTACACTCGGGAATATATTTCTCAATGGCTAGTTGGTTCCGAGAAACTTTTTACGTCGTGTTCTTTATTTCGGTGTTGCATCATCCACTCGAGCATGAACTTATTGTCGTGATACTTATAGCAATGTTCGTACTTCTTTCGAGTTATTTGAGCAATATGTGGTTTGAAATTCAAATATTATTGTGATTCAAATAACTCGAAAGAAGTACGAACATTGCTATAAGTATCACGACAATAAGTTCATGCTCGAGTGGATGATGC
>V300016263_L3_WHPEAkcfEAAARAA-541_1_paired_trimmed_paired_merged_contig_52
TCAGAACGTCTAACGCTTTCTTCCCTCTGCGATCTCACAAAAAAAAGCTTCGGAAAGCAAAGAACGAGTTTAATGGAGTCGAATCAATCCAAACCCGGCCTGCTGTGCAATCCTGAAGGCTCTCAGAGAACCCTGTACCCATATGTGACTGGTACATCTGTTGTGGCTCTGAAGTACAAAGATGGAATCTTGATGGCTGCTGATATGGGAGGTTCTTATGGGTCTACCCTGCGATATAAGAGTGTGGAGCGAATGAAGCCCGTTGGAAAGCATTCTCTTCTTGGTGCAAGTGGAGAAATAAGTGACTTTCAGGAGCTATTACGTTATCTTGATGAACTCATCCTATACGACAACATGTGGGATGATGGGAACTCTTTGGGACCGAAAGAGGTACACAACTATCTGACTCGTGTGATGTACAATAGGCGTAACAAGTTCAATCCACTGTGGAACTCTCTTGTCCTTGGTGGAGTAAAAAAGGGACAGAAGTATCTTGGCATGGTTAGCATGATAGGCGTGAATTTCGAGGACAATCATGTAGCAACTGGGTTTGGAAATCACCTTGCACGGCCTATTCTTCGTGATGAGTGGCATGAGAACTTGACTTTCGAAGAAGGTGTAAAGCTGCTGGAGAAATGCATGCGTGTCCTTCTCTATCGTGATCGGTCTGCTGTGAACAAGCTTCAGATATCTAAGATCACTGAAGAAGGCGTGACTATCTCGCAGCCCTACTCTTTGAAGACTTTCTGGGGTTTCTCCGCTTTCGAAAATCCAACACTGGGAGCTGAAGGATCATGGTAGCTGGATAGCTACATATCTTCGGAACTTGAAACAACCAGCATGGAGCCAAGTTGAAATTTGTTGTGTTTCTACGGTTGGAACTGTGAACTTGTAACATTGTTGACACCCGGGAATATATTTCTTGGTGGCTGGTTGGTGTTGAGAAACATGTTAGCGATAATTCATCGTTGGGTTTTCTTTATGTTGGTGTTGCAGCATCCAACAAGCATGAACGTATTGTAGTGATATTTAAAGCATTGTGTGCTTATTTTGAATTATTTGGGAAAAATGTGGTTTGAAATTCATATATTTTGTTAATTGTGAATCTGAAGCGCTGATCAAGTTTATTCGTAAATAATGCATGGTCCAA
>V300016263_L3_WHPEAkcfEAAARAA-541_1_paired_trimmed_paired_merged_contig_53
ACAAATCTTCGACATTATCTGATTATGAAAAAGAACTCATCCAGAACCGACCGGTCCGCTAGAGAACAAGGCCAAGGTTTTCAGCCAATCAGTAACTTGTTCTCCTCCAAGAATGAATAAGTGGGTACCTCCAGATTGTATGGTGCTGGTCCCTTGCGGATCCTTCCAGAAATATCATAGTGGGAACCATGGCATGGACAAAACCATCCACCAAAATCACCAGCATTAGGCAAGGGAATGCAACCCAGATGCGTGCAAACTCCCACAACAATGAGCCATTCCGGGTTTTTAACCCTCTCAGCATCTTGCTGCGGATCACGGAGAGAATTAACATCTACACTATTTGCCAGCTTGATATCATCGTCAGTGCGGCGTCTGATGAAGACTGGCTTTCCACGCCACTTAACAGTCACAGTTGAACCGGGCTCAATGCTGGAGAGATCAACCTCGAGCGAGGCCATAGCAAGAACATCCTTACTGGCTGACATGCTTAGCACAAACTTGAGGATAAGCAGACGAATCAGAGAAGCATAGACAAACCTCCCGCCTGTGAGGACAAAGTAGGCAAATGCACGCTTGCTGGGGTCACCTGGAGGGTAACGCTCATGGTTGTACTCATCATAAACTATCTTTGAACTAGGATTCTTGACAGCTGCGACAGTTGGAGGAACGTCTGGAACTAGATTGTTGTCCTGGGACGGGGTAACTGAACCAGACACAAAACCTCTGGACGGAAGATAGAAGTCAGGGGTGAAATAGGCGGATCTGAGCTCATCGGAGGAGTCATGGCCGTCGATGAGATTTCGAGACAGGATAGAGGAGGAGGCAGTGCCGGTGGCGGCTAGGTTGGACCTCCATGGCGACACGGACACAGAACAGAGCCTCCTCGCCGCAACCCTCAACATATTGTTTTCCTTTTTATTTTTCTTCTTTTTGTAACTATTCTTCTGAGTTTTGAGGTTTACGACTGTTACGCTGCGAAATGGCCTTCGGGTTTCGCTGCTATACAGATGCTGCCCGTAAAGAAAGACGGGGCACAAGAGAGCAGGATAGGGATAAAATGGGCAAACCAGATTTTCCCTTTGTGATGGGAATTTGGAACAATAGGGAAATGACCGTGTT
>V300016263_L3_WHPEAkcfEAAARAA-541_1_paired_trimmed_paired_merged_contig_54
GGGCGCATATTACTGGAAGCGAGCATCACGAAAGGAGCAGATCAAGGTCAAAATGATGGTCATAGACGATGGTGAACAGTCAGAGATCATCGTTCAGGGGGATGACCAGCAAGTAGAGCAAATGAGAAAGGAGCTTCAATTGAGTGAGAAGGGAATGGTGTATGTTAAGGGCATATTCGAGAGATAAAGAAATACCTCTATATCTGTAGTCAAATTCAATGTTTTGCTCAGAGTACTAGGAAATGAAGCCGTTCTTGTATTAGATCCTTGAAAGATTTTGAGATATGTATACACAATCATTCAATTTGACCTATTCATACTACTTCCGTAGTACCGTAGTAGCCCCCGTATCCCTTGATACTTTGCAATCCCTCATCCAAACACAGCATCTAATGATCGAGGCAGAGAGCACCATAACGCAATTTGGTAACAATAATAATAAGCCGCAACAGATAAGTAAAGTTTTCTTGATGCATAAATGGCCAAATAAATAACAGAATCCTCAGTTGAGCAAAGTTTGGCGCTTTTGGTACGGTTGATGCTCAGCAAAGCCAAGGCAACTTATTGACAATCCATAGCAACACCACCCAGCGAGAGTTACATAATATGAAAACCCTATTTCTAAACACCACCAAGGGGGAAAGAGAGTAAAAGCAAAAGTGTTTGTAACAAATCTTCGACATTATCTGATTAACTTATGAAAAAGAACTCATCCAGAAACGACAGTTTTCAACCAATCAGTAACTTGTTCTCCTCCAAGAAGGAATAAGTGGGTACCTCCAAATTGTATGGTGCTGGTCCCTTGCGGATCCTTCCCGAAATATCATAGTGGGAACCATGGCATGGACAAAACCATCCACCAAAGTCACCAGCATTCGGCAAGGGAATGCAACCCAGATGCGTGCAGACTCCCACAACAATGAGCCATTCAGGGTTTTTAACCCTCTCAGCATCTTGCTGCGGATCACGGAGAGAATTAACATCTACACTATTTGCCAGCTTGATATCATCGTCAGTTCGGCGTCTGATGAAGACTGGCTTTCCACGCCACTTAACAGTCACAGTTGAACCTGGCTCAATGCTCGAGAGATCAACCTCGAGCGAGGCCATGGCAAGAACATCCTTACTGGCTGACATGCTTAGCACAAACTTAAGGATAAGCAGACGAATCAGAGAAGCATAGACAAACCTACCACCTGTGAGGACAAAGTAGGCAAATGCACGCTTGCTGGGGTCACCTGGAGGGTAACGCTCATGGTTGTACTCGTCATAAACTATCTTTGAACTAGGATTCTTGACAGCTGCCACAGTTGGCGGAACGTCTGGAACTAGATTGTTGTCCCCAGAAGGGGTCAGTGAACCAGACGCAAAACCTCTGGACGGAAGATACAAGTCAGGGGTGAAATAGGCGGATCTGAGCTCATCGGAGAAGTCACGGCCCTCGATCAGATTTC
>V300016263_L3_WHPEAkcfEAAARAA-541_1_paired_trimmed_paired_merged_contig_55
TTGCAATTGTCGTCTTACTCAACATGGGAGAATCAGTTGCCAGCCATGTCTCCTGTGTTCCGATTTGGCAATGAGCGTAGCAGGAGTCGATGAACAGTCCGTTAGATGAAGAACTGCTCGCACCAGCAACTGCGTTTAAGAACTGTAACCTATATTCTTGCATGGTTTGAAGTTGACTGGGTGAGCAGTTCTTTATACTAAGCTTGCAATTTTTCCAGGCACCTTTAGGATCAGCAACACCCGGTGCCAAAATGTTCTTTATCTGCCACGAATCATAAGCTGCATTGACAAAAAATATTGGTGTCCGGGTTTGGGGTACCACATTTTGTGGGAAGAAGCACAGCCCTGGACTCATTCTTGAAGTGCAGGATGCAGGTAGGTTCTTCGCCGAACCATGTAGCGCAACCACTTCACTGTAAAAGGTTTGAATGTGTTGTGATCCAGACACAGTCTTCGCATTAATGAAGTAACCAGCATCTGCTAGACATTTTACTTTAGTACCCACAGGTAGGAGAGAATGAAAGTTATCACAATGAAGAATCGAGGCCAAGCCGCCAGCCGAACAACCAGATAGAAGAGCAGTTTGAGCGTTTTTCATTCCTTTTGCCAATAAATCATCAATGATGGCACGGAAAACCCTTGCTCCTCTGAAGTGAAGATTTGTTGCTGGGTCTACCGCTTCAACATCACCAGTGAATGACGAGCCATCACAGTACCTAACTTTGATTCTATTCCAATTGTAGAAGTCTGGATTAGTCTGCTGCTTGTTACCAAGAACCCCGGAAAAAGACATTGTCTTTTCCATTTTGGTTGATGAACCGCGGTGATTATTCT
>V300016263_L3_WHPEAkcfEAAARAA-541_1_paired_trimmed_paired_merged_contig_56
ATACGGAATTAGAATTCAATAAGATAAGACGTCTTAAATCTTATTGAATTCTAATTCAGTTTACACAATCACACCCCTAGAATAACTTTATTCGCAACACTATACAAGATGCTCGGTACCACTTTCAAATCAAAGCTCAAATGAATAAATATTACCGAGAACCATAAGTACGTAGGCTATTACATCAATGTAACGTTCACAGCTCATATAGCTCATAAAAACTATATTTTCGACATAAAGAAATTAATCTTCCTGATCGTTTGAGTCAAATTCACGATTTTTGCAAGTGGGATTGCAAGGGTAAGGGCAATCAATCTTTTTAAACGCAGTGCGGTCGTAATACCAGTCTCCAACTGCCTTTGCAATTGTCGTCTTGCTCAACATAGGAGAGTCAGCTGCCAGCCATGTCTCCTGCGTTCCAATTTGGCAGTGGGCAAAGCAAGAGTCTATGAACACGCCATGAGATGCAGAATTGCTCGCACCGGCAATTGTTTTTAAGAACTGTAACCTATATTCTTGCATGGTTTGAAGTTGACTGGGTGAGCAGTTCTTTATATTAAGCTTGCACTTTTTCCAGGCACCCTTAGGATCAGCAACACCCGGTGCCAAAATGTTCTTTATCTGCCACGAATCATAAGCTGCATTGACCAAAAATATTGGCGTCCGGGTTTGTGGTACCACATTTTGTGGGAAGAAGCACAGCCCTGGACTCATTCTTGAAGTGCAGGATGCAGGTAAGTTCTTCGCCGAACCATGTAGCGCAACCACTTCACTGTAAAAATCTTGAATGTGTTGTGATCCAGACAGAGTCTTCGCATTAATGAAGTAACCAGCATCTGCTAGACATTTTACTTTAGTACCCACAGGTAGGAGAGAACGAAAGTTATCACAATGAAGAATCGAGGTTAATCCACCAGCCGAACAACCAGATAGAAGAGCGTTTTGAGCATTTTTCATTCCTTTTGCCAATAAATCATCAATGATGGCACGGAAAACCCTTGCTCCTCTGAAGTGAAGATTTGTTGCTGGGTCGACTGCTTCAACATCGCCGGTGAATGACGAGCCATCACAGTACCTAACTTTGATTCTATTCCAATTGTAGAAGTCTGGATTAGTCTTTGGCTTGTTACCAAGAACCCCAGAAAAAGACATTGTCTTTTCCATTTTGGTTGATGAACCGCGGTAATTGCTCTTGCGATCAAGGCAATCTTCAACGGTGTTACACCATCCTCCACCCTCAACATGAACCAACCAATTGTTGATTCCGGCACCAAATCCCTTGTCGAAATGGTAAGCGGGTGCGCTTCCATCCAAACAAACAGCTCCTTTAGCAACTGCATTCTCGACGAGAGTGAGTGCCACAGGGTGGCTTTCTGCTTTCAGCAATACCAGTAAACATACTAGAAGAGTTAACCATTGGCCTAATCCTGAACAGGCCATTCTGGTAATAGAGAAT
>V300016263_L3_WHPEAkcfEAAARAA-541_1_paired_trimmed_paired_merged_contig_57
GTCAATGCAGCTTATGATTCGTGGCAGGTTAGCTGATTCTCTTAATTCTTGAATGCATCCTGTACTTTCGAGTTTAGTCTACTGTTCTGTGTTATTGAACATAGTTTTCCTGAAGTTCAATGGCGTATAATCCTGTATATGTGACCCTGAATATATAATCGAGTAACAGCTTGGTTTGTAATTGTAATAACTTTTTTTCTTTTTTGTATGAATTATATGCCTTCCTTGTATACTTTGTTTTATCTAATTTCTTACGAAAACCTACTCCGTAGCCTTTCATATTGAGTCTCTTGGTTCATTTTTTATCCTTGACACTTACAATTTACAGTCACTTATGTTTTACTGTAACTTTGCAAGGATAGATTTTATAATGCTTTCTTTGTTGAACTTGACGAGAGGAACAACGAGATTATCTTTTTTTCAATTTGTGCGCATTTTATCCTATTATTCTACAATTTATGAATAGAATGATAATTAGAGGTCACCTGAAATATGCTAACAAGCAACAATTACTAGTTCTCGATCTTCAAATGTATATAGACGTTGTTTACTCGTTTTTCCACATTCGGAGAGTATGTTAGGGTGCATGTTTTTCTGATTCATTGTTGTATCCTCTCAGATAAAGAACATTTTGGCACCGGGT
>V300016263_L3_WHPEAkcfEAAARAA-541_1_paired_trimmed_paired_merged_contig_58
GGTTGAGAGCATGAATGGTGATAGGGGACCGCATTCTAATTCTACCTTCTCTGGTGATAATCAGTCAGTCTGGCCGGCAAATGGAAATGTCTCTGTGGGAACTCAAGCGAGCCACGGTACAGGTGCCCACAGGAGGGGGCAACATATTCGCCATATCGAGCAATCTGGGTCGAATCACAATCATGGCCCTGTCAATAATTACTTTGGTGTGGAGCGCTTGCAGTCTTCAATTCGGAATTCACTTGTTTTCTTCGTTCATTTGACAGCAAAGTTCCCGCTGGTTGTCGTATTTCTTCTGATCATCCTATATGTAATACCTGCCTGTGCAGT
>V300016263_L3_WHPEAkcfEAAARAA-541_1_paired_trimmed_paired_merged_contig_59
TTCGAAATCGCCCCCTGCAATCGGTCTGAGTTTTACTAATGCCTTAGTGTAGCTTCATCATGGTTGCTTTGAGATACTGCTAAGTAATTTTAGTTAGTGATGATGTGTTAGTGAGACGGTGGTTGTGGTGAAAATGTGGGATTTTGCATCCAGCTGCATAGCTGGAAGTGTTGGATTGAAAAGCGATCCTCTAAAGCCGATCCAAGCAGCTCTCGAATGTTCTGATGACGAGAGTTCTTCGGTCGTTGGCAGAGAGGAAGGACTAGAGTGCCCCATATGCTGGGAATCGTTCAACATTGTTGAAAATGTGCCCTACGTTTTATGGTGTGGCCATACCCTCTGTAAGAATTGCATTCTGGGATTGCAATGGGCGGTTGTGAAATTCCCCACTTTACCAGTTCAGCTTCCGCTTTTTATATCCTGCCCTTGGTGCAATCTATTGTCCTTCCGGCTTGTTTACAGGGGAAATCTCAGATTCCCTCGCAAGAACTACTTTCTTCTCTGGATGGTTGAGAGCATGAATGGTGATAGGGGACCGAAATCTAGTTCTACCTTCTCTGGTGATAATCAGTCAGTCTGGCCGGCTAATGGAAACGTATCTGTGGGAACTCAAACAAGCCACGGTACCCACAGGAGGGGGCAACATATTCGCCATATCGAGCAATCTGGGTGGAATCACAATCATGGCCCTGTCAAT
>V300016263_L3_WHPEAkcfEAAARAA-541_1_paired_trimmed_paired_merged_contig_60
ACTGCACAGGCAGGTATTACATATAAGATGATCAGAAGAAATATGACAACCAGCGGGAACTTTGCTGTCAAATGAACGAAGAAAACAAGTGAATTCCGAATTGAAGAATGCAAGCGCTCCACACCAAAGTAATTATTGACAGGGCGATGATTGTGATTCGACCCAGATTGCTCGATATGGCGAATATGTTGCCCCCTCCTGTGGGCACCTGTACCGTGGCTCGCTTGAGTTCCCACAGAGACATTTCCATTTGCCAGCCAGACTGACTGATTATCACCAGAGAAGGTAGAATTAGAATGCGGTCTCCTATCACCATTCATGCTCTCAACC
>V300016263_L3_WHPEAkcfEAAARAA-541_1_paired_trimmed_paired_merged_contig_61
CAGTGATTTGAGGAACACCCCTTGGAGCAGGAGGAATGCCAGAAAGCTCAAATTTTCCCAACAAGTTATTATCGCGAGTCCTTGTCCTTTCACCCTCATATACTTGGATCAAGACACCGGGCTGATTGTCTGAGTAGGTAGAGAACACTTGCTCCTTCTTGGTTGGAACAGTAGTGTTCCTTGGAATCAACACAGTCATCACACCTCCGGCAGTCTCCAAACCAAGGGACAGAGGAGTGACATCCAGAAGCAATAGATCCTGCACCTTCTCATTACCCTCACCGCTCAAGATGGCAGCCTGCACGGCGGCACCATAAGCAACAGCCTCGTCTGGGTTGATGCTCTTGCATAGCTCCTTGCCATTGAAGAAGTCTTGTAATAACTGCTGTACCTTCGGAATCCTAGTGGAACCACCCACTAGCACAACATCATGGACCGAGCTCTTGTCCATCTTTGCATCTCGCAAACACTTCTCAACGGGCTCCATACACTTTCTGAAGAGATCCATGTTAAGCTCTTCAAACCTAGCACGGGTAATGGTTGAGTAGAAATCAACACCCTCGTACAAAGAATCAATCTCAATTGTGGTCTGAGCAGTGGAGGAGAGAGTCCTCTTTGCTCTCTCACAAGCAGTTCTCAACCTCCTAAGAGCTCTTGGGCTGCTGCTGATGTCCTTCTTGTGCTTCCTCTTGAACTCTTGAACAAAGTGATTCACCATTCTGTTGTCAAAATCTTCTCCTCCCAAGTGGGTGTCTCCGGCAGTTGCCTTCACTTCAAAGATACCCTCTTCAATTGTGAGCAGGGAGACGTCAAAAGTACCTCCGCCAAGATCGAAAATCAAGACATTCTTCTCGCCAACGCTGGTTGCCTTCTTGTCAAGACCATATGCAATAGCGGCAGCGGTAGGCTCATTGATAATACGCAAAACATTAAGGCCGGCAATGACCCCAGCATCCTTCGTGGCCTGACGCTGAGAGTCGTTGAAGTAAGCCGGGACAGTAACAACGGCATTCTTTATAGATGAGCCAAGATAGGCCTCAGCAATCTCACG
>V300016263_L3_WHPEAkcfEAAARAA-541_1_paired_trimmed_paired_merged_contig_62
ACTATCTTCATCAAGACGCTTCTCCAATAACTTTGCCTGACGAAGTTCCTCTCGAGCTTCTGTCAGTTTCCCTTCTCTCTTTAAAGCTAATGCCCTCCTCTTAAAAGCCAGGATTTCTTGCCGAATGGCACTTTGGCTGCTCTGAGAAGCAGCTTCCTGAACTGAATTTGCTACATTAACATCTCGCTTATCTTCCTGTTTATCAATTTTATTATCTTGGCTTCCCAGATATACATTCGAACAGGTCTGGGATCCCAACTGCACGGGAGGACTGGCGGTAAAGGAACCAACAGAAACAAACTTTAGGCCA
>V300016263_L3_WHPEAkcfEAAARAA-541_1_paired_trimmed_paired_merged_contig_63
AGGACAATTATTAGTTTAGGGTATCTGAAATGACACCATATATGCTTTTGAACAAAACCATCTGCACAAGATCTTGCAGGAGTCAGGATGGGAAATCTGTACTGTGATCCGCTGATGACATCCACCGGCCACAAAATTACCGCCAGGCAGCGGTGGACGCCAACGCCAGTGCAGCTCCAAATTCTTGAGCGTTTATTCGAGCAAGGGAATGGAACTCCAAGCAAGCAGAAGATCAAGGAGATCACCACTGAGCTGAGCCAGCACGGACAAATTTCCGAAACAAATGTGTACAATTGGTTCCAGAACAGGCGCGCTCGATCAAAAAGGAAGCAGCAAAATGCAGCATGTAACCATGCTGAATCAGAAGTGGAGACGGAAGTCGACTCACCCAAGGACAAGAAAACTAGACCCGAGGAAACGTTTCAGTCCCAGCAGAACTCAGCTCAAAGGACCGAAGATTTGTGCTTCCAGAGCCCGGAGATAAGTTCTGACCTGCATTTCTTGGATCCACATGCCACTGCGGTGGATAAAATGTTCCCGTCACACAGCGGTTTAAGAAGTTCTAGGCATTTAAGCGAAATGTCATTCTATGATGAAGTGCTAGCAAACTCAAGGCATGAGCTGATGACCGGAAAGATGGAAGCCGGAAATTATAGTCTTTTTCAGGAGGCAGAAGACTACGGCATGACGGGTTGACGCTCGTTTGGGAATGTCCGAGTTTTTGTTCTGTTTGATGAGCTATTCTGTGAAGTAGATCCCTGAGTGAGTGAGTTTGGTCCTGCTTGAATATGGAGACATAGCAAGCCTAACCCTAGCAGAGAGCTGTGGCTCCAACTGAATTTAACTTGGAGAATGGAGAATGGAGAGTA
>V300016263_L3_WHPEAkcfEAAARAA-541_1_paired_trimmed_paired_merged_contig_64
CTTCCAGAGCCAGGAGATAAGTTCCGACCTGCATTTCTTGGATCCGCATACCACCAAGGCAGAAAAGATGTTCCCGTCACACAGCGGTTTAAGGAGTTCTAGACATTTAAGCGAAATGGCCTTCTATGATGATGTGCTCTCAAGGCATGACCTGATGACCGGAAAGATGGAAGCCGGAAACTATAACCTTTTTCAGGAGGCAGAAGACTATGGCATGACGGGTTGACGCTCGTTCGTGAATGTCAAAGGTTTCGTTCTGTTTGACGAGCTATTTTGTGAAGGAGATTCCTGATTGAATGAGTTTGGTTCTGTTTGAATTTGGAGACATAGCAAGCCTAACCCTAGTAGAGAG
>V300016263_L3_WHPEAkcfEAAARAA-541_1_paired_trimmed_paired_merged_contig_65
CTTTGACTGAAACAATAGGGAATACTTTTCGGCCACATTTCGCAGATTTGCAAGCTCTTCTCTTGAAATGCCTGCAGGATGAGACAAGCAACCGTGTCAGAGTTGCTGCACTCAAGGCTGTAGGGTCTTTTCTGGAATTCACTCATGATGGGGTTGAAGTGGTGAAGTTTCGAGAATTCATACCCAGCATCTTAAATGTTTCAAGACAATGCCTTGCAGCCGGCGAGGAGGATGTTGCTATTATTGCTTTTGAAATTTTTGATGAGTTGATTGAATCTCCCGCACCTCTTCTTGGGGAATCTGTTAAATCCATTGTGCAATTCTCTCTTGAAGTATGCTCTAGTCAAAGTTTAGAATCTAATACACGTCATCAGGCAGTTCAGATAGTTTCATGGCTAGCAAAGTATAAATCCAATTCCCTCAAAAAGCATAAGCTGGTCATCCCTATTCTGCAAGTTATGTGCCCATTACTCGCGGAATCAAATGATGAAGATAAGGATGATGATCTTGCTCCAGATCGGGCTGCTGCAGAAGTTATTGATACTATGGCTTTGAACATACCAAAGCATGTTTTCCACCCTGTCTTTGAATTTTCTTCTTTAAGCAGTCAAAATGCAAATCCAAAATATCGGGAAGCATCTGTTACTGCTTTAGGTGTCATTTCAGAGGGTTGTTTGGAGATGATAAAAGATAAGTTGGATCCAGTTCTTCATATTGTTTTAGGCGCTCTGAGAGATCCTGAGGAAATGGTTAGGGGGGCTGCATCATTTGCATTGGGTCAGTTTGCGGAGCATTTGCAGCCTGAAATTGTTTCCCACTATCAAAGTGTGCTTCCTTGCATTTTGAATGCCCTCGAGGATGCATCTGACGAAGTGAAGGAGAAGTCATATTATGCTTTGGCGGCATTTTGTGACAACATGGGTGAGGAAATTCTTCCATTCCTTGATCCATTGATGGGAAAACTACTGGGGGCCCTCCATAATAGCCCTCGTAATTTGCAGGAGACGTGCATGTCTGCGATTGGTTCAGTTGCATCTGCCTCCGAACAGGCATTCGTTCCATATGCTGAAGGGGTTTTGGAGTTGATGAAAAATTTCTTGGTGCTTAGTAATGATGAGGATCTTCGTTCACGAGCAAGAGCTACTGAATTAGTTGGAATAGTTGCAATGTGTGTGGGGAGAACTAGGATGGAACCAATTTTACCCCCTTATATAGAAGCTGCAATTTCTGGTTTTGGATTGGAATTCAGTGAACTTCGGGAGTATATTCATGGATTCTTCAGCAATGTGTCAGAAATTTTGGATGATGGCTTTATACAGTATCTTCCTCATGTCGTACCCCTGGCGTTTTCTTCGTGCAATCTTGATGATGGAGCTGCAGTGGACATCGATGAGTCTGATGATGAAAACATTAATGGATTTGGTGGAGTTTCATCTGATGATGAAGCTCATGATGAGCCAAGAGTACGAAATATCAGCGTAAGAACAGGAGTTTTAGATGAAAAAGCAGCTGCAACTCAAGCTCTTGGCTTATTTGCACTACATACGAAGGCCTCATATGCACCCTATTTGGAGGAATCATTAAAGATCCTAGTACGACACTCAGGGTATTTCCATGAAGATGTTCGGCTACAAGCAATCATTTCACTGAAACATATTTTAACAGCAGCACAGGCAGTTTACCAGAATCATAATGAAGGACAAGCAAGGGCTAAGGAAATCCTGGATACTGTGATGAATACTTATATCAAGACTATGACTGAAGATGATGACAAGGAAGTTGTTGCTCAAGCTTGTATGAGCCTTGCTGATATCATCAAAGATTATGGATATATGGTTGTTGAGCCTTATGTACCACGGGTTGTTGATGCTACTCTGGTACTGCTTCGGGAGGAATCAGCTTGTCAGCAGACAGAATCCGATGATGAAATTGAGGACGATGATGTTGTACATGATGAAGAACTTATGGACGCAGTTTCTGACCTTCTTCCTGCTTTTGCGAAGTCAATGGGTCCTCATTTTGCACCTATTTTTGCTAGGCTATTTGAACCTTTAATGAAATTCGCGAGAGCTTCACGGCCATTGCAAGATCGGACAATGGTTGTTGCCTGCCTTGCTGAAGTCGCTCAAGACATGGGTGCTCCAATTGCTGGATACGTCAATAGGGTGATGCCCTTGGTAATCAAAGAACTAGCATCATCAGATGCCACCAATAGAAGGAATGCTGCTTTTTGTGTTGGAGAGTTCTGTAAAAATGGGGGCGAAGGGACGTTGAAATACTATGGTGATATATTCCGTGGACTTTACCCACTATTTGGGGAATCTGAGCCAGATGATGCCGTCAGGGATAACGCAGCTGGTGCAGTGGCAAGGATGATAATGGTGCACCCTGAATCTATCCCATTGAATCAGGTACTTCCTGTTTTCTTGAAGGCTCTTCCACTAAAAGAAGATCGTGAAGAGTCCATGGCAGTGTATAGTTGCATCTGTACTCTTGTTTTGTCATCAAATGCTCAGATCCTTTCTCTAGTCCCTGAATTGATTAATGTATTTGCTCAAGTTGTGGCATCTCCGGTTGAAACTCCTGAAGTAAAAGCACAAATCGGAAGAGCTTTTTCTCACCTGATTTCCCTCTATGGCCATCAAATGCAGCCCCTTTTGAGTAACCTCTCCCCTGCTTATGCAAATGCCCTAGCTGCATTTGTCCCGAAAAGCTGATTTGGGAGCCAGTGGCTTGCCTTCTTGTTGCATTTACTCCAAGAAGCTGTTCGATTGAGCCCGTGAATTGTGATTCTTCACCAATATTCTCTACTTGCCTTTTTTGCTGAGATTCATTTTCAATTCAAAGACTGCGGTATGTTGTTCCCGTGTTTAATAGCCGGAATGGCTGAAGTCCTGGAGGAGAACGTTGTTCTATAAGGTGATCCTCCTCCTAGTACCACCTCCATTTTTCAAGGCTGGAGATATGCTTTTACTTCTTTTCCCTATTCTCTTATGGTATCCGTTTTCCCCGAATTTTTCCCTCCATTCTCCTGTCTGCTTTGAGCGTTCGTGTGCATTTTATTGTTTGAGTTTTACGGTTCTTCGCTGTGGGGTTTCTATAGGCTTGAAAATTTCGCCTTTCCCCACATAGAATTAGTGAAGGTGATGTTTACCCATAGTATGTCGTTCATGTGTAACACAGCCTTGTCTGTAAGTTATTGATTGCAGAATCAAATTGCCAACGGTGAAGTTGGTGCTTTCGTTTGTTG
>V300016263_L3_WHPEAkcfEAAARAA-541_1_paired_trimmed_paired_merged_contig_66
TTGTACATGATGAAGAACTTATGGACGCAGTTTCTGACCTTCTTCCTGCTTTTGCGAAGTCAATGGGTCCTCATTTTGCACCTATTTTTGCTACGCTATTTGAACCTTTAATGAAATTTGCGAGAGCTTCGCGGCCACTGCAAGATCGGACAATGGTTGTTGCTTGCCTTGCTGAAGTTGCTCAAGACATGGGTGCTCCAATTGCTGGATATGTCGATAGGGTGATGCCCTTGGTAATCAAAGAACTAGTATCATCAGACGCAACCAATAGAAGGAATGCTGCATTTTGTGTTGGAGAGCTGTGCAAAAATGGGGGTGAGGGGACGTTGAAATACTATGGTGATATATTGCGTGGACTTTACCCACTATTTGGGGAATCTGAGCCAGATGATGCTGTCAGGGATAACGCAGCTGGTGCAGTGGCAAGAATGATAATGGTGCACCCTGAATCTATCCCATTGAATCAGGTACTTCCTGTTTTCTTGAAGGTTCTTCCACTAAAAGAAGATCGTGAAGAGTCCATGACGGTGTATAGTTGCGTCTCTACTCTTGTTTTATCATCTAATGCCCAGATCCTTTCTCTAGTCCCAGATTTGGTTAATGTATTTGCTCAAGTTGTGGCATCACCAGTTGAAACTCCTGAAGTAAAAGCACAAATTGGAAGAGCTTTTGCTCACCTGATTTCACTCTATGGCCAACAGATGCAGCCCCTTTTGGGTAACCTCTCCCCTGCCTATGCAAATGCCCTAGCCGCATTTGTCCCGAAAAGCTGATTCGTGGTGAACCAGTGACTTGCCTTCTCGTTGCATTTGCTCCAGGAAGCTGTTCGATTGAGCCTGTGGATTGTGATTCTTCACCAATAGTTTCTACCCGCCTTTTTGGCTGAGATTCTTTTCCAATTCAAAGACCGTGGTGTGTTGTTCCCATGTTTTATAGATGGGTTGGCTGAAGTCTTGGAGGAGGACATCGTTCTATAAGGTGATCCTCCTCCTATTACCACCTCCATTTTTCAAGGCTGGTGATACTGCTTTTTCTTCTTCTTCCTTATTTTCATGTGGTAGCTTTTTCCCCCTGAATCTTCTTTACATTCTCCGGTCTGCTTTGAGCGTTCGTGTGCATTCTTTGATACTTTTATGTGCGTGATTTGATTATTTGTTTGAGTATCATGGTTGTCCGCTGTCTGGTTTCCATAGGTTTGAAAATTTCGCCTTTCCGCTCACAGAATTAGTGAAGATGATGCATACCCATAGTATATCGTCATGTGTAACGCAGCGTTGTCTTTTAGTTATTGCTTGCAGAATCAAATTGCTAACGGTAAAATTGGCGCGTTCGATTTTCGGCAGTCATAGTAACAAGGTTACTTTTATGTTATTTAAGAAATGTGTTTTGAT
>V300016263_L3_WHPEAkcfEAAARAA-541_1_paired_trimmed_paired_merged_contig_67
CATTGTGACATTGGCAACACAAGTGGAGAAGGGACCCTACACTTATTCTGATGTGGTAACCTTCGCCTCTAATTTACACCAAACTTGTTAAAAACTGGATATAGTTGATATCCGAAACACCCGCATAAATAATGGGTGGTCTCCTTGAAATATTATTCCTGATTTATTTTCATTCATCCATTTCCTGTCGTATTCTAAATTCCGACGAATAATCCATGTAAAAGAAAAGATTATAGAAAAAAAGATCGGCAAAGTTTATTACGTTTCTGTTTTCGACAAGTAAATTATTGGCCAAGTTTATTCGCTATAATCTTTTCTTTTACATGGATTATTCGCTATAAATCTGTGTTCTATATGCAGTGGTAAAATGCATGAACAAATCTTATTAATTACTTTTAAATGAGCTACACTGCTGCCATGACTGGTCGCTTATTTGTATGACCAAACACACCTGTTTAAACAGCAACTATTCGAAAATTGCTGGCCAAATCTGCAGTTGTGGCCTTTACTTGCAGCTTGGGAGTGGAGCACCGCACAAGCATCGGTTATGGAAATAAGAATACTCGTCGAAGCTCTGCAACTTTCCACCCACAGGAATCTGACCACACAGCCTGTTGTAGCTCACGTTCAGGAACTGGAAATTCAGTTGCGTAAACTCCACTGGGATACTCCCGTAGATCTTATTGTGGTTGATATCCAGCGAGGTCAAGCTTGTCGGAAACTCCACCTTTGACAGATTAAATTCCAGCAAGTTCCTGGACAGGTCCACAATCTGGGTTGTCTTGTTCAGCCCAAATATCACGGATGCGTCACCTTCGAGCTTGTTCCGTGATAAGTCTATGCTGGTGAAGTCCATCTGAGCGAATGAGGTTGGAATGTTACCAGAAAGCTGGTTGTGGGAGAGATACAGGTCTGGAACGTTGCCAATGAACTGCCCAAACGATATCGGAATATGACCTGTGAGCTTATTGCGGTCTAGACGAAGAGCGCCGAGGTTTGGGAGCTCAGAAAGCGAGCTGGGGATGGCACCGGTGAGGTTGTTGAAGGAGAGGTCGAGGAATGTGAGGTTCTTGAGTTGGCTGAGGAAGTCAGGGACAGAGCCTGAGAGGTTGGTCCAGCTGAGCCTGAGAGACTTGAGTCCTTTGAGCTTGGCAATGGCGGGTTGGATTGGGCCAGTGAGATTGGGTTGCTTATGGAATTCAAGGGTTTCAAGGTATGGCAAGTCTCCTACTAGGGCGGGGATTTGGCCTGACACCTGGCCGGCAAAGATGGTGAGGGAGTTAATGCGGTTTGTGGTGGAGTCACAGGTGACGCAGTACCAATCGCAGCAGTCAGTGTCTGATTTCCATGAGGCCAAGACGTAGGGGTCGCCGAAGGCTTTCTTGATTTGTAGGAGGACTTTTTTGTCGTCGGGGTTGCAGAGATCGGAGAGAGCGGGGTTTAGGACGGAGGAGAAGAGTAGGGTTAGGGAGAGGAAGGTGGAGAACTTGAGTTCCATTGTTTTGGTTTTTGGTTGAGAGCCTGAGAGATGTGAATTTGTGGTTCAAAGAAGTGTGGGATTTATAGGTATTGCATGCGGCCATCAAAGTGAATTGTTCTGGGAAAATGGGTGATGCATGTACTGTCGAAGGGATTTTTCAATGTGATTGGTGCACATAGTGGTACACTATGTGTTAATATCCAAATTGTGGGATATGTGTGGTAACAAGTTAATAACTTAAAAAATAAATTTTCCCACTACTTTTGTTAAAACACGTG
>V300016263_L3_WHPEAkcfEAAARAA-541_1_paired_trimmed_paired_merged_contig_68
GCCTTCAATGAAGAAAGGGAACAAGAACTGCACTCCGGCAATCGGCCTTAATGGAGTTGCACACAATAACAACAAACAAAATTTTCCAAAAACGTTACTCCGGCTATCGGCCTTTAAGGAATAACACACAACATCTGAGACAGAACTTTTCACTCCGGCTATCGGCCTTATGGAGGAAACAAAAATGCATTCAACACACTCTTGGCAATCGGCCTTTTTCGAGTGCACAAATCTAAACAATTCTGAAGTATACGGCTATCGGCCTTGACACTTCCAAAATTCCCAAGAAAATTCTCACTGAGAACTTGAATCTTGAAACCCATAACACACTGTCCTTACTCCGAATCACTTGTAGACACCTCCTTATCCGTTTCTTTCTCTCTCTTTTGGCTAGGCAGTGCACAGACATACCCTGCTTCTGGGATCAATCGACTTCCAATTTGAGATGTTGTGCAGCAAGAAATTTCATCACAAATCTTCAAGAATTACGATATCAAACCACCAGTTCACAATTTGCAAACCACAAAACTATCGTAGAACAAAGAAATGATATATTCATCAACTGATCGGAGAACACCTCTTCGAACATCCACTCATCAAAGAACAACTCCTTCTTCAATCACCAAATACCCCTTAGATAACAGATACAGAATCGCAGAAATTCACAACAGCAAGCGAAGCAGGTGCAGTCACAGCACCAAGCCAAATATCCCAAAGATACAAGCTTTTCATTCGCAATATTGGGAATTTCTTGAAGGTCTTCAAGATTGGTCCCAGAGACTTGGCCCAAACTCCAAATATATCACCTTGCTGAATTTTTCATTGATGCGTGGGATCGAATCAGGCAAGAACCCATTAGCCAACTGCGTTCAGATCATGCCGTCCAAGACCCGTTACGATTTCGAAAACCCAGATATCACTTTATTTCTGAAATCACAGACTACGCATGGAAGATGAAAAACCCAGCTCTCCTCTTAAACCTAAATCCCAATCTGAGCAGCTGAATCAAAATCTCGGAGATGGCGACGGTTCCAGGGCAACTGATATGGGAGATAGTGAAGAAGAACAACTCTTTTCTGGTGAAGGAGTTCGGGAGGAGTCACGCCGGCGTGCGGTTCACCAAGGAGCCNNNNNNNNNNNNNNNNNNNNNNACGGTGCATTCAGGGTGTGGGCAAAGACCAGTCTGTGGTGCTCGCCACCACCAAGACCAAGAAGCAGAACAAGCCCGCCAGTCTGCTTCACAAGTCTGTGATCAGGAAGGAGTTTCCCCGCGTCGCCAAGGCTGTTTCCAATCAGGTTGCGGATAACTTCTACAGACCAGATTTGAAGAGAGCTGCCCTTGCCAGGCTCAGTGCCGTTCACAAGAGTCTCAGGGTTGCCAAGTCTGGTGTGAAGAAGAGGAACAGGCAGGCTGTGAAGACCCCTGGTAGGAAGTGAGGGGAAAATGTGTCATCGTTGTGTTCATTGGTGCTTTAGCTTCCTCTTCCAGGTCCAAAGAGACATGATTTCCGGTTTTAGATCGTATTATATTTTCTCTTGATGAATGTGAAGACTTTAGCCCATTCACCGAACAAGGGAAGGATCCTGTGTTTTGTTTCTATCGCCAAATTTTGCTGAAGATTGATTTCCTAATGCGATGCCCTAAGATGTAGTTTTTAGAAATTACTTCAATCACAGGTTTTTTTTCTTTTTTTTTTTTTTTTTTTTTTTTACTACAAAAGATAGCGGTAGAAAGTTAAATTGTTGGGAAGGGAAATCTTTAACCGAACATTTTGATTTGCAAACTAATTGAAGTCGATGCGTCAAACCAACCCGATCTACCATAGAATAAAATTGTTTAAAATTGGTTCGAAAATATTTACATTAGTCAGTTTCCTTCCTTACTTTCAAAGTTGAACAAAGGTTGTTAGGTTTTGGGAAAATTTGATTTTTAGGCTTGTTTGTACCATACTTGACCAATTCCGAAATTACTAAGTACCGGTCAACATCATATTGTCAAGGACCTACAAGACTTTTTCTCCAATCAGGAGGCCAATCACAACACGACAC
>V300016263_L3_WHPEAkcfEAAARAA-541_1_paired_trimmed_paired_merged_contig_69
AAAATTGTCAGCAAATATGCCGAGCGAAGGAACATTAAACTGCGTCGACATCCTCCTCGCCATCCTCTTGCCTCCTCTTGGCGTCTTCCTTAAGTTTGGCTGCCATGTGGAATTCTGGATCTGTTTGTTGCTGACCTTATTTGGTTACATCCCTGGGATTATTTATGCCATTTATGCCATCACCAAGTGATGTCCAATTTCTGTATTAGAGATGCGAAGGACACATATGTCATTTTGTGTTTGCGGTATTGGAATGTTTTCAGCCGTCTGATTATCTGGTGAGCCAAGTGGATGGTTGATGTTTACATGTAGTGATTGTTCCTTTTTTGTTTTTTATTTTAATTTAATTTTCCTTCCACCTATTATCTGTCTGTTGTAAAAGTGGACTGTGATACTATTCACACACTCAGTCTTACCCATTATTTATTTTTCAATGTAATTTTTTTTTTCCGATAGTGATGTAATTTGGTTTTTCATTTCATCCAATTGGGTTACAGAGTATCTTAGCTTTCCGTATAAAATATACTTAAATTTCTCTAATTTATGGGAGCGAAATTCGAAGTTGAATTTCACTGGGCACGCACGATACTCTCGCCAACTGACGTAATTCACTTCTGCAGTATCAGTTGCATTAGTGGTTCGTATGTATTGTTTGTAGCGTTGTTGTTAAGCAAAAAGGAAAGAACCCCTACCCATCATAGTCAGGCGACATATTCTTTTAGGATGTGAAATTTGGATTTGGATTCCATCTAGATTTGTCAAATTCAAATTGTGAGTATCTTAGAAATTCTCATATCTTAATCATTCGTCGTACAGTAAAAAATCATTTGATTTTTTTATTCAAAATTAAACACAAATAGTACATGACAAAAACTGATCGCACGATGTACGATGAACATATAAGATGTGGAGATCCTTAAGATTTCCACAAAGTGGATCCGGAGAAGATCATTTTCCGTGAAATTTGTCTCTCAAATATATTTATAAATTTCAACCAAAAAAATAGATAATCTCTACTAATTAATGAAACCCTTTTTGTCAACCAAAAGAGGGTGAAAAGACAAATTAGTCTTCTATCACACAAAAAAATGATGGGCAATAATGTAATTTCACATGTCCAAATTTTACTATTTTTTATTGAAGCCTCACCTAAAGGTAATGTTATAATATCACCAATATTTAAAATTTTAAAAAAAAAAAACAAAAACAAAAACCTCCCACGTTCTCTCTCTCTCCCTCTCCTTCCCATTTTTCTAAAAAAAAATGTGTTCATACACAAAGTGTGTAGGCAAATGCTAGTGTTAGTTAACAAAACTATAATTAGGTCCCTCATAAATAACTAGCTCAGCTATATCACCTAAAAATAAGTTAAAAGTTCATACAAACAGAGAAACAAGAATATGACGGCCTAAACTCAAATCAGCATACTAATTTGTTCTTACATGGTATGTGAAATCACTGAGCTTGCACGAGAACCCTCCTACCTGGATGCATAATTGGCATTTGCCTCCAGTCTAGTAGTTTAGGCTGTTAAATTTGAATCTCTAGCCTAACAATCTCACCTTTTTCCATCAATAAAATCTCTACACAAATCACTTTGATAATAACAGTACACATATAATAAATGGTTTGGGAGGGAGAGACAAATGAAGGAAGCATGGGGATCAAGGAAAAAACAAGCTTGAAGATCAACCAACGAATTGTGTTCCATTTCTAGCTAGGGCAGGCTACATTGAGTTGCAAATTTTAGGTGTCCCTAAGTACATAAGACGCTGCACTAATTAACAAAATACCAACTGAATACATCATCATAAGCCTAAAGAGAAATGCAACATTCAAAGCCTTATCCATCTTTAACGATCCACAAACGAACCCAACTTGCCATCTCATGAAGTTTCAACAATACCAAACTAGCAATAAACATTTTGGCAACCAGACAGACTTAGAACATCATAGAGAGATAGCAATAGAGAAAATACAACAGCAGTCCATCCCCTTTTATCCGTGTGTATGCTACAAAACTTGAATGATTTTATTACTTTTAAAAAAAAGTATTTACCATGCTCTAACTTTTAAGCCATTGGATAAAACTTTACAGTTAATAAAACACTTATCATTTACTTGTATGCTGTAAATTGTTATCCTATAAACCATTTTTTTATTAGAAGAACTGTTTTCCTAAAACCATTTTGATTTAAATCAAACAATTATGTGTGCAATCCTTGCACATGGATGAGCAAGCTAATTCTCTGTCTACTCTTCCATTATTATCTGGATCCTTGCACAATGGCCAATTTAAATTTTTATCCAACCATATAATACATTATCTAACAAAGATGTCTGGACATATATATTTAATATTTTTAATTATAATTATTTTTAAGAAATAACACCAAAAACTACCTAAGGCTCATGACCCACCACTCTTAGTCCGGTCAGCCTGCTAAAGACCCATAGCTCGGTACCAGTATTATATGGCCTAATTTTGTTAATGGTGCATAGCCCCGTGTAGCATTGACCCGTCAATGGTCTTCTAAGCCGAACATGGGGTGTATAGACATTGTTTTGATAGACTGTTGATAAATCTTTCTAACATGCGTATGATAGGTCCACAAGCACGTGAGACAAATTAGACAAAATAGGAACTCTAGCACATACGTTTTACATCAGTAAAACAACAAGACATCGACAGTTCAAAAAGACACAATTTCATAGTCACAAGGTAAAAAGATAAGAACTTACCCAGAACCGCGGTTAACCATAGGCA
>V300016263_L3_WHPEAkcfEAAARAA-541_1_paired_trimmed_paired_merged_contig_70
AAATGCAACCAGGACCGGTTCGTCGTGGAGGACATTGTCAAGTTCGGGTCCCCGTTCCGGTTCGGACTGGAAGCCGGGTCGAAGCCGGAGCTCCTCTTGGCCATGAGCTGCTTGTGCAAAGGTAATCCCGACGCCCTTCTCATCTGCAATGGATTCAAAGACCTTGAGTACATCTCTCTGGCTCTGTTCGCCCGCAAGCTCGCCTTGAACACTGTGATTGTTCTTGAGCAAGAGGAGGAGCTCGATTTGGTTGTTGATTTGAGCCAAAAGCTCGGCGTACGACCCGTGATTGGCGTCCGGGCCAAGCTCAAGACCAAGCATTCGGGCCATTTCGGTTCGACTTCCGGCGAGAAGGGAAAGTTCGGACTCACCACCACTCAGATTTTACGCGTTGTGAAGAAGCTTGATAAGCTGGGTATGCTTGATTGCTTTCAGTTGTTGCATTTTCATATCGGGTCTCAGATCCCTTCGACGGCCCTGCTCGCTGATAGCGTATCCGAGGCGTCGCAGATATATTGCGAATTGGTCCGTCTCGGTGCCCACATGAAGGTCATAGACATTGGAGGCGGTCTGGGTATTGATTACGATGGATCCAAATCTAGTGACTCGGAGATTTCGGTCAGCTACGGCCTTGAAGAGTATGCCTCCGCCGTTGTCCGAACGGTTCGGAACGTATGTGAACGGAGGTCCGTGAAGCACCCGGTGATTTGCAGTGAAAGCGGCCGAGCCTTGGTTTCCCACCACTCGGTTCTCATATTTGAGGCTATTTCTTCCAGTGCTTGTGATGATGCTCCTTCCATGTCCGCCTTTGAGCATCAGTACTTCATTGAGGGTCTGACGGATGAAGCTCGTGCCGATTACCTGAACCTCTCCGCCGCGGCTATCAGAGGTGAGTACGAGGCTTGTNNNNNNNNNNNNNCGGTATTGAGCAATTAGCCACCGTCGATAGGTTCTGTGATACGTTTTCGAAAGCAATCGGGGCATCTGACGCTGTCCGTACATACCATGTGAATCTCTCGGTATTCACTTCAATTCCAGACTTCTGGGGTATTGGGCAGATGTTCCCCATAGTCCCGATTCACCGCCTCGATCAGCGGCCGGCGGTGAGGGGAGTATTGTCAGACTTGACCTGTGACAGTGACGGGAAAATCGACAAGTTCATTGGCGGCGGGTCTAGCTTGCCGCTGCATGAGCTGGAAGGCAATGGTGGGAATAATGGCGGTGGGCAAAAGTACTATTTGGGGATGTTCCTGGGCGGGGCTTATCAGGAGGCGCTCGGAGGAGTCCACAACCTCTTCGGTGGCCCGAGCATTGTTCGGGTTTCGCAGAGCGACGGTCCCCACAGCTTCGCGGTGACGCGAGCTGTGTCAGGGCCGTCATGTGGGGACGTCCTGCGGGTGATGCAGCATGAGCCCCAGCTCATGTTTGAGACGCTGAAGCACCGCGCGGAGGAGTGCGGGCAGGGTGACGATGGGGGAATGGCCAGTGCGGCTGTGGCCACCAGCCTGGCCCGGTCCTTCCACAACATGCCGTACCTGGTGTCAGCTTCTTCTTGTAGCCTGACTGCAATGAATAACCATGGGTTCTACTATTGCAGCGAGGATGATTACGATGACATTGTTGCTGATTCGGCGGGGGCTGCTGCTCCCGTTAGCGAGGAAGAACAGTGGTCTTATTGCTGTGCTTAAGAGTCTCAAACATCCCTTTAGGTTGATGTTGGTGTGTCTGCTGGGGGT
>V300016263_L3_WHPEAkcfEAAARAA-541_1_paired_trimmed_paired_merged_contig_71
TCTTGGACCCAACCTTTCTCAACATCGCCAGCTTCGCACTCCTGCACTTTCCCTCTCCAAAGCTTCTTCACTGCAACAACCTCTCCACTGCTCAGAATAACCTTGTACACCTTCCCGGACGCCCCGCTACCAATCACATTATCTTCATCAAGGCAATCCAAGATCTCATACTCACTAAAACCCAGTTTGTGAAACGACATCAGCGTCCATTTGGATTTGTCTATCGTTCGGTTCGCCTTCTTGAAGTTCTTGTACTTCAAGTAAAACCAGACCACCCCCACAACAAACACTAAACCAGATAGAATGAAGATGCACCTAAGCAACCATAGGTACCCCTGACTTTTAACCTCAGCTCTGCCATCACATAAGCCATCCAAATCTCCACAAAGACCAGGATTTCCCAGAAAGCTACTCCTATAAATTTCCTTAGCAAATAAGGGTGGAAGCTCACCTGAGAGCCGATTGTTGGACAAATTAAACACATT
>V300016263_L3_WHPEAkcfEAAARAA-541_1_paired_trimmed_paired_merged_contig_72
GGTTCTCTGGTTGAAGAACCGTCCAATGAGAAGAAAAAGTATTGGCTGGATGAATCATATCTTCCCTTGCATCTACTGAAAAGTTTTGAGGAGAGAAGGATTGCCCGAAAGTCTACTGATGTGAAATCTGGGAAAGTTCTTGAGGTTGCCAGAGTAACAAAGAGGCCCCGGGAAGAAAAGGGATTTATGTATTTGTTTTCGAAAGCTGAAAGATCTGAGTATTATAAATGTGCACACTGCAACAAAGATGTCCTGATAAGGGAAGCTGTGAGCTGCCAGTATTGCAAAGGATTTTTCCACAAAAGGCATGCCAGAAAGTCTGCTGGGGCAGTGGTTGCTCGGTGTAAATATACATGCCACCGATGCCAGAATGGATTGCGTCCTAAGATTGACACAAAAAGAAGGAAAGTTGAAACAAA
>V300016263_L3_WHPEAkcfEAAARAA-541_1_paired_trimmed_paired_merged_contig_73
TCTCATTGCAAACATTTAGACACCCCTTTAGTTAATCACAGCTCATATTAAGTGGACATGTCCTACCTTCCGGCTAAAACAACAATGAAGCATCCTACGATGAAAAATGTCTAGTGTGAAAGAACCCAGTAACTGGTTGAATTGGCAAACAACTGAGAGAAGTCAAACTCTATGCTCCTTTTTTGCAGTTCTGAAGCGAAAATCCTGATTCCTTCGCATTATCTTGATTCTTTGTCTCCTCGATCATTCGAACACCGTGATCAGATCCTTCTGAGGAAGCATCATCACTGTGCGTGCCTCCAGTTGATCCAAGGGTGGAAGGATTGTTAACCAAGCTTTTGTAGATACTTAAGGCTTGAGATATCATGCCAGCAGGATTATTTGAAGCACTAGGAAGCAACACTGTTGTGCCCTGTTTCGCGATATTACCAAAGGCATCAACATACTGCTCAGCAATTTTCAAAGCAGCTGCCTCTGCACCCCCACTTTCCTTGAGAGTCTTTGACACAAGGGAAATTCCTCGAGATGTTGCATTCGCTTTAGCAAGAATGGATTGCGCTTCTCCTTCTGCTGCTAAAATTATAGCACTCTTCTTTCCATCTGCAATATTTATGTTGGCCTGCCTTTCTCCCTCAGACTCAAGAATTTGAGCTCTCTTTTTGCGTTCTGCTTCTGCTTGCATCTCCATAGATTCCCTCACCGCACGAGGAGGAGTTATGTCCTTGATTTCATAGCGGAGGCACTCCAACCCCCAAGCTGACGCAGCCTTGTTGAGAACTGTCACTATCTCATCATTGAGGGATTCCCTTTCCTCAAATGTCTTGTCAAGGGTGATTTTCCCGATAGCAATACGCATGGTAGTCTGTGCAAGCTGAATAGC
>V300016263_L3_WHPEAkcfEAAARAA-541_1_paired_trimmed_paired_merged_contig_74
CCCCTCTTTTAGTTCTTGAAGCCAATTGTGGAAATGAGTTCTTGAAGCCAATCTGAGGTTGTACATATAAACCTTACCCTTCAAAAACAAAGACAATAAAAAGGAATACACAAAAAAGAAGAGGGGACATAAACCTTACCCTTCTAGAAACACAAAACGAGAATGAAATAAAGAAAAAAAGGGGGGACATGAAACCTAACTCCCCTAAAACCAAAGCTAAAGGTCTAAACCTACAAAACAAGTCAAACAACCCCATAAAGTTAGGAGAAAAAAAAAAAGTGAGACAAACCTGGATGCCAACATGTACATTAATTTGAGAAGCTGTAACCAGGCAAGCCAACATAGTCTGAAAACAGAGCAGCCCGATGTTATGAGGTGTCCCCTTGGTTTAGGATTTTAGCTTCTTGGCATTCTCTTGCTTTGATTAGATCGTAAAGAAATTGAGATTACACTTCCTTATAAGCACATACAAAATTCATTAAATATCTAACATGTGATTCACAATCCATACATACTCAACACCCTCCTCTCCTAAGACAAAAGAGATGTAACCTGTGTATCATGCATATAGTAGCACCACAATTCAATACTGAACCAATGGACAGATGGCACCACAGAGTCAAAGCATATATAACTATAACTGAATGTTGTAGAGCACGTCCACTATAGCATGCTTTCGGTACAAGTCCACACGATAGCATGCTTTCATTTATGAGTTTATATGTAGGTTGAAATACATAGTGACAATAAGAAGTGATCGACAGTCGATTTAATTTCAAACTGCTGACATCATCATACGTAGATTTCTGGTTTGATCAGTCAAATCATGTAGATTTCTGGTTTGGAACCCAGACAACATGATCACTGGGAAGGAAATGGCAGACCGGAACAGTTCCCGGCTTGATTTTGAGGACTTGGAAGGACAAATGTTTAGGGTTCCAATCTGATGTGTCTGTGTGGCAGACTGCTACTGCTTTAACATTCACCCCATCAGCACCTTTCAGGGGCACCACATAAGCTCTGGTTGTTTTTGTTGCATGGCAGTAAAAAACAGCATAGGGATAGTTCTGCTTGTGACACACGACGGACTTATCCGCTGCCAACTTCTTCACTCCAGAAGCTATTGTGTACTTCTGCAAAGTGGCTCCTTTCCCGGCTTCTGTCGAAATTGCTCGAACATTTCCTCCTCCAAGCTTGGAAGTGCTGAAGTCAATCATGGACTCCAAAGAGGTAGCACAATATTTCTCCTCTCCTCTAATGGCTGGATTCTCGCACTCTTGAATCGTACCCTTGATTATATCCGCTTCCACAGAACCCGATTTCACTGAAAATTGGTTGAAGATTTCTGGCAGCTTGTTCGACGAAAATGGGATGGATTCCGCAGTTTCGCGCGGCACGAAGGTTTGCGTGTTTGAATTCGTGGTGAAGTGCAATTTCATTGTTTTTCCAGGACGCATGTCTTTCTCCAAGAAGAAAATAGCGACGTTTGGGTCTTGATGGAGTTGGGTTTCCGTGGCTGCATACATGTATAAAAAAGGGCTTTTTCCTGGTGTTACTCCAACATACACGGGCTTTCCCTTGGGCCCTGTGTTTACGGACACTCCTCCTTTGCCAACACCAACGTTGGTTCCCTTCCCGGCGTTCACCCCAACACCGCCTTTGCCTCCTACGGTCACGTTAGTGCCACCGCCTGGCTTTCCTTTTCCGGCTTCCACGTGCACTCCGCCCTTCCCGACGTTTACATTGGTGCCTCCAGGCTTTCCCTTTCCAGCGTCCACATGCACTCCAGTACCCTTCCCAACATCGACATGGGTG
>V300016263_L3_WHPEAkcfEAAARAA-541_1_paired_trimmed_paired_merged_contig_75
CACGAGTCATACGATCCAACAGTCAAACTCACTTAAGCAGCTCAAATCCATAACGATTCACTTGTGCTTGTAAGTTCTGAAATGCCTGTTAGTGGAATTAAAAGAGCATTGCTGGTTGTTGAGTCCCACTTCTCATCATTGCACAGAATTCCGTATAGTTGATCTTCCCATCATTATCGGCATCAACCTCAGAAATTATTTCTCTGATGGTGTTGTCGTCACCCATTCCATGCTCCTTCATAGCAGCCTCTAATTCGTCTCTTGTAATGTACCCACTGCTATCCTTGTCAAAATACTGGAACGCTTTGTAGAGATGCTCATCTCTTTCTAATCTTTGTCTATGCATAGTCGCAGATATAAATTCTATGTAATCAATAGATCCATTTCCATCCACATCAGCAGCGTCCATGAGTTGCCTAACTTCGGTTTCAGACAGCCGCGACCCAATACGCGCTAAACCTGTCTTCAGTTCTTCATAAGTTATTGTGCCACTGTTGTCAGTGTCCATATTGGCGAACATTGTTTTAAGGCCTTTAATTTCTTCTTCAGATAGATTCTCTGCTATCACCTTCAAAGCAAGTTGCTTGAGCTTATTCATTGCCCTGAATTGCTTCATTCTAGAGAGTACTGCACTATCTATTGGCTTGTCTGATGCTACTCCGCCTACTCTGAGCCACGGGTGCTCGAGAACTTCTGCAGAAGTAATTCTCTTTGTTGGGTCCTGTGTCAGCATCCTTCTAATCAAATCTTTAGCACTGTCTGATATTGATGGCCATGGTTGACTATCAAAGTCTATTACTCCTTCCAATATGGCATCGAATATGCCCCTCTCAGTTTCAGCCC
>V300016263_L3_WHPEAkcfEAAARAA-541_1_paired_trimmed_paired_merged_contig_76
CCGAACAAGAAACGAAACTCGTTAAGAAATAATTCACCATCTCTGTAGCTATCATAAACTTGGACTGAACCAGCTCCTGCACATCGTTGGATCGCCAACGCTTGGAAAAAGAGTGGAAGGAGATTGAGTCACCTTCTCTAACAAAAAGTTGAATTTTAATTTCAGCTGTTACAATTACTGTCCTCGACATAAATGTGTAAACTACATATACCCTAACAAGACATTTCCTCTAACTTCGATGCCATTTACATTTTTTTGCGCCCCTAACAAAAAAGTAGCCCCGAGGCGACAGTTGTTGCCATCCTCTATGAATTACAAAGAACCAAAAAGGCAACAGCTTCAGATGAAAATATNNNNNNTTTCCATGATCCTTTCTCAATCTTTGGTTACCCACCTACGGCCTCTGACCTGAAACCCACCATAACTCTGATCACTACCACTCTCTCCACCGCTTTCTGCACTGGTATATCCAGATTTGCGGCGATGCCTATTTGCCCTTGCAACCCCACTGTCACTCATGCTTCCGTTCAAGAGAGGGTCATCTATCCCACGAATCACCTTCCGTGTAGGTGATGTGGATATACAACTGTCATCCCTCGTCTTTCGTTTCTCCTTGTCATGTTTCTTAATGTTTTCGGAGATCTTGTGTAGCTTCTCATTGAACCTGGTGAACCCCTTCTCCACTGGCTCTACTGCCTGTGTAACTGTGAACTTCACATCTTGCACAATATATTCCCCGCCACCAATGAAAACATCTCGAACACTTTCTCTGATGGTCATGCCGCTCTTGACATCAATGTCAGGAGTGGGGAGGCGTAGCTTTGTGGGGCGTTCACTGTCCCTAACCTCCTCCGGATCCAAAGGACAGTCAGCCGATACATAGTCTCCAAGAACTGAGACAGTTCCAGGAAAACGATCTCCCATCATTTCGTAAGGTTTGGCAGGAAACACATATAGGTGAACAACAGAGGCAATGCCCATCTCTATACAAATGATGAAGTCTTGAACACTTGACTTAAACTGCAATCCTTGAGCTATAGGGCTTTTGAACAAACCCAAGGCATAGAGAAGAGCAATTGCCACACCTTGCCACCATGTCAAAAACACAATTGATTTAAATGTCAAAAACTTGGCTAATGGTTTTATGCGAGCTAGTTCATCTTTTGTAACAGTGTAAAACTGAACAAGACAGTACAAAGCCCATGACTGACTAAAATTTAGAACCACTGCAATATAAGGATACCCACATCCCCATTTAAAGTCACCTTCGCAATATACATCAAAAGCTTCAAGGATAACTGCTACAATAGCACTGAGAGACTTAATTAACATATACTGAACAATTCCGAATTTGACAACTTGGTAAAACCATTGACCAAGTTTCCATGGTTTCAAGATATAGTTCACTGGAAAAGGATGCTTAACGGTTCCCCTTTCAGAACTGTGTTCTAATAGGGGAATCTTAGAACTTGCACGTCCTTCCCTTTCCATAAACTCAATAGTCCTCTCTTCCCCACCCAAGCATGCAACCAAGTACCTTCCAAAGCAATACATGGCAAAGGATTCATAGCAATCCCGTAGAATCTCGCAATAAACGCTTATCGAAGGGTTCAAGAAAGATACTAAAGATTCTATTGCATAGCACGGAACCATGAGTACAACACCAATTAAAAACTTTTGCTCCTCAGGATTTTTGTATGCAGAAAGGTGCTCAAATACAAGATAAATTGAAAGGGAAAGAGTGATGAGTACAAAGACACCACAAGCTAGACTTGCCCAGGTAGGAGGTGTGTAGGCCAACTGGGTAATGAGATCGAGAAATGGTGTTATCTTCATCAGCTGTATTTCCTTTTGACCAGCCTATATTCTCAAATATTGCCAGCATAATGGAATTATCAATTCACAAACATATGCATTAAGTGCTGAATCACCACAGACAACAGAATAT
>V300016263_L3_WHPEAkcfEAAARAA-541_1_paired_trimmed_paired_merged_contig_77
GCCAAGTCGACGAAGCTCTCTCTGTCCATATTCTGTTGTCTGTGGTGATTCACCACCTAATGCATATGTTTGTGATTTGATAATTCCATTATGCTGGCAATATTTGAGAATATAGGCTGGTCAGAAGGAAATACGGCTGATGAAGATAGCACCATTTCTCGAATTCATTACCCAGTTGTCCTACACACCTCCTACGTGGGCAAGTCTAGTTTGTGGTGTATTTGTACTCATCACTCTTACCCTTTCAATTTATCTTGTATTTGAGCACCTTTCTGCATACAAAAATCCTGAGGAGCAAAAGTTTTTAATTGGTGTTGTCCTCATGGTTCCGTGCTTTGCAATAGAATCA
>V300016263_L3_WHPEAkcfEAAARAA-541_1_paired_trimmed_paired_merged_contig_78
ATAAGGTATCCAATGAAGAATGTAAGGAGGGAAATGGTGGCTGTGAAACTTTGGTGCACTCTAGCGGTCCAAGCCGCCACAACTATGACACAGATAGAGCCGCTGCAGACGCCGGTTAGGAAGCAGATTGAGCTGGTAATGTCGGAATCAACAATTGGTTCCATTTCTTGCCGTTCAAAGAGCTCCCAGGTGTCTTGTGATGCCCTCACAAAACCTTTCCCATACACTGCTATCTGTATGAAGGCCCAGCCGTTGCCATATCTGAAGATGCACTCCATGACTTTGAGACAGCAATGTGCACAAGAAAACATGAACTCATCTTCTCCCTTGAGTAAATTTAAAGCCCGAGCAACAATTCTCAGTGCTTCAATTGCAGGTACAAAGAGTGAACCCAAACAAGCACTTCCAAGATTTTTACTCAAGGCTCTCTGGAAGCAAAATTGAGTATTAGATTGCATTCCCGGTCATATTTACAACGTTCCTCATTACTTCAGCTGTCCAAGCTAAGCTCAAGACCAATAAAATTATGATCAGTGGAGGAAAGTAGAAATTCAAGGCTCCAATCACAGCTAGAATCCACAGGGACATCCACAGAAATCCGACCCCAAGCATCCAATAAGTGGGTTGATTCAAATCGGGGAACTTTGATACGGGTTCGAGCGATTTGATCAATATCTTGCTACAAAATCCTATCCGCTGTGTGATCCAACAAGCGTATAAGCCATTGCCTATCGCAAATGCAATAAAGCAGAATGCAACGCCATCAGTGGGAGCCTTTTGGAAGCAAATTAGCAGAATTCCAGCAGACAGAGACATGACAAATGTGGTCCATAGTATGAAATGAATAAAAAACTTAGGCCATAGCCTGACTGCCTTTTGCCATGCAAATGCAAGAACAATGCTTAAAAGAGATGCAGCTTCGACTTGTGGTAGAAAAAACTTCAACACTCGTTTCTCGGCTCTTTTAACCCTGTTGTCTGATGCTTCTATCAGCCCTTGAACTCCCCTGAACAGAAGGAAACCGACTAGCCCAATGGCTGCAACCATGTGCAGAAGAAACAGAAACAGAGATATCTTGTTGGTGTATTTTCTTGAATTCAGTGTTGTAAAAGATGGTTGTGGGTTTGGTGTCGAACGAGGCTGAGAATGCTGGGGAGTGTTGGTGTGAGAGGATAACTGAGGAGGGGAAGGAGTAGCAGTAGCACCACCATGACCACCACCACCGCCTCTGATATTAGAGAACCGAGACGGCGGCGGCGGCGGCGGCGGAGTTGCAGCTCTGGTTTTGCTATTTATTACAATTCTCAAAGGGTTTGTTGGATTCAGCCTCTGCAACATTGACACATGAACATCTCCTTCTCTCTCGTCCTGATTAATATTATTATTTCCATGATTAATATTAATATTAATATTTCTCTC
>V300016263_L3_WHPEAkcfEAAARAA-541_1_paired_trimmed_paired_merged_contig_79
GCCTCATTGTTACGTGACAGACCTCGCGTACATGTTTCAAGAGGAAGGTTCTATATAACTCACACGTAAAACTTCATCCGAACTGTATCCGATGCCCTCATAGTGTCGTACCATTGGAGAAATCGGGGCTCTAATTATGTTGGGGGAGTACTATCCTCCACACTTATACGCGAAAGAGTGTATGGTGGCCGGTGCTGCACTCCGACAAGGAGTGAGGGGACTTGAGGAGTTAATGGCAGTGTGACTAACCATGCTTTACCTTGCTGCAAACCGGCGGGGGACTCGAGGTGTGGGAACGGCTGCATCTCGACCGGAATTCATCAAAGCGAGGCGATCCTTGATTGTGTTGTCGAACAATCTGTTGTCTGGATTCTCTGCGTAGCAAACTAAGTAACTACCAACACAAGCATGTGGTAGTGCCATGGCTATCCTCGTCATAAGGTATCCAATGAAGAATGTAAGGAGGGAAATGGTGGCTGTGAAACTTTTGTGCACTCTAGCGGTCCAAGCCGCCACAACTATGACACAGATAGAGCCACTGCAGACGCCCGTGAGGAAGCAGATTGAGCTGGTAATGTCGGAATCAACAATTTGTTCCATTTCTTGCTGTTCAAAGAGCTCCCAAGTGTCTTGTGACGCCCTCACGAAGCCCTTCCCATATGCTGCTATCTGTACGAAGGCCCAGCCGTTGCCATATCGGAAGATGCCCTCCATGACTCTGAGACAGCAATGTGCACAAGAAAACATGAACTCATCTTCTCCCTCGAGTAAATTTAAACCCCGAGCAACAATTCTCAGGGCTTCAATTGCAGGAACAAAGAGAGATCCAAAACAAGCGCTTCCAAGATTTTTACTCAAGGCTCTTTGGAAGCAAAACTGAGTATTAGATTGCATTCCTCTGAGATAATACAGAGAAATTACCCTACTGACGGTTATATTTGCAACGTTCCTCATTACTTCAGTTGTCCAAGCTAAGCTCAAGCCCAATAAAATTATGATCAATGGAGGAAAGTAGAAATTCAGGGCTCCAATCACAGCTAGAATCCACAGGGACATCCACAGAAATCCGACCCCAAGCATCCAATAAGTGGGTTGGTTCAAATCGGGGAACTTTGATACTGGTTCGAGTGATTTGATCAATATCTTGCTACAAA
>V300016263_L3_WHPEAkcfEAAARAA-541_1_paired_trimmed_paired_merged_contig_80
AGTCTCTGTAAAGATTTAGGATGGGTAATTTGCATATACAGTGAGTGTGTTACTATGGCTTCGCAATTCAAAGTCGAAAATCTGTTGGGTATGTTAACAATAAAGCTAGATTGTTGGCTTTCATCATGGCTTCACCAACAACAAAAGTTGTAGTCTTGTGTGATGATAATGTGGTGAGCAGAGGTTTTGGTCAGCAGTTACAAAGGTGTCAGTGGGTGTTTTCTTGTTTGCAGCAAGTTAATTCTTGAAGCATGGCAGATATCTTGCTCTCGCAGTTCCAAATCAATCTCAAATACCTGGCTAGTTCAAACTACACTTGGATACTCCAAGTTTAGTTTGGGGGGGGGGGGGGAAGTAATAACCATATGATTGAGTTAGTTAGAGGTTGTTAGTGAGGGTATTTGGGTCTTTTGCAATAGGCCTAATGACTATAAAAAGGAAGTTGTAGGGATCATTTTTTGTAGAGTAGTATTCGGCTATTGTGATAAATACAGAGAGCATTTCCTTCATCTTCTTTCCTTGTTCATCTTTTTGCCATTGTTTCTTTCTTCAATCTTTCATAGATTCATAGGTTAACATGGTATTTCAATGTAGTTAACATTCTTTTCTATAACTATTTTAACTAAACCCATCTTATAATTAACGAGTTATTGGTGAAAAATTCAATCCGGCGGTTGTTCATGCTAATTTTGCTTCCTTTTTTCTCTTTCCGTTTCATTTTTATTTAGTTTCTGATGGGAGGAAGAGGGATTAAAGTAAGTAAAATGGAATAGCAAAAAGAGGCCAACATTCCTTAAACTGAAATATTATTAATTAATTCAACATGGACGGGTATTATAATTAATATTTATGACGTAGCAGATGATATAGAAGTACTAGAACAACTTAAACGATTCCCTCATGAGGAATCCCTTGTAGCCGAATCGCACAAGCACGTTTTATTTTCACTAAACATTATCTGCGGCCGGAAATTGATCATCTCCCATCGCTTACTTCACGGTGGCGCAGTTGGTGGAGGTGCTGATCTTGAAGGGGACGTTGACTCCACACTTTCCAGGAAGTGTTGCTGCATTGTTAGGGTTAACGCCTTTGATGCTGCCGGCAAGACTCTTCAGGCAGTTGCAAGTAGTCTGGCGGTCAGCGGTGGTCCTGGCCAAGCCGTTAACGGTTCTGATT
>V300016263_L3_WHPEAkcfEAAARAA-541_1_paired_trimmed_paired_merged_contig_81
CTTCATCTTCTTTCCTTGTTCATCTTTCTGCCATTGTTTCTTTCTTCAATCTTTTATAGACTCATAGGTTAACATGGTATTTCAATGTAGTTAACATGGTATCAAAGCCACCAGGCTCACGCCATGGATTCTGGTGGTTCTGTTTTTTTTTCATTAGATTTCATCGTTTTCATCGTTTTTCATTAGATTTTCTTTAATGCTTCTGTGATCGTCCAGTAACTTCTTGGCAATCCGCTCTGACTCCATCTAGTCGCCAGTTCCTCCCTGGCCCGGAGACTATTGAGATCAAGATACCATTTTTTTTTATATATCGAGCGGGCCTTCCGCCTAACCCAAATATGATAGCTTCTGCCTTTCGAACTCTCTTGAATGATGATGATGTTGGAAGGGTGATTGAAGGTGATGACTTGGCCTTGGAACTCATCACTAAGCGTGGTCTTAATGGAGACAAAGCACCTAATGGCCAACTTTTTCGTGTTGCTGCCATCCATGGCCATGCCTTATTTTTCCCCAAATTGGAGTTCTGATTTGTGATATTTGGATTCAAGACTTGAATGGTTGTTGATCTCTGGTGTGTTTTATGGGCTTTTTCGCTCAAGAACTGAAGATTCAGTCATCCGCTGGTTTAGGTGTTGCTCGAAGATTGGGCGTTTGGCGATCTGAAACGGTGC
>V300016263_L3_WHPEAkcfEAAARAA-541_1_paired_trimmed_paired_merged_contig_82
GCCGCAGCTAGCTAGAAGCTCAGGAAGAGGAGGAAGATGTCTCACAGGAAGTTTGAGCACCCCAGACATGGATCCCTTGGATTTCTTCCAAGGAAGCGTGCCGCTCGTCACAGAGGCAAAGTGAAGGCATTCCCCAAGGATGATCCATCCAAACCCTGCAAGCTGACTGCTTTCCTCGGTTACAAGGCCGGGATGACTCACATTGTCAGAGATGTCGAGAAGCCTGGATCAAAGCTTCACAAGAAGGAGACGTGCGAGGCTGTTACTATCATTGAGGCTCCTCCCATGGTGGTTGTTGGAGTTGTTGGTTACGTGAAGACACCACGTGGCCTTCGTTCTCTGAACACAGTGTGGGCCCAGCATCTGAGTGAGGAGGTGAAGAGGAGGTTCTACAAGAACTGGTGCAAGTCCAAGAAGAAGGCTTTCTCAAAATACTCGAAGAACTATGAAAGTGAGGAGGGAAAGAAGAGTATTGAATCCCAGTTTGAGAAACTTATCAAGTATGCTACTGTCATCCGGGTGTTGGCTCACACTCAGATTAGGAAGATGAAGGGATTGAAACAAAAGAAAGCACATCTTATGGAGATCCAGGTGAATGGAGGGACCATTGCCCAGAAAGTTGAATTTGCCAAAAGCTTCTTTGAGAAGCAGATCCCTATTGATGCTGTTTTCCAGAAGGATGAAATGATTGACATCATCGGTGTCACAAAGGGTAAAGGTTATGAAGGTGTTGTTACTCGTTGGGGTGTTACCCGGCTTCCTCGCAAGACTCATAGGGGTCTGAGGAAGGTGGCTTGTATTGGGGCCTGGCATCCTGCTAGAGTCTCATTTACAGTTGCCAGGGCTGGTCAGAATGGATACCACCACCGTACTGAGATGAACAAGAAGATTTATAAGCTCGGAAAGGCTGGGCAGGAGTCACACACTGCTGTCACTGAGTTCGACAGGACCGAGAAAGACATCACTCCCATTGGTGGCTTTCCTCACTATGGTGTGGTGAAGGATGACTACATTCTGATCAAGGGATGCTGTGTTGGACCTAAGAAGAGGGTCGTCACTCTTCGCCAGTCCCTTCTCAAGCAGACCTCTCGTCTTGCTCTCGAGGATATCAAGCTCAAGTTCATCGATACCTCCTCAAAGTTTGGCCATGGTCGCTTCCAGACAACACAGGAGAAACAGAAGTACTACGGACGTCTCAAGGCATAAGGATGAGAACTCCCCAAGAGTTAATAGCTATCGAAGTAGTAGTCGAGTTTTTAGTTGCAACAATTCTGTTTTTCATGGTTTGTTTTGGTTTGAATTGCCGAGGATGTTGAACGGTGCGGATTAAGTTTTGTTTTCTTCGAGGTACTTGAATATTTGATGGTTATTTTAGAATTACAACTTTTGAACCTGTTTTTAAAACTTGTAATTCTAAAATAACCA
>V300016263_L3_WHPEAkcfEAAARAA-541_1_paired_trimmed_paired_merged_contig_83
ATTTTCTCTCTCTAGATTTTCTCTTCCTGTGTGAAAAGGATTTTTTTTTTTCTTTTTAGATTAACACTTTCCACGACAACCCCATCATTTTTGCCTTTATATTCAAACTTTTAAAAACTAGAGTACAAAATGCCATATTAGCGTTTTAATCAGCAAAACGGGTAGGAGAAGAGGAACTCATAAAACTGACAATGTCCAAAGCATAAAAAATAGAAAACTCCGAGAGGACTCACGATAACACTTCTTATTCTGAACTCCAAACGATAACACTTGAAAAGCCTAGAGACACTCAACACTTAGGAAAATAAAAGCCTTGGATCCTCAAGGATTATAGATTTAGCAGGTGGACGCTACGTGCACGATCAAGTCAACCACCCGGGAACTGTAACCCCACTCATTGTCGTACCATGAGACGAGCTTAACAAAGTTATCGTTCAATGCAATTCCAGCCTTGGCGTCAAAGATGCTTGACCTGCTGTCACCAATGAAGTCAGTGGACACAACATCATCTTCGGTGTATCCCAAGATACCCTTCAGCTTGCCCTCAGACTCCTCTTTGATAGCAGCCTTGATCTGGTCATAGCTTGCAGGCTTCTCAAGCCTGACAGTAAGGTCAACAACTGAAACATCAACAGTGGGCACACGAAAAGCCATTCCAGTCAATTTTCCGTTAAGTGCTGGGAGCACCTTTCCGACAGCCTTGGCAGCTCCAGTGCTGCTAGGAATGATGTTGAAGGAAGCAGCACGTCCACCTCTCCAGTCCTTCTGTGATGGACCATCAACAGTCTTTTGGGTGGCAGTGATGGAATGCACTGTGGTCATGAGACCCTCAACAATTCCGAACCTGTCGTTGATAACCTTGGCAAGGGGAGCAAGGCAGTTGGTGGTGCAACTAGCATTGGAAAGAATGTGGATGTCTGGCTTGTATTCCTTCTCATTCACACCGACAACGAACATGGGAGCATCCTTGCTGGGGGCAGAGATGATAACCTTCTTTGCACCTCCCTTGATGTGGGCAGCGGCTTTCTCCTTGTCAGTGAAAACACCGGTAGACTCAACAACGAAGTCAGCACCGGACTCACCCCACGGGATCTCCTCTGGGTTCCTGATCCCGAAAACGGTGACGGGCTTCTCACCGAAGAGAAGGGTCTTGGAGTCCTTGACCTTGAGCTCATGGTGCTTCCATGGACCATGGACTGTGTCGTACTTGAACATGTAGGTCATGTAGTCGGTGGTGATGAAGGGATCGTTGACAGCGACAAGTTCAACATCATTCCTCTGCAGAGCGACCCTAGCAACCAATCGTCCGATTCTGCCGAATCCGTTGATTCCGATCTTGATCTTCTTGCCAGATGTTGCCATGATGATTGTAGAGAGAGAAAGTAGAGTCCAGAGAGAGAGGCAGATA
>V300016263_L3_WHPEAkcfEAAARAA-541_1_paired_trimmed_paired_merged_contig_84
AACTGAAGGTTCTTAAACGGCCTGCTGAGGACTTGGACACCAAGGACTCTATGATGGGGGATAAAAAGAAGAAGAAAAAGAAGAAAGAGTTGAGTGCGGAAGCAAGCGTTAGAAATCAGCAGAAGCCTTTGACTTCTGGAAAGGCACTGCCCTCAGGGAGTAAAGAAGCAGGAAATGCCAACCATGTAGGTTTGGCTCTGAGAGAGGATACCCAGGTTGAACATAAGAAAGATGTCACTTCCAGTGGTAACCTGTCTGAATCTGCTGGAAAATTGCCAATTCATGGCTTGGAAAATGTGCAGCTTGAACTATCACAACTGGTAAGTGATTTGAAAGCCCTTGCTCTTGATCCTTTTCACGGTATTGAGACAAACAGCCCTACAATTGTTCGGCAGTTCTTTCTGCACTTCC
>V300016263_L3_WHPEAkcfEAAARAA-541_1_paired_trimmed_paired_merged_contig_85
ACTGTCTCCAAGGCTTGTTGGACTGTTGAACACGTTTGAGGAAACATTGGCTGGGAGGCTAAGAAAGCTTAACCCAAAAGACAAGGATGATGTCCTCAGCTTGTCATGGATGAAATTAGCTATGGAGTCTCTTTGTGGAACTCATAATGACATAAAATCCCTCATAGCTGAAATTGATCTCCCTGTTAGTAACTGGGACGAGAAATGGATTGATGTGTACTTGGACATCAGTGTGAAGTTGCTTGATGTATGCATTGCTTTTAGCTCTGAGATCTCACGTTTAAACCAGGGACATCTTTATCTTCAGTGCGGCTTGCATAATTTGGATTCA
>V300016263_L3_WHPEAkcfEAAARAA-541_1_paired_trimmed_paired_merged_contig_86
TGAATACACAACAATGAGTCGTCCACAAGAACCACACCGACCGTTCTTCCATTTCGGAAATCCCTTTAAGATGATTGCACCAAAGGGTTCCCAGCTGTCTCCAAGGCTTCTTGGACTGTTGAATACTTTTGAGGAAACATTAGCTGGGAGGCTAAGAAAGCTTAACCCAAAAGACAAGGATGATGTCCTCAGCTTGTCATGGATGAAATTAGCTATGGAGTCTCTCTGTGGAACTCATAATGACATAAAATCCCTCATAGCTGAAATCGATCTCCCTGTGAGTAACTGGGATGAGAAATGGATTGATGTGTACTTGGACATCAGTGTGAAGTTGCTCGATGTGTGCATTGCTTTTAGCTCTGAGATCTCACGTTTAAACCAGGGGCATCTTTATCTTCAATGCGTCTTGCATAATTTGGATTCAACTTCTTCGGACCAATTTATTCGGGCCCGTTCTTCACTTGATGGATGGAGGCATCATATTGGTTCAACAAACCCCCGAGTTGAGAACTGTAGCACCATTTTGGACAAGCTTGTGGAATCCCTTGACCTTCCAAAGGTTAAGAACTCGGCAAAAGGGA
>V300016263_L3_WHPEAkcfEAAARAA-541_1_paired_trimmed_paired_merged_contig_87
ACTGTCTCCAAGGCTTGTTGGACTGTTGAACACGTTTGAGGAAACATTGGCTGGGAGGCTAAGAAAGCTTAACCCAAAAGACAAGGATGATGTCCTCAGCTTGTCATGGATGAAATTAGCTATGGAGTCTCTTTGTGGAACTCATAATGACATAAAATCCCTCATAGCTGAAATTGATCTCCCTGTTAGTAACTGGGATGAGAAATGGATTGATGTGTACTTAGACATCAGTGTGAAGTTGCTTGATGTATGCATTGCTTTCAGCTCTGAGATCTCACGTTTAAACCAGGGACATCTTTATCTTCGGTGCGGCTTGCATAATTTGGATTCA
>V300016263_L3_WHPEAkcfEAAARAA-541_1_paired_trimmed_paired_merged_contig_88
ATTATTTTGTTTTTTTTCAAGCAATAAGCAAGCATAATTAATATTATAATATAAAGCACTGGAAAAAAAAGAGGGACAAAATAACTGAGAAAAAAGCCTAATTTATATAACGATAATAGCTCAGTTCGACAGAGAATAAAGAGTCTCAGATGAGAAACCACCGGAAGAGCATTAGACGGAAAATCAGAGAATTAAACCATAATAAGGTCCATAACCCAAACCCTAATATGACGCCACCTAATTAGTACCCAAATTTAAAGACTCATAATAACAAAGACATAGAACGACGACGTTTCCATCATCCACAGACGAGCAGTCGAAACGGCATCGTCTAGGAGAGCTGGCCACAGTCGGCGACCACCACCGGCTTCGAGGTCCTTCCCTGTCCAGACCCCACCTTCTCGATGTTCTTCACCACATCGAGCCCCTCGACCACCTGCCCGAACACCACGTGCTTGCCGTCGAGCCACTCGGTCTTGGCGGTGCAGATGAAGAACTGAGATCCATTAGTTCCGGGACCGGCGTTGGCCATGGACAAGATTCCGGGTCCTGTGTGCTTCTTGTTGAAGTTCTCGTCCGCGAACTTCGCGCCGTAGATCGACTCGCCTCCGGTGCCGTTTCCGGCGGTGAAATCACCTCCCTGGCACATGAAACCCGGGATCACGCGGTGGAAGGCGGATCCCTTGTAGTGGAGGGGCTTGCCGGACCGGCCGACGCCCTTCTCGCCGGTGCAGAGAGCCCTGAAGTTCTCAGCGGTGCGGGGGGTGGTGTCGGCGTAGAGCTCCATCACGATGCGGCCGGCCGGCTGGCCTCCGATCGTCATGTCAAAGAAAACCTTAGGATTTGCCATTGCTAGGGTTTGATTGGTTTGTTGGAGAGGAGTGATTTGAGGAAAGAGAGTACGATTAGGGTTTGTTATGCGTGGACGAGGTGACGAGGACGAGGGGATTTATAAAAGGGTTTCTGCGGTGGATATCCAGGGCAAGCTTTTGTCAGCCGTTGGATGGGAAAACGTGGAGAGA
>V300016263_L3_WHPEAkcfEAAARAA-541_1_paired_trimmed_paired_merged_contig_89
GACAAAAATTGCCATTATCAATATTACATGTTCTAAGATTAAGTCTTGAGACAAGTCGAGAATATTGCTAAGGGCAATCACCAAGGAACAATATCTGCAGGCACATGTTACATGCATTCCTCATACCATGCATATGTAGCATGTGAGATAATTCGACGGGACCTAGACATACACATGGCCCAATCCACGACCGAGTGCCTATGGCTATCACAAACAAGCAGCTATTGCTAGCAGTCAAACACAAACTCTATCCACTCTATCTATAAATAGAAAGCAAAACAAATCAATTATTTGCAACACGATTTGGAAAATTAAGATATTAAAAGGAAAAAAACATTGTCAAAAGCATTGAAATCCAAGCTAAACGGTCACTCGTGTTGTATTCACGGACAGGGAACCCTAAAATATAAGCTGGTAAAAAAAAAAAAAAAGTGAGGAAAATTATGAGGAGCCGACAACACCATTATTGGAGAAGAAAAGCGAGCTACTCCCCTCTTCTGGTTTTTTTTTATTTATTTTTTTTTTTTTTTTTTTTTAATTGAGAATAAGACCTATTTTATTTAACGATAATAGCTCATTTCAATACAGAATAAAGAGTCTCAATCTCGGGTCAGAAACCACCGGAAGAGCATTATACGGCAAATTAGAAAATTAAAACCATAATAAGGTCCATACCCAAACTCTAATATGACCCCACCTACTTTAATACCCAAATTTAAACACTCATCGCATAACACGACGACGTTTCCATCGTCCATACATCAGCAGCCCAAGCGGCGCCGTCTAGGATAGCTGGCCACAGTCGGCGACAACCACCGGCTTTGAGGTCCTTCCCTGTCCAGATCCGACCTTCTCGATGTTCTTCACCACATCCAGCCCCTCGATCACCTGCCCGAACACCACGTGCTTGCCGTCGAGCCACTCGGTCTTGGCTGTGCAGATGAAGAACTGAGATCCGTTGGTTCCGGGACCCGCGTTGGCCATGGATAATATTCCAGGTCCGGTGTGCTTCTTCTGGAAGTTCTCGTCCGCGAACTTGGCGCCGTAGATCGACTCTCCTCCGGTGCCGTTTCCGGCGGTGAAGTCACCTCCCTGGCACATGAACCCGGGGATCACGCGGTGGAAGGCGGATCCCTTGTAGTGGAGGGGCTTGCCGGAGCGGCCTGTGCCCTTCTCGCCGGTGCAGAGAGCCCTGAAGTTCTCCGCGGTGCGGGGGGTGGTGTCGGCGAAGAGCTCCATCACGATTCGGCCGGCCGGCCGGCCTCCGATCGTCATGTCAAAGAAAACCTTCGGGTTTACCATTGCGGTTCGTTCTAAATCCTTCGGGTCTACCATTGCGGTTCGTTCTAGAGGAGACAATCAAGAGAGTGGTATTGGGCTTTGTGATGCGTGGTCAAGGTCACGAAGACGCGGGGATTTATAAAAGGGTTTCTGCGGGGAATGTCTAGGTCAAGTTTCTGTCAGCCGTTGGATTGAAAAACGTGGAGCGAATCCGAAGAGGGACGGGCTAACCGTGGTTGGGTCGGCTTTTTAACCGTGGTGTATTTTGGGATCCGAGGCTGAATGAAGTGGGCATGCTGGGTATATGCCTTTGTCATTTTTGGAATGAGATCATCTATCATCTCATAATTTAATATTAATTTTTATT
>V300016263_L3_WHPEAkcfEAAARAA-541_1_paired_trimmed_paired_merged_contig_90
AAGGGGTCATGAAACATACAGGGCTTTGTCTCCATATCCTCCTCCATTAACACCTGGTTTATGTACCTGAGCACACTGTCAGAGTAGTCACCGTCATCTCCCTCGGGGCTCAAGCTCGGAGACAGAGCAGAGTTGCTGGGATTTTGGCACAGAAAGCTAAGATCCACAAACGGATCGCTGCTTGGGTACTCATTGAAATTGGGGGAAAGTGTCTGGTCGATGAAATTGGAATTGGAATCGGGCAGTTGATAAGAACTTGGATCCATAGCAATCAAATTTTGAGAATATTGACGATAACCCAGATCGAGTTTGGTGAAAATTGAGGAAATTAAGAGCGAAAGATTGAAACTTTGGGATTTGAGGTGAAGAATCTGCCTACCTGAGAGAGAACAGAGAAACCCCAATCCACTACTGGGTTGAGGTATCGCCGGAGAAACGAGTGGTGGAGGAGAGACGAAGGCCAAAGTGGGGAGAACGGGCGGAGGGTGTGGAAGTCAAGAAGCAGGAGGCGCCACACAGCGTGGTTTCATGGCATTTTTGTTGCAGCTCAGGCAATTGGTAAAGCTGTGGAAGCGTTAAGTCGACCAATGGTTTTTAACCTTGTGGCACCTTTTTCTCACGTTTTTTTCAAAGGAAAACGATGATGTCAAGTGGAATTTTTTTTTTT
>V300016263_L3_WHPEAkcfEAAARAA-541_1_paired_trimmed_paired_merged_contig_91
AAGTAAGGATTGTGGATGGATTTTTGTTGTGTATGTTCTTGTTTTTGGCTAAACGAGTTTACAAAAATATACAAAAAAAATCCATCCACAATCCTTACTTTCAACGTACTAGCAAGATTTATTCAACAAACTCCACACAAAACCAGAGAAAATAAATAAATAAAAACCACACTCAAGCAAAGATAGATAACTCATAGAGAATAACATTCACTGGGTTTGTAACCCTTATGGGATCAGCAGCATTACTCAAGCATCTGCATGTCCAACCAGTTCCACAAGAAACTTCTCATAGTCTCCGGAAGTGTGTTGACAATTGCGGTCCAAATGCAACCA
>V300016263_L3_WHPEAkcfEAAARAA-541_1_paired_trimmed_paired_merged_contig_92
CAACCAGTTCCACAAGAAACTTCTCATAGTCTCCGGAAGTGTCCTTGACAATTGCGTGGTCCAAATGAACGCTGTTCCTCCGGTAGTATTCTTCTTTGATGCGCTGCAGGTCAACCTCTGCCCGGGTGGTAATAACTCTAGTAAGCGCCCCTTCGTCTGTCCCAAGCTTGTTGATGGCCAGTCGAAGAACCTTCTCAAAGTATTTCTCAGGGAAGGTCAAGCTTTTGATTGTTTGTCTTAGTAGTTTGAGGAACTCATCATCTTTGTCAGCCTTCAAATCCTTGTTAATGGCGTTTCCAAACTCGTTGTTGTACTGATTGAGGGTTGCATTCAGCTGTGCTTTGCTCCTGGTAGTGAGGATCCTGATGAGCTCCTCATCATTGTAGGCTTTGTCTGAGATTTTCTCATGAAGTATCTTAGCTTCTTTCTTTGACAAGGGCACGTTAATCTCATCTCCCTCGTATCGGAAAGTGCTCAAAAGGGGAACCAAAAGCTTGCGGACATCTCCAGATGTGTGATATGCAACATCTTCTTCAAGGGATTTCTTGTAACGGGCATGATACGCCACCTTGACCTGGTACAGGTCATGTGAAGACCTAGTTGTAGCTATTTCCAAGAGTATCCAATAGTTTTTAGTCAACAACTTCGTAGATTCATTAGCCAAAAATGCATCTCTCTCAGCAGGAGCCAGAGTCCACAGCACCACAGCCCTCTCAAAATCACTCGAGAGTTCTTTGTCAAACGACTTGAGAAGATCTTCCCCATAGGTTTCGGCGTATGCCTGCTGAATTAATTTTCTCTGAGCTGCATTCCTGTGAGTCAGTATGGATATGATCAATCCCTCATTTGTGCCCCATCCTGCAAAAGCTTTCCTGAGCTGCTCAGCGTCTTCCACTGGAGAAGGAACCACATCCGGCACTCTGCAACTCGCCATTCTCTCTCTGTCTGTTTTTGTATGTAAGAAGAAGAAGAGTGATGATACGGAGAGTGCGGAGCTTGGTCCTTTATATAGACTTAGTGACAGTCTTGCTAATTTGACTGCTGCATTAGTATATTTAGTAATTACATACATCTTGAAACTTTTTCTTACCAGTTTCTCTCTCAGTAATCAATTAATCATACTTTTT
>V300016263_L3_WHPEAkcfEAAARAA-541_1_paired_trimmed_paired_merged_contig_93
CAACCAGTTCCACAAGAAACTTCTCGTAGTCTCCGGAAGTGTCCTTGACAATTGCGTGGTCCAAATGAACGCTGTTCCTCCGGTAGTATTCTTCTTTGATGCGCTGCAAGTCAACCTCTGCCCGGGTGGTAATAACTCTAGTAAGCGCCCCTTCGTCTGTCCCAAGCTTGTTGATGGCCAGTCGAAGAACCTTCTCGAAGTATTTCTCAGGGAAGGTCAAGCTTTTGATTGTTTGTCTTAGTAGTTTGAGGAACTCATCATCTTTGTCAGCCTTCAAATCCTTGTTAATGGCGTTTCCAAACTCGTTGTTGTACTGATTGAGGGTTGCATTCAGCTGTGCTTTGCTTCTGGTAGTGAGGATCCTGATGAGCTCCTCATCATTGTAGGCTTTGTCTGAGATTTTCTCATGAAGTATCTTAGCTTCTTTCTTTGACAAGGGCACGTTAATCTCATCTCCCTCATATCGGAAAGTGCTCAAAAGGGGAACCAAAAGCTTGCGGACATCTCCAGATGTGTGATATGCAACATCTTCTTCAAGGGATTTCTTGTAACGGGCATGATACGCCACCTTTACCTGGTACAGGTCATGTGAAGACCTAGTTGTAGCTATTTCCAAGAGTATCCAATAGTTTTTAGTCAACAACTTCGTAGATTCATTAGCCAAAAATGCATCTCTCTCAGCAGGAGCCAGAGTCCACAGCACCACAGCCCTCTCAAAATCACTTGAGAGTTCTTTGTCAAACGACTTGAGAAGATCTTCCCCATAGGTTTCGGAGTATGCCTGCTGAATTAATTTTCTCTGAGCTGCATTCCTGTGAGTCAGTATGGATATGATCAACCCCTCATTTGTGCCCCATCCTGCAAAAGCTTTCCTGAGCTGCTCAGCGTCTTCCACTGGAGAAGGAACCACATCCGGCACTCTGCAACTCGCCATTCTCTCTCTGTCTGTTTTTGTATGTAAGAAGAAGAAGAAGAGTGATGATACAGAGAGTGCGGAGCTTGGTCCTTTATATAGACTTAGTGACAGTCTTGCTAATTTGACTACTACATTAGTATATTTAGTAATTACATGCATTTTGAAACTTTTTCTTACCAGTTCCTCTCTC
>V300016263_L3_WHPEAkcfEAAARAA-541_1_paired_trimmed_paired_merged_contig_94
TGTCCTACAGAAGGGTACCCTGCAGGAGAAGGGGAGGCATCAGATTCACAATCAACGGACACTCCTACTTCAACCTGGTCCTTATCACAAACGTTGGTGGTGCCGGTGATGTGCACTCTGTTTCCGTCAAAGGGTCCAGAACTGGCTGGCAAGCAATGTCCCGAAACTGGGGGCAAAACTGGCAATCCAACAGCTACCTCAACGGCCAAGCTCTCTCTTTCAAGGTCACAACAAGTGACGGCAGGACTGTTGTGTCCTACAATGCTGCCCCTGCTGGATGGTCCTTTGGGCAGACCTACAGCGGTGCCCAACTCCGCTAGGGCACCCCCACGCCACCTCCTAATTTACCCTCCATATTTAGCCATTTCCTAGGTCATTAAATATATACTGAAGTATAATTAAGATTAGTGTGACTCTTAAGTATACTAGGATATTAGTTAGTATTCTGAGTCACTGAGTCAAGGTCTTTGGCCTCTGCGGTCAAAAGTGAGTAGGGCTTATTTTATAAGGGCTCTCCCATCAAGTTTTAATTTTTGAATTATATGTGTCTTAGGTGTAGGGTACCCTACTATCTTTGGGACCCTAACTCCTTGGGTATTGTTTCTTTTTACTTCTGCAGTATTTGTAAAATCAGAAGTTGGCAGAGGTGGTGGACTTTGACCACCCGCCATTAGTGTTTTGAAATATTACTAGCATCTTGGGTGTTTTGGAAGGGCATTATTGTAATTCAGCTGAGGCTGATGGTTAATTCAGTGTTGTCCGTGGTTGTTATATT
>V300016263_L3_WHPEAkcfEAAARAA-541_1_paired_trimmed_paired_merged_contig_95
TGCAGCTCAACTGGGACAAGCTTATCTTCGTTACCCTGCCATAGATGGACCGAGCCTTCGTTGCTGGCAAAAGGGTTCTTCAGATCCGTAGGATCAAATTCCCAGCTCCCAAATCCAACAATCATGTCGCGAAAGATGGACTCAGCTTCTCCTTGCTGCGTGGCATGTTCCTTGTGCTTTTCTCTTCCAGAAACCTTTGCATTCCTAATGTTTTCCCAATCTTGGCGGGACAACATATTCTCTATTTTCCCGGATAAAACGCGGTGTTTAGGAAAGAAATTCTGAGTGTTCCACCAGTAGGTTAACCAAGGTATATAGTGGGCAGCTCGAAGCGCCCATTGATCCTGTGGAGCTTGCTTCTTATAGGCATAAGATGACAGGTTGGCAGGAAGTCCTGGCCACCAGTAGTTGATCGACGGAGCGATCAGTGCTGCTCCAGCT
>V300016263_L3_WHPEAkcfEAAARAA-541_1_paired_trimmed_paired_merged_contig_96
GAGTTTGGCTTCGTTTGAAGGGCTCAGACCTTCAAACCTCAAGTTCGGGTCGCCGGCAGGAGTATCACTTGTCAGCCACCGCTCCTTCCGCGGCCTCGCCGTCAAGGCCGCCACCACCGTCGCTCCCAAGTACACTTCGATTAAGCCTTTGGGCGACAGAGTGCTTGTGAAGATCAAAACCGTGGAAGAGAAAACCGGCGGTGGAATTTTGCTTCCAACCACAGCACAGACAAAGCCTCAAGGAGGTGAGGTTGTTGCTGTCGGAGAGGGTAAAACAATTGGGAAGACAAAAGTGGGCATCAGCGTCGAGACTGGTGCTGAAGTTGTATATTCCAAGTATGCTGGGACAGAGGTGGAGTTCAATGGTGGGAAGCATCTTATACTCAAGGATGATGACATAATCGGTATTCTTGAAACAGAAGATGTGAAGGATCTCAAGCCTCTGAATGATAGAGTCCTAATCAAGGTAGCTGAGGCCGAGGAAAAGACCTCGGGAGGTTTGTTGCTGACAGAGGCAAGCAAGGAGAAGCCCTCCATTGGCACGGTGACCGCTGTCGGACCCGGTACTCTTGACGAGGAAGGAAACAGGAAACCACTATCCATCTCCCAGGGAAGCGCAGTTTTGTACTCCAAGTATGCAGGAAATGACTTCAAGGGCAAAGATGGTTCGGAGTACATAACTTTGAGAGCTTCAGATGTCATCGCCATACTTTCTTAGTCAGTCGAATTAGATGAGCTCAAGTAGTATTTTTGAAATATCTGGCAGAGCTTCTTGAAAACGTTTCTGAATCTGACTACATAGATTTGATGG
>V300016263_L3_WHPEAkcfEAAARAA-541_1_paired_trimmed_paired_merged_contig_97
CGGAACCCTAAGTCTACTTGCAGGTTTCTCAACTGAATTTGTCAGCAAGTCCTTCAACATCACCGAGGACGAAGCTGATGACATCACCGAAAGCCAGAATGGGGTTTTGATCATCAAGCTAGGTCAAGATGAAAAGACCAAAATGCCCCTTCCCAATCAGAAGCTCACCCACACACATGTTCACAACATCACTGGTAGTAAAACTACAGCCACATTGACTGAGAAGGAATTCCCTCTTCTTAAACAAGCTGGGTTAAGTGCGAACCTCACGAAACTCGAGGCCGACGCAATTAGCTCTCCAATTTACGCACCTGATTCCACAGTCCAGGTGATTTATGTTGCTCGAGGGAGTGGTCGGATACAGATTGTGGGTGTTAACGGTCGACGTTTGTTGGACGCAGTGGTAACTGCCGGCCAACTGCTTGTGGTACCAACGTTCTTCATGGTTGCTAAACTTGCAGGACAAAATGGGTTGGAGTGTTTCACTGTCATGACCAGTTCTAAGTAAGCACA
>V300016263_L3_WHPEAkcfEAAARAA-541_1_paired_trimmed_paired_merged_contig_98
TATATATATATATATATATATAGAATTCATACTTCTCTGTATATATTGTGTTGCATAATTGCATTACATGGATTTCCCTGTCCTCTCAATTTGTCATTTCCGGTTCTTAATGTTGCTGTTGACGTTTTGTTTTGTTTGTCGTTTTGGCCTCCTGTCAATGCATTTGTGTGCTTGAAGAGAAATTGAGCTACAGGAGTGGATTAATTTACAGAGCCGTTGTAATTTCGTCAACTTTTTAACTTTGTCTATATTGATCTTAATAGTAAATCGAGACGGAATAATCCGAAATTTCGTTGTTATCTTTCAATTTTGAATCTATGATTTGGCCGGTTCATGTTGCTATGATAATTTTCAAATACTGGACTGTAAGTATAACACAATATGATGTTCGAATTTTTTCGTTTGGAGTTAGTAATCATTATCTTTTATTTTTTTAATATTTTAGTTTCCCATTAAGTTTTAATACCATCCCGGCGGCTTGTCCACCAAGCTAATTCATGGAGGTGTTCGGTACTTGGAGAAAGCCGTGTTTAATCTTGACTATGGACAGCTGAAGTTGGTATTCCATGCGCTTGAGGAGCGTAAACAGGTTATTGAGAATGCACCACACCTCTGTCATGCTTTGCCATGCATGACACCGTGTTTTGACTGGTTTGAGGTAGTGTACTACTGGATGGGCTTGAAAATGTACGATTTGGTGGCAGGACTACGACTCTTACATGTGTCCAGATATTATTCGGCACAAGAATCCGTTGAGTTGTTCCCCACCCTTGCCAGGAAGGGTAACAATAAAAGCTTGAAGGGCACTGTGGTGTATTATGATGGGCAGATGAATGACGCACGTCTTAATGTTGGATTGGCGTGCACTGCTGCCGTAGCTGGTGCAGCAGTGCTTAACCATGCAGAAGTGGTTGCTTTGTTGAAGGATGAGGCTAGCAATCGGACAATTGGTGCAAGAATCCGAGACAACTTATCAGGGAAAGAGTTTGATACATATGCAAAAGTCGTCGTGAATGCTGCCGGTCCATTTTGTGACTCTTTAAGGAAGATGGCAGATCAAGATGCAAAACCAATGATATGCCCAAGCAGCGGTGTACATATCGTACTTCCTGACTATTACTCTCCGGAGGGTATGGGTTTGATTGTTCCTAAAACTAAGGATGGACGTGTTGTTTTCATGCTTCCATGGTTGGGACGAACAATTGCTGGCACCACAGATTCCAACACTTCTATTACTCTTCTTCCTGAACCACATGAGGATGAGATTCAGTTCATACTGGATGCCATTTGTGATTACCTTAATGTCAAGGTACGCCGCACGGACGTTCTCTCCGCGTGGAGTGGTATTCGGCCATTGGCAACGGATCCATCTGCGAAAAGCACTGAGAGCATCTCCAGAGATCATGTTGTATGTGAAGATTATCCTGGTTTGGTAACAATCACGGGCGGCAAGTGGACTACTTACCGTGGCATGGCAGAAGATGCGGTTAATGCAGCAATAAAGTCTGGAAATCTGACCCCAGAAAATGGATGTTTGACGTCCAAGCTGCATATTGTCGGTGGAGACGGATGGGACCCTGCATCTTTTACAGTTATAGCTCAACAATATGTGCGCATGAAGAACAGCCATGGTAAAGTTGTTCCTGCAGTGATGGACACTGCTGCAGCAAAGCATCTGTCCCATGCATATGGTACTTTTGCTGAACAAGTTGCTGCCATTGCTCAGAACGAAAATCTGGGGAAGAGGCTTGCCCATGGATACCCCTTTCTAGAGGCTGAGGTTGCCTACTGTGCTCGAAATGAGTACTGTGAATCTGCCATTGATTTCATTGCTAGGAGATCTCGGCTTGCTTTCCTTGACACTGATGCGGCAAGCAAGGCATTGCCACGTGTGATTGAAATTTTAGCAACTGAACACAAGTGGGACAATTCTAGGCAGAAGTACGAGTTAGAGAAAGCCAAGGAATTTTTGGAAACTTTCAAATCTTCAAAAAATGCTCAGTTCCATGATGGGAAACACGTTTAGTTTATGCATTCAATTTTCACTAGTATATTGAATGGCGGCAAGTTTTCCGGCCTTAATTCTGGTGCGAAGGAGTATGCCTGCCACACACAGCATAAGGGTATACTTACACATCAATGAAAATTAACTGTTTCCCTTTTGGGATTTCTGTTAGTCATCTGTCACAATAATCTGTCACGAGATTCTCAGCACGCTCTGTGCAGTGTTGCTCGTAAATTTTTTCAGTTGATTCTGATCGCTGTATTTTCGGGTTTCCAAAATTAAAATTGTAATGTTAGAAAAAGAAATTACATTACAATAAATTAATTATCTGTCATTGCAGTTTTGCTTGTATCTTGCCTCATAAGTTACATACAGCGTTTCTTTCATATTCCTTGTAAAACCCTCTCTTGAAGAAAGAAGTGCCAAATGCTTCTCT
>V300016263_L3_WHPEAkcfEAAARAA-541_1_paired_trimmed_paired_merged_contig_99
GGCATTCCCCCAGACCAGCAGAGGCTGATCTTTGCTGGCAAGCAGCTTGAAGATGGCCGCACACTCGCTGACTACAACATCCAGAAGGAGTCCACTCTCCACCTGGTGCTTCGTCTCCGTGGTGGCATGCAAATCTTTGTCAAGACACTTACCGGAAAGACCATCACCTTGGAAGTTGAAAGCTCGGATACCATTGATAATGTGAAGGCAAAGATCCAGGACAAGGAGGGTATTCCCCCAGACCAGCAGAGGCTCATCTTCGCTGGTAAGCAGCTGGAGGATGGTCGCACGCTTGCCGATTATAACATTCAAAAGGAATCGACTCTCCACTTGGTTCTCCGACTGCGTGGTGGTATGCAAATCTTCGTGAAGACCTTGACCGGGAAGACCATCACTCTGGAAGTTGAAAGTTCTGATACAATTGACAATGTGAAGACCAAAATCCAGGATAAGGAGGGCATTCCCCCAGACCAGCAGCGGTTGATCTTTGCAGGTAAGCAGCTCGAGGATGGAAGGACACTTGCTGATTACAACATTCAAAAGGAGTCCACCCTGCACCTGGTACTTCGTCTGCGTGGTGGGATGCAGATCTTTGTGAAGACATTGACTGGGAAGACGATAACGTTGGAGGTAGAGAGTTCTGATACCATTGATAATGTGAAGGCAAAGATCCAGGACAAGGAGGGCATTCCTCCGGACCAGCAGAGACTCATCTTTGCCGGTAAGCAGCTGGAGGACGGAAGGACTCTTGCGGATTACAACATCCAAAAGGAGTCTACCCTTCACCTTGTCCTTCGCCTCC
>V300016263_L3_WHPEAkcfEAAARAA-541_1_paired_trimmed_paired_merged_contig_100
ATGCAAATCTTCGTGAAAACCCTCACAGGCAAGACCATCACCCTCGAGGTTGAAAGCTCTGACACTATTGATAATGTCAAAGCCAAGATCCAAGACAAGGAGGGCATTCCCCCAGACCAGCAAAGGCTGATCTTTGCTGGCAAGCAGCTTGAGGATGGCCGCACCCTTGCCGACTACAACATACAGAAGGAGTCCACCCTCCACCTGGTGCTTCGTCTCCGTGGTGGCATGCAAATATTTGTTAAGACCCTCACCGGAAAGACCATCACTTTGGAGGTTGAGAGCTCTGACACGATTGATAATGTCAAGGCCAAGATCCAAGACAAAGAGGGTATCCCACCAGACCAGCAGAGGCTGATCTTTGCTGGCAAGCAGCTTGAGGACGGCCGCACCCTCGCTGACTACAACATCCAGAAGGAGTCTACCCTTCACTTGGTTCTCCGTCTTCGTGGTGGTATGCAAATCTTTGTCAAGACCCTTACCGGTAAGACAATCACCTTGGAAGTTGAAAGCTCGGATACCATTGATAATGTCAAGGCAAAGATCCAGGATAAGGAGGGCATTCCCCCAGACCAGCAGAGGCTCATCTTCGCTGGTAAGCAGCTTGAAGATGGTCGCACGCTTGCTGATTATAACATTCAAAAGGAATCGACTCTCCACTTGGTGCTCCGATTGCGTGGTGGTATGCAAATCTTTGTGAAGACCTTGACTGGGAAAACCATTACCCTGGAAGTTGAAAGTTCTGATACAATTGATAATGTGAAGGCCAAAATCCAGGACAAGGAGGGCATTCCCCCAGACCAACAAAGGTTGATCTTTGCAGGCAAGCAGCTCGAGGATGGAAGGACACTTGCTGACTACAACATTCAAAAGGAGTCCACTCTGCACTTGGTGCTTCGTCTGCGTGGTGGGATGCAGATCTTTGTGAAGACATTGACTGGGAAGACAATAACGTTGGAAGTAGAGAGTTCTGATACCATCGATAATGTGAAAGCAAAGATCCAGGACAAGGAGGGCATTCCTCCGGACCAGCAGAGGCTCATCTTTGCCGGTAAGCAGCTGGAGGACGGGAGGACCCTTGCGGATTACAACATCCAAAAGGAGTCTACCCTTCACCTTGTCCTTCGCCTCCGTGGTGGTTTCTGAATTCTGAATGATGCTTGTGATCTCATCCTGCACTGAACA
>V300016263_L3_WHPEAkcfEAAARAA-541_1_paired_trimmed_paired_merged_contig_101
TCAATAGGTGTGAGAAATTTCTAGGCATTTTTGCTAAGGAGGGGTGTAGGATGGTTGAAATGTCATGTGCCGAACATGATAGGCATGCGGCAGGGTCGCAATTTGTGACACATACAATGGGGAGGGTGTTGGAGAGGTTTAATTTGGAGTCTTCACCAATTAATACAAAAGGGTACGAGACATTGTTGAATTTGGTGGAGAATACATCCGGGGATAGCTTTGATTTGTATTACGGGTTGTTTATGTATAACAAGAATGCAATGGAGCAGTTGGAGAGATTGGACAATGCGTTTGAGGCTCTGAAGCAAGAGTTGTTTGGGAATTTGCACGAGGTTTGTAGGAAGCAGTTGTTTGGGACTGTAGAAGCAGCAGAAGCTCCAACAGAAGAGCCTGCCCAGCCGCAGAAATTGCTTATGGTTGGTACTCAAAACGGGCACGATGAGACTCCTAAGAAAGGTCACGAAAATGGAACGGAGCAGCTGCACTAAAGCAAAAGCAACTATGTAGTGTAAATGATCACCCTGAAAGCAGCCCCAGGAATCGAGTGCCGATCTGGCTCTATGAAAGGAGAGTATTGTTGACGAGGAAGTTGGAGATAAGGAGAAGGAACCCATTCAGTTTAAAGTAAGTCCATGAATCAGTACTAGTCGTACTTTTTCTTGAAGAAGTGAAATACCAGCCATATTAGCGGCTCGACTAGGAACTCC
>V300016263_L3_WHPEAkcfEAAARAA-541_1_paired_trimmed_paired_merged_contig_102
CAAAGGCGGTGTTGGGGTGAACACCGGGAAGGGAACCAACGTTGGTGTTGGCAAAGGAGGAGTGTCCGTAAACACAGGGCCCAAGGGAAAGCACGTGTATGTTGGAGTAAAACCAGGAGAAAGCCCTTTTACATACAAGTATGCAGCCACGGAAACCCAACTCCATCAAGACCCAAACGTCGCTATTTTCTTCTTGGAGAAAGACATGCGTCCTGGAACAACAATGAAATTGCACTTCACCACGAATTCAAACACACAAACCTTCGTGCCGCGCGAAACTGCGGAATCCATCCCATTTTCGTCGAACAAGCTGCCAGAAATCTTCAACCAATTTTCAGTGAAATCGGGTTCTGTGGAAGCGGATATAATCACTGGTACGATTCAAGAGTGCGAGAATCCAGCCATTAGAGGAGAGGAGAAATATTGTGCTACCTCTTTGGAGTCCATGATTGACTTCAGCACTTCCAAGCTTGGAGGAGGAAATGTTCGAGCAATTTCGACAGAAGCCGGGAAAGGAGCCACTCTGCAGAAGTACACAATAGCTTCTGGAGTGAAGAAGTTGGCGGCGGATAAGTCCGTCGTGT
>V300016263_L3_WHPEAkcfEAAARAA-541_1_paired_trimmed_paired_merged_contig_103
AGTGAGCTGAGTTGATAAGGAGAAACAAGGAGAAGAGTAAAACAATTGAGCGGCTTTTGTCCCATGTGCATAAGCTAACGGATGAGAACAAAATTTTGAGGATTCATCTGGGAATCCATAAGGATACTACTGATCATACAATTACAATCCATAAGAATGCTACTGATCATACAATTACAAGGCAAAACAAGCCTCATTTTTCAAGGTCTAAGTCCATGGGGCCATCTTTCCGTGGAAGGCTCACTGAATGCACTGGAACTTGATCTTAATTAGCTACTTTTCAACTTAATTAGCTGAAGCCAAGTCTGGATAAAGAGAAAGATCTCATGGCAGGAATCATGGACTTGATTGAAGGTGAGGTTAAGAAAGTGTGCTTTAGCACCAAGATTGGAATCTGGGTGTTCTGAGTTTTGTTTTGTTATGATTTTTTATAATCTAGATGCTGAAATACTTGTAGTTGGAATTAATAAGAATCGATTGAAACATGGATTTTTATTATTAGATTGGTGGCTGACATAGTTAAGAAGTAGTTTAAGATGCAGTGATTAGGGAATTTCTTTAACTGAACATATTTGTTTTCATGAGGTAGATAGAATCCTCTGTAATTTAATTAATTAGATTGAAATTTGGGGTCTGGATTATTAAACTATGGTGGTTAATGTGGTTTTTTGGTGAATTTTTCAAGTGGGGAAAAAGGGGTGGGTGTGGGATTTATATTGTTATTCTCA
>V300016263_L3_WHPEAkcfEAAARAA-541_1_paired_trimmed_paired_merged_contig_104
ACTGCAGCATTTGCAGCCAATATCACGAGAATAACCTGTGCCCCATCAATTTCAAACAATAAATCTTTATTAAGTGTCTTAAGACCGAGTTGTATCCCACATGCTTAATCAACAACAAACATAGAAAACAGTTATCATATATCATAAAATTCCTAGTCTTAACTTGTAAAGTTTCAAGTGCTCAACAAATTTTGAACAATGTATGTTTCAATACTTAAAAAAAAAGACATGCATCAAAGATTTTTAGGTGGAAAAAATATGCATTGGCTGAAATAGAAATAATTAGGATTTAAAATGTTAAAAATTT
>V300016263_L3_WHPEAkcfEAAARAA-541_1_paired_trimmed_paired_merged_contig_105
TTTTTGGCCAGATCTAAATTTGAAATTTTATTGGTGAAAATATCTAAATCTGAAAATTTAAATGGTCTGGTAGTTAAGGTGCAGCCAGGGTGTCCAACGGTTCACCTCCTCCTCTCAGAGCTGGCAAACTCTCATTTTAACCCGACTCCGCGGTCAACATTTAACCCCGGTTACATTTTCCCCCCCTTTATAATCCAGACCTAGACCTCCCCGCTTTTCCAATTCAATCCAAACCAATCCCACCACCACTCGTCTGAGGCGTCTTGGTAAACGCCGCCCCTCCCTCCTCCTCCTTCTCCTGTCTCCTTTCAGTTGGAACCCTAATCCTCTCCCTCACCTCCCGCCAAAATGAGAGAGTGCATTTCGATCCACATCGGGCAAGCCGGAATCCAAGTTGGCAACGCCTGCTGGGAGCTCTACTGCCTCGAGCACGGCATTGGCCCCGATGGCCAGATGCCCAGCGACAAGACCGTCGGCCGCGGCGACGACGCCTTCAACACCTTCTTCTCCGAGACCGGTGCCGGCAAGCACGTCCCTCGCGCCATCTTCGTCGATCTGGAGCCCACCGTCATCGACGAGGTCCGCACCGGCACCTACCGCCAGCTCTTCCACCCTGAGCAGCTCATTTCCGGCAAGGAAGACGCCGCCAACAACTTCGCCCGTGGTCACTACACCATCGGCAAAGAGATCGTAGATCTCTGCCTCGACCGCATTAGGAAGCTCGCTGACAACTGCACCGGGCTCCAAGGGTTCTTGGTCTTCAATGCCGTCGGTGGCGGTACCGGATCGGGTCTCGGGTCGTTGCTTCTGGAGCGGCTTTCGGTTGATTACGGAAAGAAATCCAAGCTAGGATTCACTGTGTATCCTTCTCCCCAGGTTTCTACATCTGTTGTGGAGCCTTACAACAGTGTTCTCTCAACCCATTCTCTGCTGGAGCACACCGATGTGTCTGTGTTGCTTGACAATGAAGCCATCTACGACATCTGCCGTCGGTCCCTCGATATCGAGCGTCCCACCTACACCAATCTGAATCGCCTCGTCTCTCAGGTCATTTCTTCGCTGACAGCCTCGCTGAGGTTCGACGGAGCTCTGAATGTGGATGTGACTGAGTTCCAGACTAACTTGGTTCCATACCCCAGGATCCATTTCATGCTTTCCTCTTATGCTCCGGTAATCTCCGCCGAGAAGGCGTACCATGAGCAGCTTTCGGTGGCTGAGATCACCAACAGTGCATTCGAGCCTGCTTCCATGATGGCCAAGTGCGATCCCCGCCATGGAAAGTACATGGCCTGCTGCTTGATGTACCGAGGTGATGTCGTTCCCAAGGACGTGAATGCCGCTGTGGCCACCATCAAGACCAAGAGGACAATCCAGTTTGTCGATTGGTGCCCTACTGGGTTCAAGTGTGGTATCAATTACCAGCCACCAACTGTTGTTCCGGGCGGTGACCTTGCCAAGGTGCAGAGGGCTGTTTGCATGATCTCCAACTCGACCAGTGTTGCTGAGGTGTTCTCTCGCATTGATCACAAGTTTGATCTGATGTACGCCAAGCGCGCTTTCGTGCATTGGTACGTGGGTGAGGGCATGGAGGAAGGAGAGTTCTCCGAGGCTCGTGAGGATCTTGCTGCTCTGGAGAAAGATTACGAGGAGGTTGGCGCTGAGTCTGCCGAGGGAGATGATGGTGATGAGGGAGACGACTACTGATTCCCAACCTCATGGTTTTTACGTGTTTTCGCATTTGCTAAGTTCCGTTTGGAATGTTATGAACTGAATGTTGTTTGTGGGTGGTGTAGCTATGCATCTTCATAGCACACCATACATTTCTAAGTCAGTATGCAATCTATCTTATATT
>V300016263_L3_WHPEAkcfEAAARAA-541_1_paired_trimmed_paired_merged_contig_106
TGTACCCTTCTCCTCAGGTTTCTACATCTGTTGTGGAGCCTTACAACAGTGTTCTCTCCACCCATTCTCTGCTGGAGCACACCGACGTGTCTGTGTTGCTCGACAATGAGGCCATCTACGACATCTGCCGCAGGTCCCTCGACATCGAGCGTCCAACCTACACCAATCTGAATCGCCTCGTCTCTCAGGTCATTTCTTCGTTGACAGCGTCGTTGAGGTTCGACGGAGCTCTGAATGTGGATGTGACCGAGTTCCAGACTAACTTGGTTCCATACCCCAGGATCCATTTTATGCTTTCCTCGTATGCTCCGGTGATCTCCGCTGAGAAGGCGTACCACGAGCAGCTCTCGGTGGCTGAGATCACCAACAGTGCTTTTGAGCCCGCTTCCATGATGGCCAAGTGCGATCCCCGCCATGGCAAGTACATGGCCTGCTGCTTGATGTACCGTGGTGATGTCGTTCCCAAGGATGTGAATGCCGCTGTGGCCACCATCAAGACCAAGAGGACAATCCAGTTTGTGGATTGGTGCCCTACTGGGTTCAAGTGCGGTATCAATTACCAGCCACCAACTGTTGTTCCCGGCGGTGACCTTGCCAAGGTGCAGAGGGCTGTTTGCATGATCTCCAACTCCACCAGTGTTGCTGAGGTGTTCTCTCGCATTGATCACAAGTTTGATCTGATGTACGCCAAGCGTGCTTTCGTGCATTGGTATGTGGGTGAGGGCATGGAGGAAGGAGAGTTCTCAGAGGCGCGCGAGGATCTTGCTGCTCTGGAGAAGGATTATGAGGAGGTTGGCGCCGAGTCTGCCGAGGGAGATGACGGAGACGAGGGTGATGACTACTGATCCTCAACCTTGATGGTTTTATATGTTTTCGTATTTGCTATGTTTTCTTTCGATGTTATGGCGACTGATCGGTGTTTCTGGGTGGTGTAGCTATCCATCTTCATAGCACACTCACTTTTGCTGTGTCAGTATGCAATCTATCTTATATT
>V300016263_L3_WHPEAkcfEAAARAA-541_1_paired_trimmed_paired_merged_contig_107
CAGATTGGTGTAGGTTGGACGCTCGATGTCGAGGGACCTGCGGCAGATGTCGTAGATGGCCTCATTGTCGAGCAACACAGACACGTCGGTGTGCTCCAGCAGAGAATGGGTGGAGAGAACACTGTTGTAAGGCTCCACAACAGATGTAGAAACCTGAGGAGAAGGGTACACAGTGAATCCCAGCTTGGATTTCTTTCCGTAGTCAACCGAAAGCCGCTCCAGAAGCAACGATCCGAGACCCGATCCGGTACCGCCACCGACGGCATTGAAGACCAAGAACCCTTGAAGCCCGGTGCAGTTGTCAGCGAGTTTCCTGATGCGGTCGAGGCAGAGATCCACGATCTCTTTGCCGATGGTGTAGTGACCGCGGGCGAAGTTGTTGGCAGCGTCTTCCTTGCCGGAAATGAGCTGCTCAGGGTGGAAGAGCTGGCGGTAGGTGCCGGTGCGGACCTCGTCGATGACGGTGGGCTCCAGATCGACGAAGATGGCGCGGGGGACGTGCTTTCCGGCACCGGTCTCGGAGAAGAAGGTGTTGAAGGCGTCATCGCCGCGGCCGATGGTCTTGTCGCTGGGCATCTGGCCATCGGGGCCAATGCCGTGCTCGAGGCAGTAGAGCTCCCAGCAGGCGTTGCCGACTTGGATTCCGGCTTGCCCGATGTGGATGGAAATGCACTCTCTCATTTTTGCGGGAGGTTGAGGGGGAGGGTTTGGGTTCCGACTGTTAGGAGAAAGGAAGAGGATGAGGAGGAGGAGGAGGGCGGCGTTTACCAAGACGCCTGAGGAAATGGGTAGTGGGATTGGATTGGAAAATGGGGGAGTCCTAGGTCTGGATTATAAAG
>V300016263_L3_WHPEAkcfEAAARAA-541_1_paired_trimmed_paired_merged_contig_108
AGGAAAACTTCTTGATCATGGACATCAAAGAACGCTCTCAACTCAGCCCGTATTGCATCGAAGGAACGAGTTTTGAGTCCACACGGAGCTTTGATAGTGTTCCCATGCATAGGGTCACTAACCCAAGTGACAATTTGACCAGCTCCACGAACTGCCCTGATCAGATGAGGAAGCTTCACTCTCATGTTCTCAGCTCCCATTCTCACAATTACGGTTATTCTTCCTGGTTTGTTCTTGGGGTTTAGGATCTCTATGAGCCTAACAAGTTCATGTGGATCCATTTTATCACTCACCTTGATGCCAAGGGGATTAGCAACTCCTCTCAGAAACTCCACATGTGCACCATCGAGTTGACGGGTGCGTTCCCCAACCCAAAGCATGTGAGCAGAACAGTCATAGTAAAGCCCAGAAGTAGAATCCTCCCTAGTAAGTGCTTGTTCATAAGGCAGAAGCAAGCATTCATGAGATGTCCAAAACTCTGTTGAGGTCATGATTGGGTGGTCAACTGTGAGTCCAGCAGCAGCCATAAATCCAAGGACCTCATCCACCCGGTTAGCCAACTCGCGGTATCTATCCCCTTGCTCGCTATGCTCTGTAAAATCCAAATTCCAGTGGATGACTCTCTGCATGGCTGCATAGCCTCCAGTTGAAAATGCCCGCAGGAGGTTCAAAGTTGCCACAGATTGGCAATAAGCCCTAATCATCCTGCTGGGGTCCGGAATTCTTTCTTTTTCATCAAATGCATCACCATTGACATTGTCACCTCTGTAACTAGGCAACTTGACACCATTTTTCTCTTCAAATTGATCCGATCTTGGCTTTGCGAACTGGCCAGCCATTCTCCCTACCTTAATAACAGGCATTTGGCCACCAAACATAAGCACTACACCCATCTGAAGAAGCACACGGAAGGTGTCCCTTATATTGTTAGCATTGAATTCCTTGAAGCTCTCTGCGCAATCACCGCCCTGAAGAAGGAAGGCCTGCCCCTTAGCAGCCTGACCCAGTTTCTCTTCCAAGCTCCTCGCCTCTCCGGCGAACACAATCGGCGGGAAGCTCTCGAGGGTGTTGAGAACCGACTGCAGCTCCTGCTGATCTGGGTATTCAGGAAGCTGCATCGCCTTCTTCGCCGTCCAGCTATCCAGCGTCCATTTGGGTTGTGGTTTGAAGGGTGATTCGGAGGACTTTGAAGGGTCGGCGGCATGGACGGCCGAGATGGGTTTCTGGGTTCGGAGGTGGGGCTCCGAGTGGTGGTGGTTATGAGGTTTGATGGGTTCGGGGATGATGAGGGATTTGAACGAGAGAGCAGTCTGAACAGAGTAAGCTGCAATAGCCATTTTCTTGCAAGGCAATTTTGGATGTTGGAACTTGGAAGAGAGGATTATTTTATGTGCTCCTTTTTTAGTTAGGGGATTGTAGT
>V300016263_L3_WHPEAkcfEAAARAA-541_1_paired_trimmed_paired_merged_contig_109
CAAACTTTCAACTTTAAATCCCACACGACGGATTCAACTTAAAGCAGCAAACCTTTAAGCTGGGTTTTGAAGTTCTGATCAGAACAAAGTTTCTTCATGCGACTCAGAATCCAGAAGAACACCGATGGCAACGGAAGCTGATGTTCCGGAATCCATATCCGTAACGACAGAAGCGGGAGACGGATATGTGTCAACGGGGAAGTTTGACATAACTGTCGACCAACGTTCCCCATTACAGTTGAAAAAATCCGAAGGCCAAGAGGATCAACATCCTGAACCGGTGAAATGCTTTGTAGAGGGTGAAACGGCGCGTGTTGAAAGCAAGAACGGAGTCTCAGAGTGCGGAAATCCTTTGGAACCACTCTCAGATCCAAAGGTTGGCAAACAAGAGACCTGCGTAGCGGAGAGTGTCCAAGTTGATGAATCAAATCAAGCAGAAACAGGGATTCCAGATTGGGAAAATGGAGAAAAAGGAAGTGAAGAAAAGGAAGCCGTGGAGGCAACGGAGAAAAAGTCTGAACAACATGTTGAGAGTAATGGCATTGTAAATGCTGAAGCAGCGGAAGCATCGAGAAGTAAGATAAACCTTGATGAACACGTTCAAGTACTCTCGGACCAACAGGATTCCGTGGATGAAATTCCACCGCAGAAGTCTTTTGCCATGGTGTATGAGGAAAAGGGTCCTGAAGTAACCTCGGAAACTAAAGAAAGCGCTGAGGACAAGCTCGAAAGTGCATCCATGTTAGATGACCACGAAGAAAAAGCTGGACTTGGAAAGGAAATCCAAGAGAAGAACATCCCAGATACTCCATTAGCCACACAAACAGAAGATATCATTGAGGAGAGTCCAAAAGAAGTTAAGAACCAATATGAAACCGTTGAGGAAACTCCCGAAGCTAGTGGCGCTGCAAGTGAATCAGTTAAGGAGAATGAAAATGCAGAATGCCAGGTTGAAATTCCATGCACGAAACGCGAGGAAGATACACTGAAAAAAGGTGAAACACTGGATACAGGAGAGGCTTCAGTGGTGGAGGAGGAAGTTCTTAATGTTTCAACTGTGAAATTTGACGAAGGTGATCGGGGAGATGGTACCAACCCAACTAAGGATGACAAAGATGTAGACACATTTACCGGCAAAGTGGCTGAAGATGATGACTATACTAGTCCAGTCACAATTACAGAAACGAGTGCAAACGTAACACCAAGTGATGAAGAAAGTTCACCACAGACCTTGCAGAAATGTGATTCAGGAGAGGAGCTTCAACATTTGCGGGACGTGATGCCTGAGGAAACTAAGACAGAAACATCCCGGGAGAATGCAGAAGAAATTACCTGCACGAAAGAGGAAACAACAACTCAGAACACGCAAGAATCCTTGGACGAAGAAAAGAAAGAAGCCACTGAAAACACAAACAATTTAGAAGATGACAATGCAAGGGACGAGGTGCTTGAGACTGCCGGTACAGAACAAGAAACTGGAGAACACGTGGTTAGGGAAATTCATACGGTCGCAGAACCACCTCAAGATTTCGTTGATAAAGAAACAAATGAAGAAACCTCCACAGAATATCAGGCATGTACTGAGGCAGCTGATTTGAGTATAAATACAGCGGAAAAGAACTTACAGGAACAGGCTATTCTGGAACTCTCTTCTCCGTTGGTAGTAGAAGAAACAGCTAAGGAAATCCCAAGGGATGAAGAAACCGATGTCTTGATTCTAAATGAAGAGAAAAAGGAAGAAGATGTAGAATGTAACGAGCCCGCTGAGGTAAAGAGTATGACACATGAAGCACTACCTGAAACCACAGAGGACATAACAGAGCCAAACAAGGACCTCAATGCTCCAATTTCAGAAGAAAGCAACAACACATTTGTTGAAAATATTTCCTCTCTCGCTGAGGTATCTGAGACGGAAACTGAGAAAAATATTCAGGAGAAAGATGGCCTGGAGGTTAGCAATTCTGGCTTTGTGTCGGGTGAAGTGAGTCATGTAACAGGTTTGAAGGAAGCTGAAACAGAAAATGAGGAGCAAAAAGAAAATATTGATACTGCTCCGGAAGAGAAGGCTCAAGCAACCATCTTAACAGATGAAACGGCCTCGGAAGTTGAAGATATTGGTGTACAAGCAGGGGAAAATTGTGAATCAAAAGAGAAGTTGGAGGAGCATATTCCAACAGCAGCAGATGAGGGTGAAACATTCTTGAAGGAAGCCGAGGCAGAAAAGAAGGAGCAGATAAAATACAGTGATATTGCTGCTGAAGAGAGGGAAGCAAACATCTTAACAGATGAGACACCCTTGGAAGATACCGATGTGCAAGCAGAGAAAAATGTCGAACCAATAGAGAAATTGGAGGAGCAGATCCTAATACGAGCAGATGAAGGTGAAACAATCCTGAAGGAAGCCGAAGCAGAAAGCAAGGATGAGATAAAAAATACTGATGTTTCTCATGAAGATATTGATGGACAAGGAGAGGAAGTTGTCAATTCTGAGGAGAACTTGGACAAGCAGATTCCAACAGGCGACTGTGAAACAAGCTTGAAAGAAGCCGAAGCAGAAAAGGAGGAGCAGGGAAAAAGTACAGATATTGTTCTGGAAGAGAAGGGTCCGGAAATCATCCTAACAGATGCAACATCCTTGGACGTCGAAGATGTTGATGTAAAAGCAAAGGACTATGTTGAATCAAAAGAGAATGTGGAGGAGCAGATTCCAATAGCAGCAGATGAAGAAAAAACTACTTATATTTCTCTTGAAGATATTGATGTACAAGCAGAGGAAAATTTCATTACACGAGAGAATTTGGAGAACCCAATTCTAACAACCTCAGATGAACAAGAAAGAGGCTCGGAAGAAACCGAAGCAGAAATTAAGGCGCAGGTGAAAAGTATTGATATTGTTCCTGAAGACAAGGGTCTAGAAACCATCTCAACAGCCGAGACACCCTTGGTCCTCGAAGATATCGATGTAAAAGCAGAGGAAAGTTTCAAATCAAAAGAGAATGTAGAGGAGCAGACTCCAACAGCAGCAGATGAAGGTGAAAAATCCTTGAAGGAAGTCAAAGCAGAAACCAAGGAGCAGATCGACGAGGAAAATTTGAATCCACAAGAATCCTCAGATAAAGAAAAGGAAGAAGTGACTGAAATTACAAACACAATAGAAGATGACACAGAAAGGGAGGAGGTGCTTGAGACTACCAGTACAGAGCAAGAAACTGGAGAACATGTGGTGCACGAAATTCATACTGTCGCAGAACCCCCTCAAGATTCCATTGATAAAGAAACAAATGAAGGGAACTCCGCGGAACATCAGGCATGTACTGAGGCAGCTGATTTGAGTACAACAGCAGAGGAAAAGAACTTAGAGGAACATGCCATTCAGGAACTCTCTTCTCCGCTGGTAGTAGAAGAAGCAACTAACGAAATCCCAAAGGAAGAAGAAACCTACACCACGCTTACCACACTTCTAGAAGAAGAGGGAAAGGAAGGGCATGCAACATGTAACGAGGCCACTGAGGAATATGTGGCTGGGATTGAGAAAAATATTCAGGAGAAAGATGGCGCCACACCTAGCAATTCTGAATCCGTGTCTGGAGAACTGAGTCATGTAACAATTTTGAAGGAATCTGAAACAAAGATCGAAATGCAGGACAAAGACATTGATACTGTTCTTGAAGAGAGGGGTCGAGCAACTATCTTAGCAAATGAAACGGCCTCGGAAGTTGAAGATATTGATGTACAATTAAAGGAGAATTTTGAGTCAAAAGAGAACTTGGAGGAACAATTTCCTATAGCTGCAGATGAAGGTGAAATATTCTTGAAAGAAGCCGAAGCAGAAAACAAGGAGCAGATAAAAAATGCTGATATTGCTCATGAAGATGTTGATGTACAAGTGGAGAAAACTGTCAATTCAGAAGATGACATAGATAAGCAGATTCCGCCAATAGCAGATGAAAGTGAAACAAGCTTGCAAGAAGCTGAAGCAGAAATTAAGGAGCAGGTCGCATATGCTGATATTGTTCCTGAAGAGAAGGGTCTAGCAGCCATCTTAACAGATGAGACACCCTTGGAAGCAGAAGATACTGGTGTGCAAGCGGAGGAAAGTTTCAAATCAAAAGAGAAGTTCGAGGAGAAAAATCCAATCGCGACTGATGAAGATGAAACATTCTTGAAGGAAGCCGACGCAGAAAACAAGGAGCAGATAAAATTTAGTGATATTGCTCCTGAAGACAAGGGCCTAGCAACCATCTTAACAGATGAAAAGGCTTCGAACATTGAAGATATTGGTTTACAAGCGAAGGAAACTTTCAACTCGAGCAAGAACTTGGAGAGTAAGATTCCATCAACAGCAGATGAATATGAAACAAGCTTGAAAGAAGCCGAAGCAGTAAATACGGAGCAGGTCAAATATACTGATATTGTTCCTGAAGAGAAGGGTCTAGCAAACATCGTAACGGGTGAAACATCCTTGGACGTGGAAGATATTGATGTAAAAGCTGATGAAAATTTCGAATCAAAAGAGAACATGGAGGAGCAGTTTCCAACTGCACCACATGAGAGCGGAACATTCTTGAATGAAGCTGAAGCAGAAAATAAGGAGCATATAAAAAATACTGATATTTCTCCTGAAGAGAAAGGTATAGCAACCATCTCAACAAATGAAGCAACATTGGATGTGGAAGATATTGGTGTACAAGCAGAGAGAAGTTTTGAATCAAAAGAGGACTTCGAGGAGAAAATCCCAATAGCAGCAGATGAGGATGAAACTTTCGTGAAGAAAGCCGAAGCAGAAACCAAGGAGCAAATAAAATGTAGTGAGATTGCCCCGGAAGATAAGGGTCTAGCAAACTTAAGAGATGAAACATCCTTGGACTTGAAAGATATTGATGTAAAAGCAGATGAAAGTTTTGAATCAAATGAGAACCTGGAGGAGCAGATTCCAACAGCAGCAGGGGAAGGTGAAACACGTTTGAGGGAAGCTGAAGCAGAAAACGATGTTCAGGTCAAAAATGATATTGCTCTTGAAGAAAAGGTTCTGCCAACCATCTTGAAAGATGAAATGGCCTTGAACATTGATGATGCTTATGTGCAAGCAGAGGCAAATTCCGACACAAAAGAGTTCTCAGACGAGCAGATTCCAACAGCATCTGATGAAGGTGAAGGGAAGATAGCACATGGAAATGCAGTTTTGAATGACACACCTAGAGTGCAAATTCTTGAAGAAGCAGAACCGAAAGTGGGAGTCGAGGAGGAGAGTTGCAAGTCAGAAGATCAACCTGAAAAGACTAACACGATAGTTGAAGAGGTCTTTGATGAGCCAAAGATCACAGGCCAAGATTTCAACAAAGAAGAAATCGTAGAAGGTAATGTCGCAAGTTTTGCACAAGAATCAATTGAAGAGGATACAGTTAACAAATCTCAAGAAGACGAAAATGAGAAGAAAAAATTGAAGGAAGAGGGAAGCTGTATAGAGAGCTTAAAAGAAGGCAATGGTGATGGTCTCTCACCGGAGTACATTCGAGAAGATGAAAGTGAAACGTTGAAAGATGATGAAAAGGATGCAGTGAAGTCCGGGGGAGAGATTCTTAAAGAGCCACAAACTGATGGAGTAGATGAGAGCATCACATGTGAGACAACTACGATTGCTGAAAGGTCTGAAGAAATTGTTAGTACTTCACCGGTGAAATATGAAGTCGGCGAGCAGAGAGAAAGTAGCAGTCCGGGTTCAAAGGAGGAGGGTAGCAATGAGGACACATTTTCTATCAAAGTGGCTGAAGAGGGCAATGGCGATAATGGTGCAGTCACAGCCACAGAAGCAAGTGCACACGTAAATGGTGAAGAAGGTTTACCACAGGCCGTGCAGAAATATGAACCGGTAGAGGGGCATGAAAAATTGCCGGATGAGATGCCTGAAGAAAGTAAGACAGAATCATCGAGCAAAAAGGCCGAAGTAGTTAGCTGCACAAAAGAGGAAGAGACAACACCCATGAATGATACAAAAGAAAATGAAACTGAAGTAGAGGAGGTGTTTGAGATTGCAAGTACGGAACAAGAAACGGGAGAACATGCAACACGGGAAATTCATACAGTAGAGGACAACGCTCAAGAGTTCCATGACAAAGAAA
>V300016263_L3_WHPEAkcfEAAARAA-541_1_paired_trimmed_paired_merged_contig_110
AGCAGAACAGAACCCTCATATTACAACAACAAATGGTAAACAAAGTAAGTAAATACCAGACAATCTTACAGGTACACACGATAGGGCACCCGAGTAAAAATGACAAGCTTTTTTGCTATATATCAATGGCTGCCTTGCGGGTAAAGTTAAGTGGAATCAATGTATTAACAATCAGGATTCACGAAGCTCTTCATCTCCTCCATGAGGCAGTAGAAATGCTCGTTGTTCGGCAAGAAGTAGAACCCGATCGTCGCCTGCTTTAAGAAGAGAAGCTTCACGTCCTGCCCTGCATTTTTAAGCCCTTGCACATAGGCCAATTGCCAATCTTGCATAAGATCGAAGCCAGCCACAACAACGAGACTCTTGGGAAATTTCAAGCCCTCGAGGCTCTTGTCCCTCGGGCCGAAAACGTGACACGCCGGATGATCTCTATCTTCGCCTTCGGGGAGAAATGCCCGCCAGTACCAGTCGCGGTCTTGTATCGTTACGAAGTACTTCCCGTCCAATCTCTTCTCTGATTCCGTTCTCTTTTGCCCTGCAAACATCGGGTGGAGAAGGATGTTTCCGATCACCTCAACCTCCGCTTCTGCTGCCTTCACCGCGACGTGGTGGAGCTGTCTCCAGCCAAGTAGACATGAACTTTCAAGTCCTTCCCCTTCCCGCTCTGCAGCCACTTTCTCGATTTCACCCACTTGAGAGCCGCCCATCCGTCCTCATAAGCACAAGGATACCGATGTTCTGGCGAACGGCGGTAGTTAACGGAGACTACAACCGCCTTGCAAGTGTTGACAAGGCGGCGGCAGAAAGTATCGTAGATGGCGCTGTTGGCGGAGGAATGAGTGAAGCTTCCGCCGTGGAAAAAGATTATGACCGGGACGACCTCGGTGGTGCTCAAGGGCTGCTCAAGATTCACAATACCCCACTGAGACTCGTTTTGGGGCGCAAACTGGTAAACACGGTTGAGGAGGCCGGTGGCTCTGTCGACGTGATCAAACGAGAAAACCCCGTCAACCGGAACTGTGTTGGCGGGGACTTTTCGGTCGAGGAACTCCGCCAGCTCGCGGTTGAATGTTCCGTCGGCACGGCGGAGGAGGTTGTAAGCCAGCTTGAAATTGGAGATTAGTACCCATGTGTTGAGAGGGACAACTTTCTTG
>V300016263_L3_WHPEAkcfEAAARAA-541_1_paired_trimmed_paired_merged_contig_111
TTGAGCTTAATACAAGGTTTTAGGAGGCTGAAAATGGCGGACTCAAACTCTGTTGACATTATTCTGGACTTTCTGCGGAAGAATAGGTTTTTAAGGGCAGAGGCAGCTCTTCGAAGTGAGCTTGGTAATCGTCCTGATTTGAATGGTTTCCTTCAGAAGCTTACTTTTGAGGAGAAGGATTCTGGTCATTCGTCGGAAGCTGAAAACGGGGACAAGCTAGTGGTGGAAAATCAAGGCTTGGGATCTCGGAATGGTGATGAAGTTTCTCAGGAACTTATAGTGAAAGAGATTGAGTGTGGAACTGGTAGAAATGGGTCTGAAAGCAAATGGAAAAATGCTGCTTCTATTGGGGAGTGGAATAAATCAGTTGATGTGGCTGGGATAAATCACAAGAGCTTTGCATTCTCTAAAGGTTTAGAGGACACCGTGCTTGATTTATATTCTTGGAAGTCCAGTCCGAGCAATGGACCTGCAGAACCTTATCAAAGTGATGGTGGTGGTATTATCAGTAACTTCCCAGAGCCTCAGATATCCCAACAATCAAAGAATCATACAACTGAAGTTCCCAATTCAGGTAAAGCCATTTTGAAATATGGAGAAGAGATTAGCTTTTCTGGTGAAAACAAAACCTCTTGGTCTGGAAGTACTAGCAAACCTAGTGTGGAATTCAAGTATGACAGAACCCAAACAAGTGAACCTATGGAACTTGACCGACAACTTAAGACGAGTACCACGTTCTTCAAAGAAAATGCAGAAGAGTTTTGCTTTTCTGGTGAAAAGAAAACCTCTTGGTCTGGAAGTACTAGCAAACCTAGTGTGGAATTCAAGTATGACAGAACCCAAACAAGTGAACCTAAGGAACTTGACCAACAACTTAAGACGAGTACCACATTCTTCAAAGAAAATGCAGCAGAGAATCCTTGGCCAAGAATCGAAGAACCAACAAATCCACCTTCAGAGATGTGGAAAGATTGTTCTGTCAAGACCGTGTTTCCTTTCTCCAAGGGTGATGTGTCAACGAGTTATGATAGTGCTTCTGGTTCTGACAAAAAAGAAGGAAAGAGAAAAACTGAGTTGACTGATATTAGGGCAACAATAAAGGAGCAGGTTGATGAGGTGGGAAGAGCTTTATACTTAAGCCAGTCACAAGGGAGTTCTGAGCAAAAGACCATTAGTAATTTAGTTTTTCCTATTTTGTCCGAGAATCAAAAGGAAGATTTCCCTAGGCTGCCACCAGTCAAACTCAAGTCAGAGGACAAACCATTGAATGTTAATTGGGAGGAAAAGTTTGAACGAGACGGACCTGGCGCGAAACTCAGCTCTGCTGACAATGCTCTTATTGGGTCTTATTTGGATGTACCTATTGGACAAGAAATCAACTCTTCAG
>V300016263_L3_WHPEAkcfEAAARAA-541_1_paired_trimmed_paired_merged_contig_112
GCACTATCATAACTCGTTGACACATCACCCTTGGAGAAAGGAAACACGGTCTTGACAGAACAATCTTTCCACATCTCTGAAGGTGGATTCGTTGGTTCTTCGATTCTTAACCAAGGATTCCCTGCTGCATTTTCTTTGAAGACCGTGGTACTCGTCTTAAGTTGTTGTTCAAGTTCCTTAGGTTCGCTTGTTTGGGTTCTGTCAGGCTTGAATTCGACACTAGCTTTGCTAGTACTTCCAGACCAAGAGGTTTTCTTTTCACCAGAAAAGCTAATCTCTTCTCCATATTTCACAATGGCTTTACCTGAATCAGGAACTTCAGTTGTATGATTCTTTGATTGTTGGGATATCTGAGGCTCTGGGAAGTTAGTGATAATACCACC
>V300016263_L3_WHPEAkcfEAAARAA-541_1_paired_trimmed_paired_merged_contig_113
CCCCACAGAATCTCCCTAGCAAAAGTAATAGGGCAGAATACTAATTTCGTATGTACGAATCATCTAAATATAATTCCTTAACCGCACAAAGGACTCACAGAAGTCGAAGATTGATGATTTATTACACCACAACTTAAGCATCCACGAAAATCTGATTATAACAGGAGTATCCTAGGCTATGAAAGCAGTAACTTATGCTTGCACAAGATTCACCAAATATGCAGCAGCCAAACCCCAGCTTCGATAGTACCTAAATGGTTTTGGGATTTGCAATTACTCTGGTTCAGCTTCAGCACTGGATGAGGTTTCCTCAGATTTAACAGCTGGACTATCGGATGGAATATCTTCAGCAGGCTTAGTAGCTTCTTGATCAGCGGCTGTAGCGGTTTCACCAGTGGATTCTCC
>V300016263_L3_WHPEAkcfEAAARAA-541_1_paired_trimmed_paired_merged_contig_114
CCCCACAGAATCTCCCTAGCAAAAGCATTAGGGCAGAATACTAATTTCGTATGTACGAATCATCCATATATAATTCCTTAACCGCACAAAGGACTCACAGAAGTCGAAGATTGATGATTTATTACACCACAACTTAAGCATCCACGAAAATATGATTATAACAGGAGTATCCTAGGCTATGAAAGCAGTAACTTACGTTTGCACAAGATTCACCAAATATGCAGCAGCCAAACCCCAGCTTCGATAGTACCTAAATGGTTTTGGGATTTGCAATTACTCTGGTTCAGCTTCAGCACTGGATGAGGTTTCCTCGGATTTAACAGCTGGACTATCGGATGGAATATCTTCAGCAGGCTTAGTAGCTTCTTGATCAGCGGCTTTAGCGGTTTCACCAGTGGATTCT
>V300016263_L3_WHPEAkcfEAAARAA-541_1_paired_trimmed_paired_merged_contig_115
TTACGGACCCAAAAAGCGTGTTCCGCATGTACGAATCATCTGTATATAATTCCTTAACCGCACAAAGTACTCACAGAAGTCGAACATTGCTGATTTATTACACCACAAACTAAGCGATCACGAAAATCTGATTATAACAGGATTATCCTAGGCTATGAAAGTAGTAACTTATGTGTGTGCATAAGATTCACCAAACATGCACCAGCCAGACCCCAACATCTTTAGTACCTCCAGAGAAACGGTTTCGGATTTGCAATTACTCTTGCTTAGCTTCAGCACTAGATGACGTTTCCTCGGATTTAACAGCTGGACTATCGGATGGAATATCTTCAGCAGGCTTAGCAGCATCTTGATCGACGGCTTTAGCGGTTTCACCAGTGAATTCTCCTTCAGTTGCAGGAGTGGTGCTCTT
>V300016263_L3_WHPEAkcfEAAARAA-541_1_paired_trimmed_paired_merged_contig_116
TCCCCGCACCAGTCTTGCACTCACTTTTCTCATTCACTTAGTCACGCCCAACCTTAGCCTAACTCCGAGTTGATAAAAATCTCATCGCCTTTTCAGTCTCTCTCTCTCATCCCACTTTCTCTCTCTAAAATCCCAAAAATGGCTCTGCAACTGTGGGAAACACTGAAAGAGGCGATCGTGGCCTACACGGGCCTCTCTCCGGCGACCTTCTTCACTATCCTAGCTCTCCTCGTGGCCGTCTACCACGTGGCGTCGGGGCTGTTCGGGTCGTCCCACGACCACCGTCAGTTGGACAGGAACATGGAGGAGATGCAGCCTCTCCCGCCTCCTGTCCAGCTTGGCGAGATCACCGAAGACGAATTGAAGCAGTACGACGGCTCCGATGCCAAGAAGCCTTTGCTCATGGCTATCAAGGGTCAGATCTATGACGTGTCACAGGGCAGGATGTTTTATGGACCTGGTGGGCCGTATGCTCTGTTCGCAGGCAAAGATGCTAGCCGAGCTCTTGCTAAAATGTCGTTTGAAGACAAAGATCTGACTGGTGATATCTCTGGTCTTGGTCCATTCGAGCTCGAGGCCTTGCAGGATTGGGAATACAAGTTCATGAGCAAGTATGTCAAGGTTGGATCCATTAAGAGCACAGCTCCGGGAACTGAAGGAGAATCCACTGGTGAAACCGCTAAAGCCGCTGATCAAGAAGCTACTAAGCCTGCTGAAGATATTCCATCCGATAGTCCA
>V300016263_L3_WHPEAkcfEAAARAA-541_1_paired_trimmed_paired_merged_contig_117
AGTGATTTCCCTTCTATCTCGGAGAATCAAAGGACAAATAAATAAAAGTAATTTCCACAACAAACTTGCAGGATTCTGCTTCGACAACACATCAACAGTAATTTCCACCCAACAAAATATTAAACACTACTACCATAGCTTGATTCGGCAGCTACGTTCATTCAATTACACAATTACTCTCACAACCAAGTCTTTCTCAGGATTGAAAGCTGCAACCAAATTTTTTAATTTGTCCCAATGAGGCACGTCCTCGTGAGGGCGAACGAAGGAACCCGTTATAGGTTTCGTACTCGTCATTGATGCCGGAGGGCGGAGTATAGTTCATAGGATACACTGGAGAGCTAAAGACTGCGTTTCAGAATTGTACAAACAACCTAGAGCCTCCACATGTGTTGATTCTTTGGTTCTGAGATGGATTTGAGAAACTAAAAACAAAACTCTTTACATGCGTCTTGGGACTGTTGTAGTTGTATTGAGATATGCTTGAGTATGATGGCTCTCTAGACAGTTGAGCTCCCCCCGCCGCTCCTTGATCTTAATGGTTTGTACTTGGAAGTACCCTGAAGGAGCCCCCAGAGTAAAGCATTTGGTAAACAGGCTTTATCCTTAAAGACAGAACGATGCTTAAGATGGTACCGACGCCACAGACAGCAGCGAGAACCAGGAAGGTGAGCCTAAAGCAATTCGGACCCACGCAGGAGACATTTGTCCCGTAGAGATGAACCCCATGCTGCTTCGCTGCCTCGTTATCATATACGTACCCGGCTAGGAGGCCTGAAAAGAGCAGTGCACCTAGAGGATTCCCTAGTGACATGAAATTGTAAAATATGCCAAAATCCCTCAAGCCAAAGAGTTCCGAGACAGTTGGGATCATGACAGAAAATTGGACACCGTAGCAGATTCCAAGTAATGCCGTTGCAGGATAAAAGGTTGCGCTGATGGCAGAAGCAAACAGCAGATATGTGGCGATCATTATAATTTGAGTGCACGTCATCCAAACTGTCCGAGGGATTGTTTTCGACCTGACAAAATGTTCGGAAACAACTCCTCCACCAAGACGACCAACAAAATTTCCAAAACTGAAGAGAGACAGCAAGACTGTTGTATCATGAAATCCTTGTGCAATCCCGATTTGGGCTAGATTATTGAGAACAGTTACCCCCGAACCAACCCCGAAAAAGTAAACAAAGAATAGAAGCCAGAAGTCAGCCTTCACCACAGCTTCACTAAATTTGAAGTCTTCCCCTCTTCTGGGCCGTCTCTTTCTTTTCACTGCCCCCTCGCCCTCAGCAAGAAGCAAAGCCACGTCAGATGAATCATAACCTTCATTTAAACTTCCCAGGCTCGCTGTCGATGAAGATGGCTTCATTAGTGGTTCAGTTTTATCTGCAGTGCCTTCTTCATCGTTCAAACTACCTGAAGACCCAACTGCTTGACCAAGCATCCCCGATTTGCTGGTTCTTGTGGGATACAATGTCATTTTTACAGGGATTGCAAGTGGGGCCATGAGAAGTAGAACCATTATGACGACAAAAGTGTTGGTAATTGGAGCACTTAAGGAAATGGTATCATCCAATATTGTAGTTGAGAGAACGTATAATCCAAGCACAACGCTTGCAACTTGGATAAAAAGAAAGTTGCCACGCTCTGCAGGGTCTTCACTTGAAGCCGGAGTACAAGGCCACACAAAATACATCATAGCAAAACACAGAACAGGAATCCCAAGTGTAAGGAAGAGCAGAAGCCTGGAAGAGGAATTACGAAGCAGAACACTATAAACTTCTGTAAATACAGCTGCGCTGAGACCCCCGTAACCTTTCAGAATACCAGCAACTGTGCCACGCGTTAGAGGGAAGTTTCTCATGTTGGTTACAAGCACGGCCGTGGAAAACCAAGCATTACTATTAGTGGCAACACAAAGGGCAAGCCATAACAACCAGTATGGCAGGGGCTGAATGGTGCGGCTGACGGTGAGCCAGATGACGCCGTAGCCGGTGAAGCAGGCGAGAGCTCCGATCAAAAGAATTAGCCACGGAGGGAGCCTGTTGGAAGCGATGCCGGGGATAAGGCCAACGTTCTCGCCGATATCGTTGGCCACACCCAGCATGGTGAGCTGCTGCTGGTTGAAACCCAGAACCGACTTCAGGGAGTGGGAGTAGAG
>V300016263_L3_WHPEAkcfEAAARAA-541_1_paired_trimmed_paired_merged_contig_118
CAGTATCCGATTCAATCGAGGGTTTTTCTCTTCTTTTTTTTTTCGGTTTTTTAACTTCTGGGGTTTTCTGGGTTTTTGCTTTTCTGCTCGACGATGGCGTTGGCGTCGGCTTTTCTGGAAATTCTTAGACGACCCACGATTGTGGAGGTGCTCGGAGAGTTGATGATGTTCATAACCCCTCTCTGGATTGCCGTGGTTGTTGGGGTTTTTGTTGGGTGGGCGTGGAAGCCCAAATGGGCGAACTTGGTTGGCCGAGAGCTGTTGGATTGCCCAATCACAAAACAAAAAGAATCCTCCTCTTCCTCGTCGTCCTCGCAGAGTTCGTCCACGTGTATCGGTTTGATTCCGGGGCTGAGCTCGTTGAAGTTTCAGCTGCCCAGTTGCATTCCATGGCCTGCCGACGATAGGAATCCGAAAGAGGCGCCTGATTTCAGCTCCTCAAAGATTGAAAGAGAAAGTTCCGGTCATGTGAACAATGAGGATTTACGGCACATATGCCAGCTTGTTGAGGAGAAAGATGGAGGGCCTGCTTGGATTCATATGATGGATCGGTCTACCTCAACTATGCGCTATCAAGCTTGGCGAAGAGACCCCGAGACTGGACCTCCGCAATACCGCAGTAGTACTATATATGAGGACTGTACACCTGAGTTACTGAGGGATTTCTTTTGGGATGATGAGTTTCGAGTGAAGTGGGATGACATGCTTGTACATGCATCTACTTTGGAAGAATGTCCAACCACCGGAACCATGTTGGTGCACTGGGTGCGCAAGTTCCCATTCTTTTGTAGCGACAGAGAATACTTGATAGGTCGTCGCATTTGGGAATCAGGACGGACATACTACTGTGTAACGAAGGGAGTACCCTCCTCTGCTGTACCAAGGTGTGACAAACCTAGACGTGTTGACTTGTACTATTCAAGTTGGTGCATTCGAGCAGTTGAATCAAAGAGAGGGGATGGCCAGCTTACTGCATGTGAAATTTTACTCTATCATCACGAAGATATGGGTATCCCTTGGGAACTTGCAAAACTTGGAGTCCGGCAAGGTATGTGGGGAGCTGTTAAAAAGATCGAACCTGGCTTGCGTGCGTATCAGAAGGAGAGAGCCTCTGAAGCCCCACTTTCACGGTGTGCTTACATGGCTCAGATCAACACCAAAGTCAGTGCAGACTACTTGAGATCTGTTGAAAACAGCACGGGCGATTCCATGGTGGTTGAAAAGTCAGAAAAGTTGGATTCATCGGACAAACCAGAAGGGAAGAGCATACCTAAGCTTCTAGTTGTCGGTGGGGCTATTGCCCTTGCCTGTAGTCTTGACCGAGGGCTCTTAACAAAGGCAGTCATATTCGGAGTAGCCCGAAGATTTGCAAAAATCGGTAGGAGGTTCTGATCGTCAAGTGAAGTGAGGAACTGCCGAACGGTGGATCTCCACGCTTTGCCCCATTTCAAGAGGATTCCATTCGAGGTCTTATTCTTTGTCCTTTTTGTTTGAGCCGTGAATACAACTTAATTGTAGAGGCCCAGCCAGAGAGAGAAGTAAAAGAAATGTCTGTTAAGAAAGGAGAGTGATTGTATAGCCGTATTTGTTAAAGTTGGAAATGTGATTGAAGGATAACTTGTGCTGCAAGAATAACAGTAACCTTGAGCTTCTTTTGATGTTACATTTTCATTCTTTCAGTAGTAATGATCTTGAATTGCTTCATAAAAAAAAAAAATTCA
>V300016263_L3_WHPEAkcfEAAARAA-541_1_paired_trimmed_paired_merged_contig_119
CTTTCTCGACACACTCTCTCACACATACTCTCTCACTTCTCTCTCTCTGCATCCATCCATGGCGACGATCCAGAGCATTAAGGCTAGGCAGATCTTCGACAGCCGTGGCAATCCCACCGTCGAGGTCGATATCATACTGTCCGATGGCACTTTAGCCAGAGCCGCCGTTCCAAGTGGTGCATCCACCGGAGTTTACGAGGCCCTTGAGTTGCGCGATGGAGGTAAAGACTACCTCGGAAAGGGAGTATCGAAGGCTGTGAACAATGTCAACTCAATCATCGGCCCTGCTTTGATCGGCAAGGACGCAAGTGAACAGACTGCTATTGACAACTTCATGGTTCAACAGCTCGATGGAACTGTTAACGAGTGGGGTTGGTGCAAACAAAAGCTTGGTGCAAATGCCATTTTGGCCGTGTCTCTTGCAGTCGCCAAGGCTGGCGCTAGCGTCAAGAAAATTCCTCTGTACAAGCATATCGCCAATCTTGCTGGCAACAAGAACTTAGTTTTGCCTGTTCCTGCTTTCAATGTCATCAACGGTGGATCGCATGCAGGAAACAAGCTTGCAATGCAGGAGTTCATGATTCTTCCTGTTGGAGCTTCCTCATTCAAGGAAGCCATGAAGATGGGCGTGGAAGTATATCACAACCTTAAGTCTGTGATTAAAAAGAAGTACGGTCAGGATGCAACCAATGTTGGTGATGAAGGTGGATTTG
>V300016263_L3_WHPEAkcfEAAARAA-541_1_paired_trimmed_paired_merged_contig_120
TTCCTCTACAAATTGGCCCGTCTCTTCACTCTCCCAAGTAAAGCTCTCACCAAAATCTCTCCCAACTAACTTTCTCCACACTCTCTCACGTCTCTCTCTCTCTCTGCATCCATCCATGGCGACGATCCAGAGCGTCAAGGCTAGGCAGATCTTCGACAGCCGTGGCAATCCCACCGTCGAGGTCGATATCATTCTGTCAGATGGAACTTTGGCTAGAGCCGCTGTTCCAAGTGGTGCATCCACTGGAGTTTACGAGGCCCTTGAGTTGCGCGATGGAGGCAAAGACTACCTCGGAAAGGGTGTATCGAAGGCTGTCAACAATGTCAACACAATCATTGGCCCCGCTTTGATCGGCAAGGACCCAAGCGAACAGACTGCTATTGACAACTTCATGGTTCAACAGCTCGATGGAACTGTCAACGAGTGGGGTTGGTGCAAGCAAAAGCTTGGTGCAAATGCCATCTTGGCCGTGTCTCTTGCAGTCGCCAAGGCTGGTGCTAGCGTCAAGAAAGTTCCTCTCTACAAGCATATCGCCAATCTTGCTGGCAACAAGAACCTAGTGTTGCCCGTTCCTGCTTTCAATGTCATCAACGGTGGATCACATGCAGGAAACAAGCTTGCAATGCAGGAGTTCATGATTCTTCCTATTGGAGCTTCCTCATTCAAGGAAGCCATGAAGATGGGTGTGGAAGTATATCACAACCTTAAGTCTGTGATTAAAAAGAAGTACGGTCAGGATGCAACCAATGTTGGTGACGAAGGTGGATTTGCTCCTAACATCCAGGAGAACAAGGAAGGTCTTGAATTGCTCAAGACAGCCATCGAGAAGGCTGGATACACCGGCAAAGTTGTCATTGGAATGGATGTTGCTGCATCTGAGTTTTATGGATCAGATAAAACCTATGACCTGAACTTCAAGGAAGAGAAAAATGATGGTTCCCAAAAGATCTCAGGAAATGCTCTCAAGGACCTCTATAAGTCATTTGCAAGTGAGTACCCAATTGTTTCAATTGAAGATCCATTTGACCAAGATGACTGGGAGCACTATGCCAAGATGACAGCTGAAGTTGGAGAAAAAATACAAATTGTGGGAGATGATCTGTTGGTCACCAACCCCAAGAGGGTTGAGAAGGCAATCAAGGAGAAATCTTGCAATGCGCTTCTTCTCAAGGTGAATCAAATTGGATCAGTAACTGAGAGTATTGAGGCTGTAAGAATGTCCAAGAAAGCTGGATGGGGTGTGATGACCAGCCACCGCAGTGGAGAAACCGAGGACACCTTCATTGCTGATCTCGCTGTTGGTTTGGCTACGGGACAAATCAAGACAGGAGCTCCCTGCAGGTCAGAGCGTCTTGCCAAGTACAACCAGCTCTTGCGAATCGAGGAGGAGCTCGGTGCTGAGGCAGTGTATGCCGGAGCCAAGTTCCGCGTGCCCGTTGAGCCCTATTAGATTATGAAGTGCTTCCAAGGTTTTTGCGGGATATGAGATATCGGAGTTTGACAGTGTTAGGGAATAAGTTTTTATGTAGAA
>V300016263_L3_WHPEAkcfEAAARAA-541_1_paired_trimmed_paired_merged_contig_121
GCGATTCAACACACCCTTTTCCGACGCCGTTTTTCGTCTTCTCCAAGCTCCTGCAGTCACTTCTGAAACTCCAACCTCCAGAATGGAAAACACGATCAAGCATGCTATTGTGATCAAGGTGATGGGACGGACTGGATCTCGTGGGCAGGTGACTCAAGTGAGGGTCAAGTTTCTGGATGACCAGAACCGTTTCATCATGAGGAACGTCAAGGGACCGGTCAGGGAGGGGGATATCCTTACCCTGCTCGAGTCCGAGAGGGAGGCAAGAAGGTTGCGGTAATCATCTGAGATGGGCTTGTTTGTCGATGCTCCTATGTCTGAGTTTAGGTTCTTTGCAAACAACTGTTATTTTGTGTTGGTGAATGACTATGGTTTTACCATTACTGCGTATTACTAGCGTTACAGACTTTATTTTTGTGATGAGATGTTATGGTTATTGAGCAACAATTTTAGTTCTTAAAAGTTACAATGTTTTGTTGCTTCGTCGGCATTGAAATTTGGTATCAAATTTATCCTTCCTCTTCGTTTTGAATAGTGAAAAAGGAACTTAGCATATGGTCTTTCCCCAGTCATTCAGATTTTGCTAAATTGCTTATCATTTTATTCTTTGAATTTGGAAACTTATTCATGCTATTTTCAAGAGAATATACATCATATGATTCTGGTTCTAACACTTGGTGAATGCAAATATCTGGTGAGAAGCGATTCAAGCAACAAAGAAGAGCCATCGAGTCTTGAAGTGTCGGCTGTAACTAAGCATGGTGTTCAGGTTATTGGTAGTATGACGGATCCTAAGTTGAGTGGGCAAAGGCGTTCTAGTCTCTGCGCCACCGTTGGGCGGATTTGATGTGTTATGAGGTCATTAAGCGCGCCCTAAGTTACTCGGAATAGTAGAACAACTACGTGCTATGGTTGGAAGCAAATAAGCAACAAAAAGACCTCAAATTTTGATAAAATTCACATGGTCATCCCAATTCCAAGGAGAGTGCTAAATGTCATATTTGGCCCTTAAATTTTTTGGAGTTCTCACGTTCGCTGGATTTTCTTGTGTTCGTAGGCAAGCGAATGAAGTGCCTATCGACTGGCTCGCTTTGAACATTTCTCCGGTTTCGAAAGGGGTTGGTTTGATTAAAGAATGTTACGAGTTTCTAGTTTGC
>V300016263_L3_WHPEAkcfEAAARAA-541_1_paired_trimmed_paired_merged_contig_122
CCCAAACCCTAGTTGATGCAAAAGACTATTTCCTATCCTTTCTCCTACTTTGCACTGCGTCGTTCATTCGTCTCGCGATTCAGCCTCCCCTTCCGCGCCGCCACTTTCCCGTCTTCTCCGACCTCGATTGCTCTCATCTGGAAATCCAGCCTCCAGAATATTGTGATCAAGGTTATGGGACGGACTGGATCTCGTGGCCAGGTGACTCAAGTGAGAGTCAAGTTTCTGGATGACCAGAACCGTTTTATCATGAGGAATGTCAAGGGACCAGTGAGGGAGGGGGATATCCTTACCTTGCTTGAGTCCGAGAGGGAGGCAAGAAGGTTGCGTTGATCAATAAGAGATTGTCTTGTTTATCGAAGTTCCTATGTCTGTGTTTGTTGGGGAATGACTGTTTTGCCAATTCTGGGTATTACTAGCATCATAGACCTAATTTTTGTCATGAGATTTTGTAATGGAATCGTTCTAAACTAAATTGTCTGAGAATGTTTTTTTGTTTGTTTGAACAAGTAACAATGTTCCTGCTTGCTGTGTCAAATTTATGCTTTCCTTCTTCCCTGACCTCATCTTATTGTTATTGAGCAACAATTCTGGTTCTTAAAAGTTACCATGTTTTGTTGCTTCGTCGGAGTTGAAATTTGGTATGTAATTTATCTTGTTATTTGTTTAGAAGGGTGAAAGGGAATAGGTTCTTTCTCCCATCATCTTTTAAGAGAAAATACATCATATGGTTCTGGTTCTAACACTCGTCGAGTGCAAATATCTGGTAAGAAACGATTCAACTGACATAGAAGAGTTGTCGAGTCTTATAGCGTCGGC
>V300016263_L3_WHPEAkcfEAAARAA-541_1_paired_trimmed_paired_merged_contig_123
CGCATTGAATTAGCAGATGCTACCCCTTGATCGACAAAAGGGGGACAGATACCATGTGAGGAATCAACATTATTCCCAAAGCCTGACAGCAGATCTGTGTAAGTTGGTTCATGCCTCCCTGAGGACATCCAGTTCTCTGAACCATATCTTCTTGAAGCAGATACTACATCAATCTTCTCTTCGTCTATCGACGGTGGCCATGCAACAGATTTCTCAGTAGTATCAGACTCGCTCTCCGCAAAATTGCCTCTCAAGGTCGGGAACTCTTGACCTTGCAAGACCCTTGAAAACCCACCAGGCATCGCAGGGTCAACATTTACTTTTGATGGCCTGGGCATTGGAAGTGAATTCAGTGCAGGAGGAGCAAGGGCAGGCTCTATTTTCCAAGGTGAAACTCTCTCTGGACGGGGAATAGTAGAGGTTTCATCCCATCTCACCTTAAGGCATCTCCATTTGGAATCTCGCCACCTTTTGGTGTCAGCATCTTCTGTTCCAATAATGGTGCCAGTAAACTTCTGCTCTGGAGCTTCTTCACCTTCGAACCTCATCTTAAACCGCATGCCTATAGAATAGTTGTTTTTAACAGACTCCATGTATTGATCAAATGGAACAATGAACTCAGCAGGACTTGTCCTTGGCTTGTAGTACACAGTGAACATGGTTCCTGTTAAAATGGCATGCCATGCAGTTGCGAGGACACCAAGATGCATACTGTGACTGGATATCACAGAAGATGGCACACTGCCTTGCTGTCTCATAGCACGTCTGACACCAACGCGGAGCTCCCCGTTCTCACCCCTTAAAAATATAAATGCATCTCCTGCAACAAGCCTCTTGGAGCTAACGAAAACACTCCAACCACTTTGCAGCAAATGCCTCCGTGGTTGACCTCGAAAGATATGGCGAAAGCGCCATTCACTTCCATGCAAGTCTTTGGCAACCAACTCCTGTGTTGGAGGTTGGCGAGACATGTCCAGCTGTGGAAGGCATTCATCTGCATGCCGCCTTAACACTGAAAATCCACCATGGGTGCTTGTATCAGAAGCAGTTAAGGTCTTGCAAAATGAATGTACTTGAAACCGTGGTGGTGGAGGTGGGGGAGGCTCCTTCTCCACTGCAT
>V300016263_L3_WHPEAkcfEAAARAA-541_1_paired_trimmed_paired_merged_contig_124
AACTGACAAGTTAATTAAACATTAAAATTCCAAGCTTCGATTACTGATATGCATTCTTCGATCTGTACAATACTGGGCACCTTAAAGTTACAGCTACATATCGAAATAACTAGCTATCACTAAACTATTGAATAAAGTGACAAAAAGGAAAAAAAGGAAAATGAAGAGAAATTAAAAAAACATAATATATAATTAATAAGATGGATCAAGTAATTAATTAATTTAGTACCATCGATATTATTCTTATGTACCATTTATTAACTCCGCGGTGGTGGCAAGACACCGCATTACCTCAACCTGAGTTCGCAGAGACACGATATAATCTAGGGTTTCCACAACCAAAGAGAGCTCATCCATGGATTCTCCTCCAGGAACAAGACTCTTGAGCACTTGTGTTTTCTTCCGGACCAATTTCTTTGCAATGGAATCGGTTTTTGCTAGGTTATGTTTCCTCCCCAACACAGTTCTACTACATACCCTCCGGCTCTTCTTCAAGATCTTCTTGTGCATCACTGATGACACTGATCTCGAAGCTTTCGTTCTTCCACAGTGCTCGGGACAATGACGACGACCACCATCACCACCAGCCAGTATACGCTCAAAGAAGATTCTGTTATTGTCACCGTTGCTGTGGGTAGCATTGGCTATGACGGCGTTGCTCCAACGTGTAGTTCCATTTCTTGTAGAAGCCATGGCTATATCTGCGGATAACTTGATAGCCTTCTTTCTGTCTAAGTTGGTCATCTTGTTCTTTGAACAGGTGGTGCTGCTATTGCATACTTGGAGACCCTTTATCCATTTCTTCAGAAATTCTTGCTTGATACAACAAGAATTAAAATTGCGCATTCTTGGTTATGAAAAGGAAAAAAAAATGTATGCTAGATTTCTCTTCTATTGGACAGGGATAGGAGAGAAAATCATGGGAGGTCTATATGAATATGACAGACAAATTTTGCAGAGCGATGCAGTTCTTCTATAGATCCAAGAAAGTTTGAGAGAGAGTAAGAGAAAGAGAGAGAGAGAGAG
>V300016263_L3_WHPEAkcfEAAARAA-541_1_paired_trimmed_paired_merged_contig_125
ATTGTATTCTAGAGGTCATAACTAAAAATGAGCAAAAATATTACTAGTAAATAAGCTATTTAATAAATTGTTTATCTTATGCCACTTAGTACTATGGTCTAGCGGTACAAGGTTTTAGATTCGATTCTCGTTAAAGGTGAATTTGAACCATTTTATTACTAGCATACTATGAGGTCAAGCTCACATCATTTTCTTTTAACGTAGATAATATCAGTCGTTAAAAAAAAAATATATTGTTTAGCCTTCCACCAAGGCATCGACAGACCCGCCCACCAAACCAGAAAAGCGACGGCGGCTGACTGTACTCATCATCCCTTATCAAATTTGATTTCTCCATCTACCCATCTCCTCATTCTCCACCACCTCCCCCATATAACACATTTCCCAACAATCTCTCAGGGCATAATCGTCCTCCAACTTCTGTGCCTATATATGTACCCACTCCACACACTCATTTCCCACCAAACCAGAAGAAGCACAGCAATCAGCTCCAATGGGTGACTCAACCACAACCGCACTCGATGGCAACCAGCTGATCGCCAAGGCCCTTGCCCGGTTCGGCGTCGACCGCATGTTCGGCGTCGTGGGAATTCCTGTTACCTCGCTCGCGAACCGTGCGGTCTCGCTCGGAGTCCGGTTCATTGCCTTCCACAACGAGCAGTCCGCGGGTTACGCCGCCTCCGCCTACGGGTATCTAACTGGTCGACCCGGGGTCCTTCTCACGGTCTCGGGTCCCGGATGCGTCCACGGGCTCGCCGGTCTTTCCAACGCCATGGCCAATGCTTGGCCCATGGTGATGATCTCTGGTTCGTGCGACCAGAAAGATTTCGGCCGCGGCGATTTCCAGGAGCTCGATCAGATCGCCGCCGTCGAACCCTTTTCCAAATTCTCCGCCAAAGCTAAATCAATTAAAGAAATCCCGGATTGCGTGTTTCAGGCTCTCGCTGAAGCTGGTTCGGGTCGACCTGGAGGGTGCTATTTGGATTTTCCGTCGGATGTTCTGCACCAGACAATTTCTGAGGCGGAGGCTGAGAGCTTATTGGCCACCGCTGCCGAGAAATTCGGAGAGTCGGAGTCGGAGAAGGTTCTGAAAGTACAGAATTCGCAGATTGATGAAGCGGTTTCGCTGCTCCGGCACGCGGAGCGGCCGTTGATTGTGTTTGGGAAAGGAGCTGCATTTGCTCGAGCGGAGAATGAGTTGGGGAAACTAGTGGAGAGAACCGGAATCCCATTTTTGCCCACTCCAATGNNNNGTGATGTGGCGCTTGTCGTCGGTGCCAGGCTTAACTGGCTTTTGCACTTTGGTGAGCCTCCCAAATGGTCTAAGGATGTGAAGTTCATTTTGGTTGATGTTAGTAAGGAAGAGATTGAGCTGCGAAAACCGCATTTGGGTTTGGTTGGAGATGCAAAATTGGTGTTGGAAAAGATCAATTTGGGGATCAAGGATGACCCTTTTTGTTTGGGGAAGTCTCATTCGTGGGTTGCAGCGATTTCGAGTAAGGTGAAGGACAATGTTTCAAAAATGGAGGCTCAGTTGGCTAAGGAAGTTGTGCCATTTAATTTCTTGACGCCAATGAAGATTATTAGAGATGCAATTGCAGGGTTAGGGAGCCCTGCTCCTATACTGGTTTCCGAGGGGGCTAACACCATGGATGTGGGTCGGTCTGTGTTGGTTCAGACCGAGCCAAGGACCAGGTTGGATGCAGGGACTTGGGGAACAATGGGGGTTGGTTTGGGTTACTGCATTGCGGCTGCGGTGGCTTCTCCTGACCGGCTTGTTGTTGCAGTGGAAGGGGATTCAGGTTTTGGGTTCAGTGCAATGGAAGTTGAGACATTGGTTCGGTACCAGTTACCTGTTGTTGTGATAGTCTTTAACAATGGTGGTGTATATGGCGGTGATCGAAGAACCCCAGATGAAATTAGTGGGCCTTACAAAGATGACCCTGCTCCCACTTCCTTCGTCCCAAAAGCGGGTTATCACACTCTGATTGAAGCATTTGGAGGCAAAGGATATCTTGTTGGGACACCTGAAGAACTCAAGTCTGCCCTTTCAGAATCATTCTCCGCACGAAAACCTGCTGTTATAAATGTAATTATTGATCCTTATGCTGGTGCAGAAAGTGGGAGGCTTCAACACAAGAACTGAATTAGGCCTTAGCTGCGTTTTAGCATGCTCATTTTCTCCCGGTAAAGTTGCTCAATTTGCTCATTTTTACGAATTCCACTAATCTCAGAGTTTCGTCAGGCACGTATATCGAAGAGATTTTCAAATGAATGCCATTAAGTCAAGGAAGTGTTCATTTTTATTTTAGATATTGTGGTATACAAATGTTGGAAGAATGGTCGGAAAGTGGAGGAGCTTATGTTTGTTGATGATTGTGATGGTATATGAATACTTATTGTGCTTGTTTCAGTCTTCATCTGCAATCAGTCATTTATTTTGAAATTGTACAAGTTTTGTATTTCTCTATCTATTTCAACAGGAGGAATTTGGTAACGAAAAGCACTTCCAGATCACCGAAACCTCTTTTAATCCTGTTTCGCAGAAAAAAGCTATAAGCACTTGAAAAACTTTCATGTTACTTCATGCGCATGCATTTTAATTAAAATTTGATGCGCTTTTACTATAAACACTTTTTAGCAGTAGTGCTTTCAAAAAAAAAAAAAAAAAAACATATCTACAAACGGATCTG
>V300016263_L3_WHPEAkcfEAAARAA-541_1_paired_trimmed_paired_merged_contig_126
AAATGCTCCCAACTTCCGTTTCGCCATTGACAGACAGACCGCCGCCCATCAAAGCAGAAAAGCAACAGCGGCTGACTCAGCATTCCTTATCAAATTTGATTTCTCCATCTACCCATCTCCTAATTCTCTACCACCTCCCCGACATAACACATTTCCCAACAATCTCTCGGCGGCATAATCGTCCAGCTTCTGTGTCTATATGTACCCACTCCACTCACTCGTTTCCCCCCAAACCATAAGAAGCACTGCAATCAGATCCAATGGGTGAATCAACCACAACCGCACTCGATGGCAACCAGCTGATCGCCAAGGCCCTTGCCCGGTTCGGCGTCGACCGCATGTTCGGAGTCGTGGGAATTCCCGTCACCTCGCTCGCGAACCGCGCGGTTTCGCTCGGAGTTCGGTTTATCGCCTTCCACAACGAGCAGTCGGCGGGTTACGCCGCCTCAGCCTACGGGTATCTAACGGGTCGACCCGGAGTCCTCCTCACGGTCTCGGGTCCCGGATGCGTCCACGGGCTCGCGGGTCTTTCCAACGCCATGGCCAATGCTTGGCCCATGGTGATGATCTCGGGTTCGTGCGACCAGAAAGATTTCGGCCGCGGAGATTTCCAGGAGCTCGATCAGATCGCCGCCGTCGAACCCTTTTCCAAATTCTCCGCCAAAGCTAAATCAATCAAAGAAATACCGGATTGCGTGTTTCAAGCTCTTGCAAAAGCCGGTTCGGGTCGACCCGGAGGGTGCTATTTGGATTTTCCTTCGGATGTACTGCACCAGACAATTTCTGAGGCGGAGGCTGAGAGCTTATTGGCCACCGCCGCCGAGAAATTCGGAGAGTCGGAAAAGGTTCCGTGTGTGCAGAATTCGCAGATTGAGAAGGCCGTTTCGCTGCTCCGGCACGCGGAGAGGCCGTTGATTGTTTTTGGTAAAGGAGCTGCATTTGCTCGAGCGGAGAACGAGTTGGGTAAGCTGGTGGAGAGGACCGGAATCCCATTTTTGCCCACTCCAATGGGGAAGGGACTGTTGCCTGATACTCATGAGCTGGCGGCGACGGCGGCGAGGTCTCTGGCGATCGGGAAATGTGACGTGGTGCTTGTCGTTGGCGCAAGGCTTAACTGGCTTTTGCACTTTGGTGAGCCGCCCAAGTGGTCCAAGGATGTGAAGTTCATTTTGGTTGATGTTAGTAAGGAAGAGATTGAGCTGCGAAAACCACATTTGGGTTTGGTTGGAGATGCAAAGTTGGTGTTGGAGAAGATCAATTTGGGGATCAAGGATGACCCTTTTTGTTTGGGGAAGTCTCATCCGTGGGTTGCAGCGATTTTGAGTAAGGTGAAGGACAATGTTTCGAAAATGGAGGCTCAGTTGGCTAAGGAAGTTGTGCCATTTAATTTCTTGACGCCGATGAAGATTATTAGAGATGCAATTGCAGGGTTGGGGAGCCCTGCTCCTATATTGGTTTCCGAGGGGGCTAACACTATGGATGTGGGTCGGTCTGTGTTGGTTCAGACCGA
>V300016263_L3_WHPEAkcfEAAARAA-541_1_paired_trimmed_paired_merged_contig_127
TTATTGCTTCTTTTAGAAAAATGAAGAAGCTCATTCAAGACAATTCGTCCATAGCGGATGCATTGAGGGAGTCTACCCTCCTTGTTGTGAGTTCGAATGGGAAGAAGGTGAAACGGATTCATCCCCTTCCTTCAACTGAAAACAGGGACCCAAAGAAAAATAAAAGATTTACGCATACTTGACCCACATGCATTAGAAGCGTCAACAAAAGGTGGCAAGACTGAGAAGCTGATTAGTAATAAGTTGCATGCCCTTGTGGAGTATGATACCGTGGAGGCTGCTGACAAAGCTGTCACTACTTTAAACAATGAGGGGGATTGGAGAAATGGCATGCGGGTGAAGCTTCTAAAGCAAGTGGGAAAGTATGGACAGAGAAAACAACCCTGGAGGGGTTTTGATTCTGAGAAGAGTAGCGGCAACAGAAGTAACGAT
>V300016263_L3_WHPEAkcfEAAARAA-541_1_paired_trimmed_paired_merged_contig_128
GCAAGTGGGAAAGTATGGACAGAGAAAACAACCCTGGAGGGGTTTTGATTCTGAGAAGAGTAGCGGCAACAGAAGTAACGATCAAACAGGAGACGGGGAGAATCATACTGTAAGTGAGAAACATAATGATGCACGGACAACTGATGAAGAGGACGGAGAGCGAGTTCCCAAAGAGAAAACTGGGCATAGAGGTCGAAATAGGGG
>V300016263_L3_WHPEAkcfEAAARAA-541_1_paired_trimmed_paired_merged_contig_129
TCACTCACCGGCTTCGAACTAGCATCCAAAGCTAGCCAATCAGTGGACGCTCCATCTCCATGGTCTGGTCGCTTCTGGGCTCGAACCAGATGCTCCACGGACGCCGCTGGAAAATTCACTTGTGAAACTGCAGACTGTGGCTCTGGCCAGGTCGCATGCAACGGGGCAGGTGCAGTTCCACCAGCAACTTTAGTTGAAATCACAATTGCAGCAAACGGGGGTCAAGATTTTTACGATGTTAGCCTTGTTGACGGCTTCAACTTGCCTATGTCTGTTGCCCCACAAGGTGGCACGGGCGAGTGCAAGCCCTCATCTTGCCCTGCCAATGTTAACGCGGCGTGCCCAGCTCAACTTCAAGTGAAAGCGGCTGATGGGACTGTCATCAGTTGCAAAAGCGCTTGCCTTGCGTTTGGTGATTCGAAGTACTGCTGCACTCCGCCGAATAATACGCCGGAGACATGTCCTCCCACAGAGTACTCTCAGTTCTTTGAGCAGCAGTGCCCTCAAGCTTATAGCTACGCTTATGATGATAAAAACAGCACATTTACCTGCAGTGGTGGACCTGACTACGTCATTACTTTCTGCCCA
>V300016263_L3_WHPEAkcfEAAARAA-541_1_paired_trimmed_paired_merged_contig_130
TGAGTTATGAAGCTTTGAAAATTGCCCAAAGAGTTTTTAACGGAAGAACCAAAATCATGGATGGTGGACAATCTTTCTATTGATTTTCAATCTCAGGGACCATTTCTATACGGCAGATTTTCCTTTCAAATAATATTTGGTGGAGATACATACTATAAAGAGATGATTATAAAAAGGAAATAATATGCAGATGATAATATTTGTTCCTTTATTTGATCATGTAATTAGTATTACAAATTCTTGACAACAGCAATGTGTCAAGCTCCGCGGAATTTATTCTTCTCCATTATTGTTACATAAAGAAACAGATATGATCATCTGCATATATAATCCCATTTCGTGCTTATGGGCAGAAAGTAATGACGTAGTCAGGTCCACCACTGCAGGTAAATGTGCTGTTTTTATCATCATAAGCGTAGCTATAAGCTTGAGGGCACTGCTGCTCAAAGAACTGAGAGTACTCTGTGGGAGGACATGTCTCCGGCGTATTATTCGGCGGAGTGCAGCAGTACTTCGAATCACCAAACGCAAGGCAAGCGCTTTTGCAACTGATGACAGTCCCATCAGCCGCTT
>V300016263_L3_WHPEAkcfEAAARAA-541_1_paired_trimmed_paired_merged_contig_131
CACATGGTTCCACCAAATTCAACGCTAGCATTAATAAATAATAATAATAATTTACAAATAAAAAATGGTCTCAGATAATCCACATTAGAAGGCCAGCTGAAAGTTCAAGGAAGTACTCCTAGCTAAGCTTAGGTTGCCCTAAAGAGTCACGGCCATCACTAAAACGTGCAAAGAGATTTTAACAAGAAGTGCTTTTCAGATAGGACTAGTGCTTTCGCTATTGCCCCCTTCACGAGGAAAACATTATAGAGAATGCTACTATATTGTCGGTCTTAACTTTCGCTTTCTATCCTAAGGCTAGGAAGTTGGAATCAGTCATCTCCGACACACACGTCTCCTCCTCCTCCTCCCCCTCCTCCCCCTCGTGCTTTTGCTGGTTGTCAATAATTAGGTTTGGCAGGAATATGGAGACCCCGAATTCATCCTCTCTTTGCGTTTCTCAAGAAACCTTTGCAATGACTTATTGCGACTAATTGGTAGATATCCGCTAAGAGGATCCACAAGCTGCTGAGTCTGATGCTGCTCGCTTGGATGAAAAGCAAGTTTTGGATCGACGGCTACCGATGCCTCTGCTGCTTTGCCGGAGTTTCCTTGTAAGGCAAGCTTCAATATGCCATCCATCTTGTCACGATGGACGTCGAAAACAGAAACGGTACCGTTGTAGAAAATCGTCAGCGGCTTCGTTTCCTGAAGGCTCTCGGAAGCAGCAGCCGTGAAAGAAGAGACGGAAGTGCCGGTGGGAACATAGAGCGGCAACGAGGAAAACGGGACTTGCTCCGCCTTGGGGCTCGACGGCACCGAAAACGATTTCCCCGGATTTGGAACACTGGGGCTGGCATCGCCGGAAGCGATGACGGATTTGAAGGCCTCGGGATTGATCTTGGACATGGCGGTGTGAATG
>V300016263_L3_WHPEAkcfEAAARAA-541_1_paired_trimmed_paired_merged_contig_132
AGCATGAATCTCGTGCCCCTTAAAAGTCGCTCCTCTCTCTCCCGCCTTTGTATTTTAATAAGTTGCTCGTCTAATCCAAACCTCCCCAACCCCAACATTCCTCCAAATTTCAAATTCCAAACCAAACTCTTTCAAGCAATTCAACAAACACCTTCTAAACATGTCCAGATCCACCGTTGAGCTTGATTTTTTCGGCATGGACCAGCACCACCGCGATGCCCCCTCCTCCTCCTCCTCCTCCAAATCCCAGTTCCAGAAATTTCTCCACCGCCCCAAAAGCTTCCGAGACATTCACACCGCCATGTCCAAGATCAATCCCGAGGCCTTCAAATCCGTCATCGCTTCCGGCGATGCCAGCCCCAGTGTTCCAAATACAGGGAAATCGTTTTCGGTGCCATTGAGCCCCAAGGCGGAGCAAGTCCCGTTTTCCTCGTTGCCGCTCTATGTTCCCAACGGCACTTCCGTTTCTTCTTTCACGGCTGCTGCTTCAGAGAGCCTTCGGGAAACGAAGCCGCTGACGATTTTCTACAACGGTACCGTTTCTGCTTTCGACGTCCCTCGTGACAAGGTAGATAGCATATTGAAGCTTGCCATAGAAGGAAACTCCGGCAAAGCTGCAGAGGCATCGGTAGCCGTCGATCCAAAACTTGCTTTTCATCCAAGCGAGCAGCATCAGACTCAGCAGCTTGTGGATCCTCTTAGCGGATATCTACCAATTACTCGCAATAAGTCATTGCAAAGGTTTCTTGAGAAACGCAAAGAGAGGATGAATTCGGGGTCTCCATATTCCTGCCAAACCTAATTATTGACAACCAGCAAAAGCACGAGGGGGAGGAGGAGGAGGAGGAGACGTGTGTGTCGGAGATGACTGATTCGAACTTCCTAGCCTTAGGATAGAAAGCGAAAGTTAAGACCGACAATATAGGCATTGCATTCTCTATAATGTTTTCCTCGTGAAGGGGGCAATAGCGAAAGCACTAGTCCTATCTGAAAAGCACTTCTTGTTAAAATCTCTTTGCACGTTTTAGTGATGGCCGTGACTCTTTAGGGCAACCTAAGCTTAGCTAGGAGTACTTCCTTGAACTTTCAGATGGCCTTCTAATGTGGATTATCTGAGACCATTTTTTATTTGTAAATTATTTTTATTATTTATTACTGTTAGCATTGAATTTGGTGGAACCATGTGTTT
>V300016263_L3_WHPEAkcfEAAARAA-541_1_paired_trimmed_paired_merged_contig_133
TCGGATATGCTATTTGGGCATGCCGATTGTACCAGCAGTAACTGAGCTTCTTGTCGCTCAGTTTATGTGGTTGGATTATGATAACCCTTCTAAGCCTATATACTTGTACATAAATTCATCGGGGACACAGAATGAGAAGATGGAGAGTGTTGGATCTGAAACCGAAGCATATGCCATAGCTGACATGATGAGTTATGTCAAATCAGATGTGTATACTGTGAATTGTGGCATGGCATATGGTCAAGCCGCACTGCTTCTGTCACTTGGAGCAAAGGGTTATCGTGCCGTACAGCCAAATTCCTCCACGAAATTATATTTACCAAAGGTCAGCAGGTCAAGTGGGTCAGTCATTGACATGTGGATTAAGGCCAAGGAACTGGATGCAAACACAGAGTATTACATTGATTTACTTGCAAAGGGAACAGGGAAGTCCAAGGAAGAACTATCTAAAGATGTCAGGCGGCCTAAATATTTTCAAGCACAAGAAGCCATAGAGTATGGAATCGTTGACAAGATAATCGATTCACGTGATGCAGCATTTGAGAAACGGAATTACGATGAGATGCTTTCGCAATCACGAGCTATGAGGAGAGGAGCAGTGGGCGGTCCACAAGCAGCTCCATCTGGATTCAGGTGATTGCGAAGAAATGGCATTGCATATACAAAGGAAAGATTTGAGCTAGCCCTCGCTACTTTTCGGTATCTAGTACGTNNNNNNNNTGATCCAGCAGGTGTGGTGGGTAGTTGGGTAAGTGTTATGTCAAATATCCTATGGAATATCGTCCGGAAAAGAAAAACAGCTTGTAGAACCACAATTACATAGAAAGCTCCTTTTTATCTTTTTCTTCAGGGGATCGTACACCTTGTATTTCAGTCGATACTTTTGAATAGTACGACTTCCCATGTTTTTGAAGAATTTGGTTCCGATATTTCTATTTCCTCCTAAGCAATAAAACAAAAGGAGTAGTCCCTATGCTGATAGGGTGATTGGAAGATAGCTCATGTTTAAACCCGTGTTGAAGTCTGATAGGATATAGACCCAAAATTGAAAATTTTGTCAACTCTTCATTAATTATTAGCGCATTAAGCTTACATGTGAGACTAAAAAGATAAAGTTAGCCTCACATGTAAGCCCCACATGCTAACAATTAACGGAGAGTTCCGTTTAATCTTAATGTATGCCTCTAGTTCTAATAATTTACAAAGAGTTGACCGAATTTTTAATTTTAGGCACAAATCCTAAAAGACTTCACCACAATAACTTAAATCCTAATTTTTTTTACCATAAGAACTATCTTCTAACTATCCTATCATCATAGGGACT
>V300016263_L3_WHPEAkcfEAAARAA-541_1_paired_trimmed_paired_merged_contig_134
GTGCACATCCAAGATATGCAGTGCAGATTTGCTATTCTGCACACTGCACAGGCACAGCCAAGTTATAGCCCAGCCAAATTTTGATCACTGCACTGCCAAGATATGCAGTGCAGATTTGCTATTCTGCACACTGCACAGCCACAACCAAGTTATTATAGCTGAAAAGCCGAAAAGCTCAAAAATATTTCGGGATTCCCATTGTCCCGAAAATACCGAAACTATATCGGGATTCCTGAAAATTTGGTTTGGGATCGGTCTTGAAATTGGGAATCCCGAAAATTTTGGTTTGGGAATCGGGACTAAGGTTAATCACCCCTAATACTAGTTTATGCACCTAATTTCAAACTTTTTTTCAATTTATTTTGTAATTTTAATTTTTTTTACTAAAGCTGCTTAGAGAAGCTTAGTCAACTTTCTCACATTTTAGTTTAAATAATATTGTTTGTTAAAATAAATAAATAAATAAAGTTGTCTTAGGAGCATAATTGGGTTTTTATTATAATTCTAGTTGAAGGCATATTTTCTGGAGATTTTGGACACATTGGTCCTGTGGGGGCCCTATACTACACCTCTTTTTTTTAAGCAAGGCTGTCTTAGGGGCATCATTCGGTTTTTATTATAATCCTAGTTGAAGGCATATTTCGGTGTTCCTATAATATGATATTAGACTTTAACGATTGGCATTTCCTAGTCAAGCATAATTTCAAATAAGAGCACTTTTAAGGGGAGAGATTTTTCAGTACGCTGAAAAAGCGATTAGGTACCGCAAATGTCATAATACAATATAAGTGGTTGGATACTTTAAAAAAATTTAAACTACTTGTATTATAATACTTAATGTATCAGATATTGTTTCTGACACATTGAAAAATCTACTAGTAGCCACCTATCATAGTAGCCACTACCTTAGTAGCCACCTACCTTTGGTAATTGACTAATTTCTCTGTCTTTTCTCCATGATTATTGTTTTGTACTTCCCTTTGTGATGAGCTGATAGTTTATCAAAGCAAATGGGATACAGTATCTTCCACTAAAGAACTGGAGAGTCTATATAAGAACTGGACACCAAAGTCCGTTCTGCACAGAAGAAATTCTCGGTTTAGCAATTTTCAACAACATTTGCAATGGTGGTAAAGGTGTATGGCCCTGTATACCCTTCGCCGAAGCGTGTGCTAGTGTGCCTTGTTGAGAAGGAGATTGATTTTGAGACCATCCCCATGGATATATTCAAGGGTGAACAAAGAAATCCTGAGTTTCTCAAATTACAGCCCTTTGGACAAGTTCCTGTCATACAAGATGGAGATTATACATTATTTGAATCACGTGCAATCATAAGGTACTATGCAGAAAAATATAAGTCCCAAGGGACTGAGTTATTAGGAAAGACGATGGAGGAAAGAGGTCTTGTGGAACAGTGGCTAGAGGTTGAAGCAAGCAACTATCACCAGCCACTCGACAACATAGTCACGCACATTTTGTTTGCATCGGCGATGGGAATTTCTTCAGACCCGAAGATAATCCAGGAGAGTGAAGAGAAGGTCGGCAAGGTGTTGGACATTTACGAGGAGAGGCTGTCGAAGAGCAAGTACTTGGCCGGTGATTTTTTCAGCCTTGCTGATCTTAGCCACCTTCCGTTCACCCACTACTTGGCCAATAGTATGGGGAAGGAGTATATGATAAGGGACAGAAAGCATGTCTCTGCTTGGTGGGATGATATTAGCAGCAGACCATCCTGGAAGAA
>V300016263_L3_WHPEAkcfEAAARAA-541_1_paired_trimmed_paired_merged_contig_135
GATAAAGTAGACACTAACTGTCGCCAAATGATCATAGACGGAAATTCTAAGTGCAAATCACACCTAGAAATCCATCGTAAGTTTGCTTGATTTGTTACAAAAAAGTTTGTGAAACAATTGCCAGTTTGGACATGTTATACCGTCCTATGCCCATACTGGCAGAGGGTTTCCCAATAAGCCACCAACTTTAACAAAACGCTCCCAAATTCAGCTTAAGCCATAAGCATTCATGATCCATAGAGCGATTGAAATCATTAGTTACACATCCAGCGAAAAAAGCTTACTTATGTACTGACAGAGAAAGCAAATTACAAGGAGCGGATGATCTCATTATTCCCACACGTTACTTTCAACTATTTATTCTGACCAAGCTCCAGAACCGGTGAATCCAACGTTCCTCTACAATAACTCCTTAACGTGACAATGTTGCGAGACAGACATTGTATACACTTATTGCATGCAACACTTTCTTTGAATACCTTAAAACGGCGCACCAAACTCGAGGACCTTCTTCCAGGATGGTCTGCTGCTAATATCATCCCACCAAGCAGAGACATGCTTTCTGTCCCTTATCATATACTCCTTCCCCATACTATTGACCAAGTAGTGGGTCAACGAAAGGTGGCTAAGATCAGCAAGGCTGAAAAAATCACCGGCCAAGTACTTGCTCTTCGACAGCCTCTCCTCGTAAATGTCCAACACCTTGCCGAGCTTTTCTTCACTCTCCTGGATGATCTTCGGGTCTGAAGGAAATCCCAATGCCGAGGCAAACAAAATGTGCATGACCAAGTTGTCGAGTGGCGGGTGATAGTTGCTTGCTTCAACCTCTAGCCACTGTTCCACAAGACCTCTTTCCTCAATTGTCTTTCCAAGTAAATCAGTCCCCTGGGATTTGTATTTTTCGGCATAGTACCTTATGATTGCGCGTGATTCATACAAAGTATAATCCCCATCTTGGATAACAGGAACTTGTCCAAAGGGCTGTAATTTGAGAAATTCCGGAGATTTGTGTTCACCCTTGAAGAGATCAATGGGGCTGGTCTCAAATTCAATCTCCTTCTCAACAAGGCACACCAGCACACGCTTCGGCGAAGCGTAGAAAGGGCCGTACACCTTCACCACCATCGCAATTGTTATCGAAAATTGAGAAACCAAGAATTTAGTTTGTGCAGAACATAGTTTGGTCTCCAGATCTTATAGACTCTCCAGTTCTTTGATGGAAGACACAGTATCCAATTTGCTTTTGCCCTCTCGGTCTTCTGCTTTGGTAAGTGCTTTGCTCATCACATCACAAGG
>V300016263_L3_WHPEAkcfEAAARAA-541_1_paired_trimmed_paired_merged_contig_136
GGCACATTCTTAGTGATAACACAAAGTTTTAACAACCGTCTTTGGCCCGAATTCACCGCAGAATCCACTCTACCAAAATTCTGACAATCTAAAAAAACTACATATTACAGAGTCATGCCTTGTGGGGCAGCGGCCGCAGCCGACTTGGGCTTAGCCTTTTCCACCACAATGGCCTGAGTGGTCAAGACCATTCCGGCAACCGAGGCTGCGTTCTGCAAAGCACATCTTGTTACCTTTGCTGGATCGATAACACCGGCATCCACCAAGTTCTCGTACTTGTCTGTCATTGCATTGTAACCAACCTCCCATTCACTATCCCTTATTTTTTCCACCACCACTTCGCCTTCAATTCCTGCGTTTTGAGCTATCAATGCTGCTGGTGCTACAAGTGCCTTCTGGACAATGTCAGCACCTAGCTGCTCATCTGCATCGAGAAGTTTTTCCTTGATGGCAGGAACATATACTGAGAGATGCACCAAAGCAGCACCACCACCAGGGACAATCCCTTCCTCTATGGCAGCAAAAGTAGCATTCTTGGCATCCTCAATACGGAGCTTACGGTCCTCAAGTTCAGTCTCTGTTGCAGCACCGACCTTTATAACAGCAACCCCACCTGATAATTTGGCAATCCTCTCAGCCAGTTTTTCTGAATCATAAACAGAATCTGTCTCAGACAACTCTTTCTTCAGCTGTGCAAT
>V300016263_L3_WHPEAkcfEAAARAA-541_1_paired_trimmed_paired_merged_contig_137
CCAGGTGGTAGCAAATTAGCGATGTCAACTCCTGCAAGGAAGAGGCTGATGAGAGACTTCAAGAGGCTGCAACAGGACCCGCCTGCAGGGATTAGTGGGGCGCCACAGGATAACAATATAATGTTGTGGAATGCTGTTATATTTGGTCCTGATGATACTCCTTGGGATGGAGGCACGTTTAAGTTGACTCTTCAGTTTACGGAGGATTATCCAAACAAACCACCAACAGTCCGGTTTGTTTCTAGGATGTTTCATCCAAATATTTATGCGGATGGAAGTATTTGTTTGGATATTTTACAGAATCAGTGGAGTCCTATATATGACGTGGCAGCTATACTCACGTCCATCCAGTCACTACTATGTGATCCCAACCCAAACTCTCCTGCAAATTCAGAAGCTGCTCGCATGTTTAGCGAGAACAAGCGTGAGTACAACCGAAGAGTGAGGGAAATCGTGGAACAGAGTTGGACAGCAGACTAACCCCGTCAGGGGAGAGCTTGTAGGACAGTCCGAATTTGTTCGAAGGGGTCTTATGAGTAGCATGGCTGCTGTGAGAATCATTGTGCAAACTTATCAACATTTATCCTGTATTTTCAAGGTTTTCATCCCTAATCACGACGCTTAGGACTTGCTTTGTCTTTTAAGAATATGTCTTGCTAGTTGCCACTGGTAAAGCTCATGTAATATAGTGTTGTGTATCATTTGCATTGGTTTGTTATGAACTTGG
>V300016263_L3_WHPEAkcfEAAARAA-541_1_paired_trimmed_paired_merged_contig_138
GATTTTTGTGTTGCGAGATTATGCAAGAGAAACTCTTTCTTTGAGGTGGAGATCTTGGATGACAAAATATTACATGGATCGTTACCTAAGCAACCAAGCCTTCTATAAAATTCAATCCCAATCAATGATCGATAATCCAGATCAGCGCATTGTTGATGATCTAAATTCGTTCACAGGGACTGCCCTATCCTTTACTGTAACAATTTTCGATGCCGTGATAGATCTCATCTCGTTCAGTAACATCTTGTTCAGTATCTATCCTCCGCTGTTTGCTGTTCTATTTGTATATTCAATTGGTGGAACAGCCATAAGTATCTATCTTGGAAAGAATTTGGTTTCTTTAAACTTCATGCAAGAGAAAAAGGAAGCTGATTTTCGTTACGGGCTCGTGCGCGTCAGAGAAAATGCTGAATCCATTGCTTTCTATAGTGGTGAAGCAAATGAAATGCAACTTTTGCTACAACGCTTCACAAGTGCTTTCAAAAATATGAGTAAATTGTTGATATGTTCAAGAAATGTCGACTTTTTCACCAGTTGGTACATCTATCTTGTTCAGATTCTTCCCGCTGCTGTTGTTGCCCCTATGTATTTCTCAGGCAAAATTGGGTTTGGTGTCATTAATCAGTCCACATCTGCTTTCAATCATATTCTTGATGATTTCTCCCTTATTGTCTACGAAATTCAGGCTATCAGTGCATTTGCAGCTGTAATTAATCGACTTGGAGAATTTGACGATCTGTTGGATAGGAGCAAGTCGGAATGCCATTCTGACCCCTCAGAAGGGATAAGTTTAATATATAGTAACGTCAAAAGTTTACCGGAACCGGAGTCAAATGGATCCATTCCCATAGAAAAGCAACAAAAGTTGGTGGATATAGAACACTTGACTGTGGAGACTCCAAGTGGTACTGCATTGGTTAGGAATCTATCGTTGGTAATCAACAAGAATGAGCATTTATTGGTAACAGGACGAAGTGGGAGCGGTAAAACATCTTTGTTAAGAGCTATGTGCGGTCTTTGGAGTACTGGAAAAGGAAAAATCATATTCTATGTGAAGGACGGAGAGGATAATCAACCGTCCATTTCTTCTGGTGCAGTAGTTCTTGAGGTAGATACTGGTAGTGATAAATGTGGGGAACTTGGAAGGCCCTCAAATAGGAATTATGAAGGCATATTCTTCCTTCCCCAAAAACCATATATGGTATTGGGAACACTACGCCAACAGTTGCTTTATCCTACATGGGCTGAGGATGCGATTTCCACGGCAGATGTTACTAAACCAACTGGGTCACTTCCTTTCTTGAAGCAGGCACCAAAATCAGAACATACGAGCGAAAAGCCTAGTAAGCCCACAACGGAGGACCTGATACAGGTTTTGGAGGATGTCCGACTTGGCAATTTATTATCCCGATTCAGCAGTTTGGATACTTCAAATGACTGGTCTAGTGTTCTCTCCCTTGGAGAGCAGCAACGCCTTGCTTTTGCACGCTTACTGCTCTCCAAACCAAAATTGGTTCTACTGGATGAATCTACCAGTGCTTTAGATGAAGCCAACGAGGCTCATTTATATCAGCAGGTTGAAAAGGCGGGCATAACATATATAAGCGTTGGCCACCGGCGAACTCTGTACGACTTCCACAAGAAGAACTTACTGATATCCACCGTGGATCCCAGCAGCGCCGAACACAATTGGAGCATTGAATCCATCGATCGAGAAGCATCATGCAACTTATGAAACCTATAATTTTAGTTGCCTTTTCTTACATTATGTCACTTGTTTGCTCTCAAATCTGGAAGTTTTTTGCTTTCAGAAACTGCAGAAGATGTATGAAGTTATTTTGATGGTAATGTACTAAATTTTATGCTCTTTTGTGATTTTGTATAAAATCAATAAAAAGTTACAATATTAACAATATATCAACAATATTTATGTGAATTATAAATAGGTCAATCATGTATTGTGATACTTAAATGCATTTAAAACAAACAAAAATTACAAAATCTGCCACTACATCTGGCACCGACTTCAATCGACACTCGCTTTCTCGTAGTTTTATATTTTGGAATAAGTCCATACGGAT
>V300016263_L3_WHPEAkcfEAAARAA-541_1_paired_trimmed_paired_merged_contig_139
CAGATCAGCGCATTGTTGACGATCTAAGTTCGTTCACAGGGACTGCCCTATCCTTCGCCTTAACACTTTTCAATGCTGTGATAGATCTCATCTCATTCAGTAACATCTTATTTGGTATCTATCCTCCGCTGTTTGTTGTTCTACTTGTATATTCGATTGGTGGAACAGCTATAAGTGTCTTTCTTGGAAAGGATTTGGTTTCTTTAAACTTCATGCAAGAGAAAAAGGAAGCTGATTTTCGTTACGGGCTCGTGCGCGTCAGAGAAAATGCTGAATCCATTG
>V300016263_L3_WHPEAkcfEAAARAA-541_1_paired_trimmed_paired_merged_contig_140
GGAGATTGAGTCTTGTTTACGCCAACAAATGGGTCGTCCTCGTCTCTCTCTCTCCTCGCATTGTCTCAAACACCCATTACTATAAAAGAAGCCACACTCTCTCCTTGAAACCCCCCCCACCATCCACCTCTCCACGCTTTTGTTTCCATTGGGACTCTTCTTTCCTTCTTGTTCTTGTTCCCTCCCGTTCTTGTCTAATCTCCTACTTTGTTTGTATTATCCAATCCCCAACGGACTATAAGACCTTGTCACGACTGTGTTTGCTTAGGATTAGATTTCTCAGTTCGGATTGGACTGAAAGACTCTAGCTTTTCAGTCCATTGGGATTTTCTCGGACATGGAGAGGATTAGTTTTGTGAAGAATGGTGTGCTGAGACTGCCTCCCGGTTTTCGATTCCACCCGACGGACGAGGAGCTTGTTCTGCAGTACTTGCGGCGCAAGGCTTACTCCTGCCCTTTGCCTGCCTCCATCATCCCGGAGGTCGATGTCTGCAAGGCCGACCCTTGGGATTTGCCAGGTTCGTTTTTCACATTTCCGTACAATTCACTTCTTCAATTGAAGTGATTTTTTTTCTTTCTTTGGTTTGGTTTGGCCAAACTACAATGCCAAATGCCTACCAACCAAAACCCAAATCGTATTTTAGACGGAAATGGTCTCGAATCTCCCATTTCCCGGCTTCTGCACTCGTTCTGTGAGTGCGGAAATTGTAAAGTATTCAGTTTGGAGCGCAGATGGCTTGAAATGGAGCGCGAAATCGCCGCTATGAAGAAATTAGATGGAGAATTGAAAGACTCAATTGGTTTGTTTTGTTTTGGTTTAGGTGATTGTGAGCAAGAGAGGTACTTCTTCAGCACTAGGGAGGCCAAGTACCCCAATGGGAACAGATCGAACAGAGCGACCTGCTCCGGTTACTGGAAGGCGACCGGATTGGACAAGCAGATTGTGACTTGCAGGGGTGGCCAAGTCGTGGGGATGAAGAAAACTCTGGTGTTTTATAGGGGAAAGCCTCCCCATGGCACTAGGACCGATTGGATTATGCACGAATACCGCCTTGTTTTGCCCGAAACTCCGGCCTCCATTGCCCCACCGGAAAAGAATTCAACCCATAGCCCTGTGGTGCCAATGGACAATTGGGTTCTCTGCCGCATATTTTTGAAGAAAAGGGGAGGCAAAAATGAGGAGGAGCAAGTTCAACAGCCCTCCTTCAAT
>V300016263_L3_WHPEAkcfEAAARAA-541_1_paired_trimmed_paired_merged_contig_141
CCAGGCTCCCACCAATCACAAGTTTTCGCGGACAAAGCCTTCCGTCTTGGAGCGCTCCCTCTTTGTCTCTCTCCTCATCATACTTCACTCTTCCCATCCCTCTCTCTCTCTCTCTCTCTCTCTCTCTCTCCTCTCTCTCTCTAGTTTCTGATCGTATATTGATTCTCTCTCTCTTTAGACTGGGAGCTTGGAATCATTTTCCAGAGGTTTGAGGAGGGTATCAACGAATATGAGCAATTCCGTAGGCCATAACTTGCTCAACCAGAGCCTGCTTCAAGGAAAGGTAAATTCTTCCGGTATTCCTGCCAACACATTGTTTCAAGCTAAGAGCGTCCACCAAGTGACGGCACCAGCGCGAAAATCACCGATATCCAAGAAGTTTTGTGTGAACATTTTGAACGTTCAGAAACCAAAGTTAACCATGGGGTCACGCCGCCCCGTTGCAGCTGTTCCTCGTGCCGTATTAGCCACTAATCCGCCTTCGGATCAGCTTGCTGGGAAATTCAATCTCGATGGGCATATTGAATTGCAGGTTTATGTGAATGCTTCCACTCCGGGATCTCCCACTCAAGTAGATTTTCGTGTAGCATATAGCGGTGACTCTTTGACTCTTCACTGGGGTGGGGTACAAGATAGGAAAGAAAAGTGGGTGCTTCCGTCTCGTCACCCAGATGGAACCAAAGTATATAAGAACAGAGCTCTTAGAACACCTTTTGTGAGTTCTGGCTCCAGTTCCTCGCTTCAAATTGAGATTGATGATCCTACAATACAAGCAATCGAGTTTCTTTTAGTTGATGAAAGCCAGAACAGATGGTTTAAGAACAATGGTGATAACTTTCATGTTAAATTACCTGCGAAAGAGAAGCTGATATCCAATGCTCCAGTTCCTGAAGAGCTTGTACAAATTCAAGCATATTTGAGGTGGGAAAGAAAGGGTAAACAGATGTATACACCAGAGCAAGAAAAGGTGGAGTACGAAGCAGCCCGATCTGAGTTATTGGAGGAAGTAGCTAGGGGTAAATCCATACAAGAGCTCCAAGCAAAGTTGACTAAGAAAGATGATGATGGTAAAATTGAAGAGCCATCTCATTCTGATACAAAGACTGCAAAGAAAGATGAGAGAAAACAGGTTTTTAGAACCAATAGAATTCAACGCAAGAGGAGGGACTTAATGCAGATGATCAACAAACATGCTTCTAAACCTGTTTACGAGGGTAAAATTGTAGATAAAGAGCATCCAGCCAAACCAAAACCCTTGACAGCAGTTGAGCTTTTCGCCAAGGAAAAGGAAGAACAGGATGGAGGTTCTGTTATGAGGAAAAACATTTTCAAGCTCAATGATAAGGAACTTCTGATACTCGTAACCAATCCTGCTGGGAAGACAAGGGTTCATCTGGCAACAGATTTCAAAGAGCCACTTACCGTTCACTGGGCTTTATCTGCAAGCAAGGCTGGAGAGTGGTTGGAACCACCTGCAAATACACTTCCCCAGGGTTCGGTTGCTCTTAATGGGGTTGTTGAAACACAATTTAGACCAGGTTCCGCTGACTCTGCTTATGAGGTTCAATCTTTAGAAATAGAAGTTGAAGCAGATAGTTTTAAAGGAATGCCATTCGTCCTTAATGCTTCTGGGACATGGATGAAGAATCAAGGCTCCAATTTCTATGTTGACTTTGGCGTTGAACGCAAGAAAGTTCAGAAGGATACGGGTGATGGCAAAGGTACTGCAAAGGCTTTGTTGGATAAAATAGCAGGCCAGGAGAGTGAGGCACAGAAATCTTTTATGCATCGATTTAACATTGCAGCAGACTTGGTCAATCAAGCAAAGGATGCTGGTGAATTAGGTCTTGCGGGTATTTTGGTGTGGATGAGGTTTATGGCCACAAGGCAGCTCGTTTGGAATAAAAATTACAATGTGAAACCACGTGAGATTAGTA
>V300016263_L3_WHPEAkcfEAAARAA-541_1_paired_trimmed_paired_merged_contig_142
GCATATTTAACTCTTTTAGCATCCCTTGGCATTTTTCATGACGCTCTTACTCAACTGGAACAATGTAGTGCGGTAGGTGCAAATGGAGTCCAGGTACTGATGCACAAGATATGTTTTTCCCGAAAAGTAGTGTTTGTTGGTTTAGATATTGTTTCATCCTTGTTTCATCGATTGCTTGATAAATTTCTCATATTACCTTGTTCCGTAATCTACTTGCCTTACAATCCTTTTCAAGCTAGCATGTAAATTCTGAATTGCCAATCTAAGCGGATTTGGTTGTTCAACCATCAGTTGATCCATTTTAGTTACACAGGCCCATACTAGTTCTCATTCTGAATCACAATGTTTTGCTCCAAAACTTTTTAAGTGGAATTTTTCTTCTGGGCAGATTGTTATCTTAAAATTATCAGCTCTTGAATTTTAATCCTGATCACAACCCTAGTGGTAGATTTATCACATTTGTTGCATCAATCTCTTGCAGTTCGCTTATTCTGTTGGTTCCTGCACAATGAGCAAATCAAGACTTGTTTTCACGATAACAATGTTGATATAATCTATAGAACTGTTGTAATTGCTTTCTTATGAAGTTTGGACTAATAGTTTTGGGGCTACTTGTAAAATCTGAATTGTATTCACAGTGATTTGAATACTATTGATTTTGTGTCTGCAGTTGATATCGCTCAGTAACTTGATGCACTGTTGAGTACCCATATTATTGCTGAAATTATCGAGAATGATATTACTGTTGATTTTTGTGTCTTTCCTAGCAAAACATTCAAGATTTTGGGACTTTTTGGGGGATTCAGTGAAAAAGTTGGTTGAAATGCAATTATCGAGAGTGATATTGTTATTGGTGTGTTCAAATGAGATTAAAATTACGGATAAATGACTTTTTATCCTGATGAAAATTGTAGCACTTTCCTTATTCATCTGATTCTTGCATAATGAGGAAAGTGGGCAAAATAACTGGAATTGCTTTGTCTTTGAATCTTCCATAAAATAAATAGCTATTATTCTTATAAAGATTTTGGACTGAGATTTTTATGATTACAAATATTTAAATTGTATGCAGAGAGATTTGAATTCAGTTCACTTTTCTCTGTGATTGAAACCTCGAGTAACTTGACGAACAGAGTGTACCCACACTATTGATTAGACTTGGGATTTCAACCAAAACTCATGCGTGGATCAGTATCATTCTTCAACTTCAATCATGTTTCCTTAGCATCAAATCTTAATTTGGATAGAAATTGAAGCTTGGGCTTCCTGGCGTCCTTTGTGCCCTGCATTACTGTGAAAGGAGAGTGCAAGAAGCAGCCAGCTGTTGAATGGAGGGAGAGCTTGAGATTTGAAACAACTATTTTACTACCCTAATT
>V300016263_L3_WHPEAkcfEAAARAA-541_1_paired_trimmed_paired_merged_contig_143
ACAATTAGGGTAGTACAATAGTTTTTTTCACTTTCAAACCTCAAGCTCTCCCTCTATCCAAAAGCTGGTTGCTTCTTGCGTTCTCCTTTCACAGCAATGCAGGGCACAAAGGACGCTAGGAAGCCCAAACTTCAATTTGTATCCAAATCAAGATTTGATGATAAAGAAACATGATTGAAGTTGAAGAATGATATTGGTCCACACAAGTTTTGATCGGAACCTAATTCTGCCTAATTTCTGCAATAGTGTGGGT
>V300016263_L3_WHPEAkcfEAAARAA-541_1_paired_trimmed_paired_merged_contig_144
GAGTTGATCAGACTCGAAGAAGATATACAGGTGGATAGATGGGGCTTGGTTGAAGGCGGTCATGATGTTGATGCAGCTGATCTCAGGGTACAGATCTCATCAGCTGCTGTATTCTTAGGTCTGTCAAGAAGGATTTAATCTTCATACATCTCTTCTCCGGTCTCTTGCCTTTTTAGAATGCTTACGTTGCTATAGATATCTAGAACTCTTCTTGTGCTGCTCAAAATTTGGTGAAACTCTGCTGTGATTGATGAGATGAGGTAAAGGAATGATGTAATAATTGGCTTTGCGATTCACTGCAATAAAGTCTCGCGCTCTCTTGCACAATAGGGAGCGAAAGAGCTAGTTTCTTCTCGGCTACAAACCTCTCCAAATTCGTGTTGATTTCATGAACCTAACCTAACCTAACTTAGCCTTAGCAGTCTAAAGTGTTGTTCGAAGCAGTGTTCGACATGTAGATTTACGTCGAAATTGAAAGAGTAAAGTGTAGAACCGACGGTATCATATACAGGCTGTGTAGTGGTCATTGTTGCATCCTGCAGAAAATCATGCTAGTCACATTGCTTCAGACCGAAGTTAGGTCAAGCGAAACATAAGCGTAAATGGAGCAGACAACGGAGTTTGATCATGAAATGTCTGAACCTTGAATGGTGTTTGAGTGGATCTGTATAGGATTCAGATTTTTGGATCAAAGAAAAGCTTCTAGTTCGACATAGAAGATAAGAAAGATAACGACACCGGCGCTCGGCCGATGCTAAAGATATAAACAAAAACAACATGCTTCCTTCCCAATTTTATTAAAGGGATGAAAAGATACAATCAGTTCACTAATTATTTGCTCAAACCACATGACTGATGAACCCTGAAAAATTCCCAGAATAAATGGTTGAAATAAACACACCATTTGCTTTCAGAAACTTAGGGCTTCAGCTGGAGCTGCTTGATATGTTGGATCTCCTTTCCGGGGTTCAAACCCTTCGGGCAGGCACGAGCACAGTTCAATATGGTATGGCA
>V300016263_L3_WHPEAkcfEAAARAA-541_1_paired_trimmed_paired_merged_contig_145
GTCTTTGGTCACAAAGCTTTGGCCTAGGATGCGTTATAAATAGGGGTCCCCCTCCCAATGGTTGGTGCACTCCTGTCAAAGCATCATTCACTCACAAACACCAGCGCACGCACAAAACAGAAACAAAGAGAAAGAGAGACTCTTCCATCAATGGCCACCAAAATCTACATTGTTTACTATTCTACATACGGACACGTTGCCAAGTTGGCACAAGAGATACTGAAAGGAGCTCAATCTGTCGAAGGAGTAGAGGCCAAACTATGGCAGGTACCAGAAACTCTGCCAGCAGAAATTCTTGCAAAGATGGGTGCACCACCAAAGAGTGAAGTGCCTGTTATTTCACCTGAGCAACTTGCTGAGGCTGATGGGATAATCTTCGGTTTCCCTACCAGATTTGGAATGATGGCTGCACAATTTAAAGCATTTTTTGATGCAACTGGAGGTTTATGGCACAAAGGTGCACTTGCAGGCAAGCCTGCTGGACTTTTCTACTGCACTGGATCTCAAGGTGGTGGACAAGAGACTACCCCCTTGACAGCCATTACTCAGTTTACTCACCATGGAATGATCTTTGTCCCAATCGGATACACGGCCGGAGCTGGCATGTTCGAGATGGAGCAGGTCAAGGGTGGCAGCCCCTATGGTGCAGGAACTTTTGCTGGGGATGGCACAAGACAACCTTCTGATCTAGAACTAGAAATTGCTTGCCACCAGGGAAAGTACTTTGCTGGCATCGCGAAGAAGCTTAAAGGATCTGCCTGATTATGATGATATATTACACAATCGCTGTTTAGCATTTGATACTTGCATTTCTTTTGTTCTTGATTCTGAGTCCAGTTTTCAATTTGCATTTTCGTGTTTTCGTAAAGAATAATTTGCTGTGTCGAATGTATTTGTTGTAACAAGTTTTAT
>V300016263_L3_WHPEAkcfEAAARAA-541_1_paired_trimmed_paired_merged_contig_146
ATTTGCTTTACTTTTAAATTTCTTTTTATCCATTTGCTTATATGAAGAGATTTTGCAGTGTACTGTGAATACGACTCGGTACTCAAGTGTCATAAAATAAGTGAGAAATTATTATTTTTTCAAGTGTTTATCTACGTGTATAATAACACTTGATATATGAAGGTATGTTTCTGATACACTAAAAATCTTTCCTTATCATGGGGATGTTTTCCTCAACTTATACCATGCAAATCTAGAATTAGTTGGAAATTACGAACAGAAGTCAGAAAATTAACCGTTTCCAAAGATAAAAGATACTTTGGCTTAAGAGTTATTGACTTCATTACAAAAATTTCTTTGGTTCTCAGAATTCAGAAATGGGACTGCAAACAACATCTTTCCTGAAAACCGTGCACTTTCCTACAAGCTAGTATTAAAAATACCATTGCATCTTTATTATAGGGACCAAAATAAGATAAGTATTTAAACAAACAAACTAGTAAGGACTTGAACATATTCATGCTTCTTTTCTTTTTATATAATTATAAGTTTAAGATTGAATTTTAATGGAATCTTGTTCTTGTTTTGTAGGGACTGGAAGGTGGCCCTTCTCCTGCAAGCTCTTAACAGTTTCATACAGGGTATGTTTGACTGGGGTGAACTCCAACCCTAAGTCTTGTAGCTTCTGGTTTGTGAACTTGTATGATTTCGCTCTGGATTTTCCATTATCTTTACACTTGTTGGGAATAGGGTATTTCGGGAAGAATTTGGCCAGGATTTCCACCACGTCACCACGGTGGAGCACACTCTCAGCACAAATATATCTGCCAGAGGCAGAGGGTGTCTCATAGACCAGAATGTGAGCCAGTGCGACGTCCCTAACATGCACGTAGCCTTGAACTGAATTGGCATATGTCTGGGTTGAGCCCGTTAGGTACTTGAGGATGTGAATGGTGCTAGCGTTGACAGTTGATTGCAGAAGTGGTCCGAGCACCAGCACTGGATTCACCACCACCAAGTCCACCCCTTTCTCTTTGGCCTCAACCCATGCTGCCTGCTCTGCCACTGCTTTCCCATAACAGTACCAGTTCTTGGTGTTCTTGCAAAATTCAAGATCACTCCAACAAGACTCATCAACCACCACATCAGGACCCCTGGTGGGGTCCATATACACCGCACCGATTGACGACGTGAAAACCACCCGTTTCACCTTGGCTTCCGCCGCTACGTGAATCACATTCTTGGTTCCGTTCACGGCGGGCTCCACCATTTGTTCTGGATCATCCGTGATAGGTGATGCTGTGTGAAAAACTCCATCACAGCCGTTAATTGCTTCTTTGAGGCTCTCATAATCAAGGAGATCAGCTCCGCACAAAGTTAGTCTTTCTGCAGCTCCTTCAAGCTCTCTCAAATGAGCATTCTTTGGGTCATGTGGGTTTCTCAAGGTTCCTCTAACAGTGTAGCCTCTTTCGAGCAATAGCTTCACCATCCAAGAAGCAATGAAGCCTCCAGCTCCAGTGACACAAATAGTTTGGTCGTGGCCGGAAACTGATGAGCTATCGGCAC
>V300016263_L3_WHPEAkcfEAAARAA-541_1_paired_trimmed_paired_merged_contig_147
ATTACAAAAATTTCTTTGGTTCTCATAATTCAGAGATGGGACTGCAAACAACATCTTTCCTGAAAACCGTGCCCTTTCCTAGAAGCTAGTATTAAAAATACCATTGCAGCTTTATTATAGGGACCAAAATAAGATAAGTATTTAAACAAACAAACAATTAAGGACTTGAACATATTCATGCTTCTTTTCTTTTTATATAATTATAAGTTTAAGATTGAATTTTAATGGAATCTTGTTCTTGTTTTGTAGGGACTGGAAGGTGGCCCTTCTCCTGCAAGCTCCTGACAGTTTCATACAGGGTATGTTTGACTGGGGTGAACTCCAACCCTAAGTCTCGTAGCTTCTGGTTTGCGAACTTGTATGATTCCGCTCTGGATTTCCCATTATTTTTACACTTGTTGGGAATAGGGTATTTCGGGAAGAATTTGGCCAGGATTTCCACCACGTCGCCACGGTGGAGCACACTCTCAGCACAAATATATCTGCCAGAGGCAGAGGGTGTCTCATAGACCAGAATGTGAGCCAGTGCGACGTCCCTAACATGCACGTAGCCTTGAACTGAATTGGCATATGTCTGGGTTGAGCCCGTCAGGTACTTGAGGATGTGAATGGTGCTAGCGTTGACAGTTGATTGCAGAAGTGGTCCGAGCACTAGCACTGGATTCACCACCACCAAGTCCACCCCTTTCTCTTTGGCCTCAACCCATGCTGCCTGCTCTGCCACTGCTTTCCCATAGCAGTACCAGTTCTTGGTGTTCTTGCAAAATTCAAGATCACTCCAACAAGACTCATCAACCACCACATCAGGACCCCTGGCGGGGTCCATGTACACCGCACCGATTGACGACGTGAAAACCACCCGTTTCACCTTGGCTTCCGCCGCTACGTGAATCACATTCTTGGTTCCGTTCACCGCGGGCTCCACCATTTGTTCTGGATCATCCGTGATAGGTGATGCTGTGTGAAAAACTCATCACAGCCGTTAATGGCTTCTTTGAGGCTCTCATAATCAAGGAGATCAGCTCCGCACAAAGTTAGTCTTTCTGCAGCTCCTTCAAGCTCTCTCAAATGAGCATTCTTTGGGTCATCTATAACCAAAACCAAAATAAGAAAACCACACAAAAAATAAAGGATAAACGCACAAAGAACAATGACTGATGCACACGTCTTGCAACATGGATGGCATGTTACGCTGTCAAATTCCGAATTATAT
>V300016263_L3_WHPEAkcfEAAARAA-541_1_paired_trimmed_paired_merged_contig_148
TAGGGACGTTGCACTAGCTCACATTCTGGTTTATGAGACACCCTCTGCCTCTGGCAGATATATTTGTGCTGAGAGTGTGCTCCATCGTGGCGATGTGGTGGAAATCCTGGCCAAATTCTTCCCGGAATACCCTATTCCCAACAAGTGTAAAGATAATGGGAAACCCAGAGCAGAATCATACAAGTTCACAAACCAGAAGCTACGAGATTTAGGGTTGGAGTTCACCCCAGTCAAACATACCCTGTATGAAACTGTCAAGAGCTTGCAGGAGAAGGGCCACCTTCCAGTCCCTACAAAACAAGAACAAGATTCCATTAAAATTAGATCTTGCTTATAATTGTATAAAAAGAAAAGAAGCATGAATATGTTCAAGTCCTTGATTGTTTGTTTGTTTAAATACTTATCTTATTTTGGTCCCTATAATAAAGCTGCAACGGTATTTTTAATACTAGCTTCTAGTGGAGGAGGGCACAGTTTTCAGGAAAGATGTTTGCAGTCCCATTTCTGAATTCTGCGAACCAAAGAAATTTTTGTAATGAA
>V300016263_L3_WHPEAkcfEAAARAA-541_1_paired_trimmed_paired_merged_contig_149
GTTGAACAGGACTAGATCCACTGATCAGTGCCACGGAGCATCTTGACAAAAATGATTCTTTTCACTGGACGAGCGACTTTGACGAAGGATCTGAAGCTATCTCGTACGCAGCTTCTTGAACTTAAAAAGGAGCCTCGAGTGATTCATCCCAAACTTCTACACTTCCATTAGAGGCATTCTCTCCATCTTCTTCCATTGACAGCCGTATATATTCTCTGTGTGCAAAGCGGTCCCACTCAGTCAAAGTTGGATCCTCACGTTCCTGACGAATAAGAAATGGATCGCGACTTTCAAAAGCTATGAATTTATTAAGGTTGAAAAGGATATTGAAGACATTTCCTGAAAGTTTGCAACCTTTCAAGTCAGCTGGAGTGATATAATCTTCCCTCTCTGGTGCAATCATGTCAACTATTTGGCACAAAATATCCTCGAATAGAACAGGCTCTTGGGCCATGCATTCCATACGATGCAGCTGCTCCTCATAAAAAAACTGCAACTCATTGGGTGTAAGAACTCCATTTCCATCCAGATCTATACATCTGAACCAATACTCAAGGCTAGGCTCACACGACTTATCCTCCTCTGACAACATGAAGTAAGCAAAATCTTCATAACCCATCTTCCCTTCAACCTTGCTAGTAAATTTCCTCGGAATCTGTGAAAATATTCTATCAACGATCCTGTAGGTAAGGGCATGATTACCATATCTAATAAGATTCTCTTTGTCGATCAAGAAATCGTGGTCTGTGTCCAGCTCCCAAAATTTGCAGTATATGACATAAAAATGTTCATATGAGAAGTACCTTAGAACTTTGTTAATGTCCTCTTCCTCATCTGCATGTTGCATGGCAGCAATTAGATTTCCTCGTTTTAGCTCCCTCAGGGTAAGGCGACCATTTCCTGATCTGTTTATGTAGTAAAATATTCTGTATATTACAGTTTCAGCATATCTTTCTTGAAATTCAGGAGTTCCATGTAAAAATTCCAATCCTGGATGAGTTGCCACAAGCTCTAGAAGAATGGGTTTGAAGTCTACCTGAGAAAGGTAATTATGATCAGACTGCTTTAAAATTTTAAATATTTGAGTTGCTGTATCCATTGTGAGCATGTTTCCATCAACCCAATATTTGATGAATGCATCCCTGGTCACTATCCCACTGCAGCTAGTATCTATCTTTCTAAAGATGGCAGAGGAGAAAAATGTTGGCAGCTTGCATAACTCCTTTGTAACCAACTTAAACTCATGCAGTTGCAATCCATCCATCTGACCACTGAAAAGGTCATCAATTCTAGAAAGACATTGCTCCTTAAGTTCCTTTGGTGGTGGTGGACCATTATGAAAATAGAACTGAGGAATGGCTTCTCGCACTGGTTCACTAGCCAATTTTAGTGGAGAGCGAAGAGAAGAAGGACTAGTCTTCAGCTTTGAAAAACG
>V300016263_L3_WHPEAkcfEAAARAA-541_1_paired_trimmed_paired_merged_contig_150
TATGCAGCTGGAACTTAAAAAGGAGCCTCGAGTGATTCATCCCAAACTTCTACACTTCCATTAGAGGCATTCTCACCATCTTCTTCCATTGACAACCGTATATATTCTCTGTGTGCAAAGCGGTCCCACTCAGTCAAAGTTGGATCCTCACGTTCCTGACGAATAAGAAAAGGATCGCGACTTTCAAATGCTATGAATTTATTAAGGTTGAAAAGGATATTGAAGACATTCCCTGAAAGTTTGCAACCTTTCAAGTCAGCTAGAGTGAGATACTCTTCCCTCTCTGGTGCAATCATGTCAACTATTTGGCACAAAATATCCTCGAATAGAACAGGCTCTTGGCCCATGCATTCCATACGATGCAGCTGCTCCTCATAAAAGAACTGCAACTCATTGGGCGTAAGGACTCCATTTCCATCCAAATCTATACATCTGAACCAATACTCAAGGCTGGGCTCACACGACTTATCCTCCTCTGACAACATGAAGTAAACAAAATCTTCGTAACCCATCTTCCCTTCAACCTTGCTAGTAAACTTTCTCGGAATCTGTGAAAATATTCTATCAACAATCCTGTAGGTAAGAGCATGATTACCATATCTAACAAGATTCTCTTTGTCGATCAAGAAATCGTGATCTGTGTCCAGCTCCCAAAATTTGCAATATATGACATAAAAATGTTCATAAGAGAAGTACCTTAGAACTTTGTTAATGTCATCTTCCTCATCTGCATGTTGCATGGCAGCAATTAAATTTCCTCGTTTTAGCTCCCTGAGAGTAAGGCGACCATTTCCTGATCTGTTTATGTAGTAAAATATTCTGTACATTACAGTTTCAGCATATCTTTCTTGAAATTCAGGAGTTCCATGTAAAAATTCCAACCCTGGATGGGTTGCCACAAGCTCTAGAAGAATGGGTTTGAAGTCTAGCTGAGTAAGGTAATTACGATCAGATTGCTTTAGAATTTTAAATATTTGAGTTGTTGTATCCATTGTCAGCATATTTCCATCGACCCAATATTTGATGAATGCATCCCTTGTCACGATCCCGCTGCAGCTAGTATCAATCTTTCTAAAGAGGGCTGAAGAGAAAAATGTTGGCAGCTTGCATAACTCCTTTGTAACCAACTTAAACTCGTGCAGTTGCAATCCATCCATCTGACCAATGAAGAGGTCATCAATTCTAGAAAGACATTGCTCCTTAAGTTCCTTTGGTGG
>V300016263_L3_WHPEAkcfEAAARAA-541_1_paired_trimmed_paired_merged_contig_151
TAAACTAGACTCAAAGAATGCAAAATTAAAGTTTAAAACACTAAGACAAACCAAAAACTCAAAATGCTTTAAAAACACAAACTAAATTGAATTCTAACTAAAATGAACATTAAAGCAAAAGGGGGATTGAGGTTTTTACGAAAATTGAAATAACGAAACAAGTTAATAAACTAGACAGAATGTAAATATGAAATTTATGGATGAATGAATAGCTAAGGAGTTCTTCTCCACACATGTTACACTTGCATACAAGATTGATTCTCAGTTGGTCTTTCGATAAATTATGAAACTCAACACTCCGGGTTAATTAGGTCCGCTTAAATTAACCGTCAAGTT
>V300016263_L3_WHPEAkcfEAAARAA-541_1_paired_trimmed_paired_merged_contig_152
GATCTCTACATCAACAGAATCAACACAAACGATGGCTCTTACTCCTGAGTTGCAAACTCTCACCAAGGCCTTCTCAGGACTTGGAGTTGATGAGAAGGCACTAGTAGCAACACTGGGAAAATCTCATCCTGAGGAAAGGCAATCCTTCAGGAAAGCAACTCCCCACTTTTTCAAGGTAGATGAACGTTCCTTTGAGCGCTGGGATGATCACCATGTCAAGCTTCTCAAGCATGAGTTCCTGCGTTTTAAGAATGCTGTGGTGCTATGGACAATGCATCCATGGGAAAGAGATGCTCGTTTGGCAAAGGAGGCCTTGAAAAAAGGTCCAGAATCATATGGTATTCTTGTTGAGATTGCATGCACTAGATCGTCCGAGGAGCTATTAGGAGCTAGGAAGGCTTACCATTCCCTCTTTGATCACTCCATTGAGGAAGATGTTGCCTACCACATTCATGGCCCTGAAGGCAAGCTCTTGGTTGCTCTTGTGAGTGCCTATAGGTATGAAGGATCAAAGGTTAAGGATGACACTGCAAAATCAGAGGCCAAAACACTTGTTAATGCCATTCAGCATGCCGATAAGAGGCATCCCAATGAAGATGATGAGGTGATCAGGATACTATCAACAAGGAGCAAGCCCCATCTCAAGGAAGTCTATAAACACTACAAGGAGATTTCTGGCCACAACATTGATGAGGATCTTGATCATGCTGTGAGGTTAAAAGAGACAGTACAATGCCTTTGTGCTCCTGAGAAATATTTCAGCAAGGTCTTGGAAGTTTCATTGAGAACTGATGTCCATAAGCATAGCAAAAAGGGATTGACGAGAGTAATTGTTACCCGAGCTGACTCGGACATGAGGGAGATCAAGGAGGAATTCAAGAACCACCACGGAGTCTCTTTAGTCGAGAAAATTGAAGAGATGGCTAATGGGAACTATAAGGATTTCCTACTCACCTTGCTTGCACGAGGAGGCTGACTAAAACGGCAGGACGGAAATTTGGGGTTTGTTGGGATTACTTGAAGGGTCTCTGTGTTACTCTTTTCAATTGTTTGGCCCTTCATGGCTGTTATAGCTTTAGTGTTCTGTATGAGTGTTGTGTTATCATTAAAAGAAACTGAAATAAATCAATCGATCAATGAGACATTTTAACATTTCAATAAGCAGATTTTCGTGT
>V300016263_L3_WHPEAkcfEAAARAA-541_1_paired_trimmed_paired_merged_contig_153
TGCCCATAAGAAATCTCACTTGACAATATCACAGTTCACCATAATCCGCAGTCTTAAGACGTTATGACAACATTATTAGCAAAATGCAGGAAATTACAAATGTTCAAACATGTCCGATCCGATTAGTCCATCACATCACTGATTTCCCAAATAGTAGTAAACAAAAAACCTTCAAAGGGAAGTACAGACAAGCAGTTAACTCCTGCATGAGAATGCATCTAAAATTTGTACCAAAACAAAAACTCATCTAAAATTCCGGCGATTGTATAAATTACACCACCGTAAAGTGGGGGAATAGGAGGAGCGGCTCCAGTTGCAACTAGTGAAACTTTGCTCTCAATTTCCTTTCAACACTGAATGAGTTTTCTGATCCTTTAACTGGAAATACCTCCATTGTTCATCTCAACATTGCCCCTGGCTTCGACTTATAGAGTGGTCGTGAAGGAGTTTCTGGCTAGGGGTTTGGTGATCATCCTTGTATAAAGATGCTGCTGACTCGGACTGTAATGTCTGAATAGCATCCTGCCCCAGTGAACGCAGAGCATCAAGGGCATCTAAGGTTAGCTGCCAACCACAAAGTGCAACAGCATCAGCACTGGTACCAGAACCACAGCCACTACCGCCAGCGGCAGCAACATTCCCATTGACCCAGGGGCAGAATTGGTTGTGATGGCCAATTGGATCAAATTCCATAGGTTCTTCATAATTGCTTTCACCTTTTGGAGGTCCTAGCCCGTTGGCAACAGCATACTCTGATTCTTGGTACACACAATTGTTCGTAAATGAAGATTTGCCAGCATTTTTAACCTCCTTCTTGGTTGTTCTATAATTGGAGAAGACATTAGCATTGCATGAAAGAGAAGGGCGGGCACTGTTCTCTAGCTTGAAGCTTTGACTAATCTTTTCACCACTTTCCACAGATTCAGCCTTAGTAGAACCATCAATCTTTGAGCCACTATCAGCCCTCCCCACAGATCGAGACAGCATCTCCTGGCTATCACCATGGGGATCTTCCCTATTTATTTCATCAGGGACAATTTCATCCATTAGTCCAGGATCTGGGGCAGATTCACCTGTCTGGCCCTGATTTTCAGCATCTTCTGTTCTAGGTTCCACATCGCCAACTACACTATCTGCTCTATGGACAGATACATCAGCACCATGAATCTCTGCTTCATGACTAGCACACATTCCGACACTTCCGCCACTAATCCCGAAACTAATACCATCCCTGGCCTGAGCAGTCACAGTTTCTGTGTTAAAAATTTCCTCCCCATCATTTGTACTACTAACACCCATTTCCCCAAGAACTGCATCAGCCACAGGTTGAAAACCAACGCTCTGCTGAGCTTGATTACTGTAATTCAATTCTGATGTATCATTCATGTCCAGATTTCCATATGTACTAGAAGTGGGGAAATGAACATCATCAACATCTCCTGGATAATTTTCAACACTTTCCATAGAGTCGTCATCTGTGCCATGACAGATTGTATCCATTGCAATGACTGACAAATTGGTCGCTACCTTGTGGAAACGAAGCAACTCTATTAGCATCAGCATAAATATCAATACCCATTGAATGACTGGGACCAGCACCAGAGGAACAGTATGTATCGAACATATCTGAATCACGAGCACGTTTTGAAGGCCCAGCTGAGTATTGTCCGCCATCTGTAACTTCATCACCATCACGATCAATGACAGTTCCTTCAACACTATCAGTGTGCTGCGTCCTTAAATGAGGCCTATCAACAGAACTGCCTCCTATTTCCAAACTCCGCTTACGAGAACTGGGACCCCTTGATTCATATGAAGCGGCTCGATCACCAACCTCGCTGCCTGCAGGTTGCCCAATCATCAGATCCCTCCCCATATCTCCATCCTGAATGTTTTCAGACATTTCTGGTCTGCCAAACCGATTAAAAGTAAAACCCCCTCCCATTGTAAGATTCAAATCAACATCTGTTTTCCCCTCAGTTGTTGTTGCTACTTCATCACGGTCTTCAGTTTGGTCTTTCTCAGCATCATCAGCAGAAACCCAACCACTAATTCCACTGGCTGCACTTGCGCCACGTGTAAATCCCAATTTTTTGCTTGTGTCGGGAAGATCAATGTTATTGGGAGTAAATCGCGTAGGTCGAGGAATGGTTAAGAAATCCAATATTCTAACTGTAGCTCCACATAAGCTGCAATCTAGTAAAGGTGATCTGGGATCACGTCTAGATTCCTTAACCAACACTTTACTCTTTCCAGCATCTTTTCTAGCAGAAGCAGAGACTGCTTTCTTGCTTGGTCCAGGTTCTTGTGAAAGATGGACCTGGGCATACGTCGGCCCAAGAGAATATCCATTTCTAGCTGATTGGGCAGAATGTTCTTCACAGTCTTGCACATTTAAAAGCCATCTTGGTTCCCATCCACAAAGACTTATAAGCTTCTGAGCACGAGAATATAAACAGATTGATCCATCTCGGGAGCTTTCCTGTTCTGGTATACTTTCTGGTTTAAAATCTACTTCCCCTGCCATAAGAAAGCGATCAACCTGCGGACCCC
>V300016263_L3_WHPEAkcfEAAARAA-541_1_paired_trimmed_paired_merged_contig_154
TGAAATGAAAAACCAAATTACATTACCATCGAAAAAAAAAAATTACATTGAAAAATAAATAATGAGTAAGACTAAGTGTGTGAATAGCATCAGTCCACTTTTACAACAGACAGATAATAGGTGGAAGGAAAATTAAATTAAAATAAAAAACAAAAAAGGAACAATCACTACATGTAAACATCAACCATCCACTTGGCTGCACCAGATAATCAGACGGCTGAAAACAATCCAATACTGCAAACACAAAATGACATATGTGTC
>V300016263_L3_WHPEAkcfEAAARAA-541_1_paired_trimmed_paired_merged_contig_155
TCCACTTTTACAACAGACAGATAATAGGTGGAAGGAAAATTAAATTAAAATAAAAAACAAAAAAGGAACAATCACTACATGTAAACATCAACCATCCACTTGGCTGCACCAGATAATCAGACGGCTGAAAACAATCCAATACTGCAAACACAAAATGACATATGTGTCCTTCGCATCTCTAATACCTGTCCAGCGAAGCAAAACAAACGTGGCATAAATAAGTTGGTACAGGTCATGTCACGTGGACCCATACCCAAAGTTATAGTTGGGCCGGTGGTCCACTGAAAGGAACTTTTGCCTAATCATGTCCTTTAAACTTTTATCCTCTTTTTTATTTAACAAAAAA
>V300016263_L3_WHPEAkcfEAAARAA-541_1_paired_trimmed_paired_merged_contig_156
AGCCCCCCTTCTCTCTCACTTTCTCACAGTTCTTCAATGGAGTTTTGGGGTGTTGAAGTTAAGGCTGGAGAGCCTGTAAAGGTAGTGCCAGCGGAAAGCTATGTTATCCACTTGTCACAGGCAACTCTGGGCGAGTTAAAGAAGGGAGGTGATCAGTGTGTTATCCATGTCAAGGTCGGAGACCAGAAGCTTGTTTTGGCAAATCTCTCATCTGATAAAATGCCTCAGATTCCCTTTGACTTGGTCTTTGACAAAGAATTCGAGCTCTCTCACAACTTGAAAAGCGGGAGTGTCCACTTTTGTGGTTATAAAACTTACATTGCAAATGAATCCGACGAGGACCAATCTGATTTTGATAGTGAATCAGAAGAGGATCTCCCACTGAATTTTACTGGCAATGGTAACATTGTTGAAGCAAAGCCAGCTCCACCCAAGACTAAAGCTGTTAAACCCGAATCTTCTGGAAAGCAGAAGGTTAAGATTGAAGAGCCAATTAAGGATGAGGATGATTCTGATGACTCAGATGAAGATGATTCTGATGATGATGATGAAAGTTCTGATGAGGACATGCTTGGAGCTGATAGTAGTGATGAAGATGATGAGGACAGTGAGAAAGAAGAGGACACCCCAACGCCTAAGAAGGACTCCAAGAAAAGGCCCAATGAGTGTGCCCCAAAAACTCCTGTCTCTGCTAAGAAGGCAAAGCAAGTTACTCCACAGAAGACTGATGGAAAGAAGGGTGCCCACACTGCAACACCACACCCTGCAAAGAAGGGCGGAAAGA
>V300016263_L3_WHPEAkcfEAAARAA-541_1_paired_trimmed_paired_merged_contig_157
TTCACTCATTTTGAATCCAAAATGACTATGCGATGCAATACAAAAAAATTGCCTCTGACCAACTTCACTTTATTTACAAAATTTAAGACACAGGTAATTGGATTATAGTGCGATTAAAATCAAATTAGACTTTGGGATTCATGAGGAATATCCAATACAAGAGACTAAAACATAGGTCCAATTCAAGATATTAACTATAAATAACAAGCCGCGTATTTCAAAAACCTCGAGGACAACCACTACGCCCAAAACATTTCACACATCACCCTCTCTACTCTGAATTATCAAAATAATTAACATATCATAGGCGTGCAACGCTTCCGCACGTCCCTCTCATTCTACTTAGCGCCGTGCTTGGCCTTGTTGTGAGACGAAAGAGCGCCATCAGAGTTGAATGACTTGCTGCATGTTTTGCAAGAGTGATCACCGCCAGCAGAATTGGGTGTTTGTGGAGTCTTTCCGCCCTTCTTTGCAGGGTGTGGTGTTGCAGTGTGGGCACCCTTCTTTCCATCAGTCTTCTGTGGAGTAACTTGCTTTGCCTTCTTAGCAGAGACAGGAGTTTTTGGGGCACACTCATTGGGCCTTTTCTTGGAGTCCTTCTTAGGCGTTGGGGTGTCCTCTTCTTTCTCACTGT
>V300016263_L3_WHPEAkcfEAAARAA-541_1_paired_trimmed_paired_merged_contig_158
CATCAATCGTTGGAGTCAAGATCACGAGCTGATCGCCATGATAACTATAACACTGGCATGCATAAACAGGATGCCGCAAGTATAAGCACCGCTGCTGCAGAACAACAGATTCTGATTTTGGCAAGGCAGCAAGCGCAAAGAGAGGAAGAGCTAGCACAGTCACAACGGCACATTTTAGCGCTTCAAGAGGAAATTGAGGAGCTGG
>V300016263_L3_WHPEAkcfEAAARAA-541_1_paired_trimmed_paired_merged_contig_159
CATCAATCGTTGGAGTCAAGATCACAAGCTGATCGCCATGATAACTATAACACTGGCATGCATAAACAGGATGCTGCAAGTATAAGCACCGCTGCTGCAGAACAACAGATTCTGATTTTGGCAAGGCAGCAAGCGCAAAGAGAGGAAGAGCTAGCACAGTCACAACGGCACATTTTAGCCCTTCAAGAGGAAATTGAGGAGCTGG
>V300016263_L3_WHPEAkcfEAAARAA-541_1_paired_trimmed_paired_merged_contig_160
CATCCACAGGGGGCTACATGACATGAACGGTGCTTGCAAGTGTACCTTTGTTGTTCGCTTTGACCATGATAGCTCCGAGGAACATGTTGAGCTGGGGAGGTTATGTATCAGGCCTGCACAAAGCACTTCAGGCTATACTAAAACCCAACCGGAGCTCTTTACAAACAGGGACATGAAATTCTCTTTTCTTTATTGAAATATGGCGCTGGATGGCCGTAGCCGGCGATGTTTGTAAATTTCTTTAAAACTTTAACTTGAGATGTCTTCGCAACTGTATTATTTGCAGCAAATTACATTAACATCTTGTTACCAACAAGCATAATCTCCGTATTCTCTGAATGGACACCTTGCAAACAAGTCACAGATTGATACGATTGAAAAAACTTGCCACATCGGGCTTTTAACGAGTCAACTCAGGCGGTGATTGGTAGTAAATGATTTTCATTT
>V300016263_L3_WHPEAkcfEAAARAA-541_1_paired_trimmed_paired_merged_contig_161
GTGTACCTTCGTTGTTCGCTTTGACCATGATAGCTCCGAGGAACATGTTGATCTGGGGAGGTTATGTATCAGGCCTGCACAAAGCACCTCAACAAATACTAAAACCCAACCGGAGCTCTTTAGAAATGGGGACATGAAAGTCTCCTTTCTTTATTGAAATGTGGCGCCAGACAAATTACAGATCGATGTGTGAATGTGCTTTTAACGAGTCAACTTAGACG
>V300016263_L3_WHPEAkcfEAAARAA-541_1_paired_trimmed_paired_merged_contig_162
GCAAAGCTACTTGCTCATTATTCCATCTGCAATTTGTGCAACATGGACTTTCTTCTTCTGCAACTTTTGTTCCTAATAATCTCCATCGCCATGCCCTTGTGCTTTTCTCTGAAACTCCAAAGTAACCCAACCGATCATCTCAAACTTTCCTCCGCATATCAGACTTCTTCAGTGAAAGATCAGATAGTTAGGCTGGCCAATGAACCCAGCACAGTGAATTGGATGAAAAATGTGAGGAGGGAAATGCATGAGAACCCAGAACTTTCATATGAAGAATTCGAAACAAGTGCACTCATTCGCCGCGAGCTCGAAAAACTCGGTGTTGCTTATAAATGGCCCGTGGCTAAAACTGGCGTTGTAGCCACGATTGGCTCTGGCTCTCCTCCCTTTGTTGCTCTGAGAGCTGATATGGATGCTTTGCCTATTGAGGAAATGGTGGACTGGGAGAACAAGAGCAAAGTGGAGGGAAAAATGCATGCTTGCGGCCACGACGGCCACGTCGCCATGCTTCTTGGCGCTGCAAAAATACTAAAACAACTGCAAGACACATTGCAGGGAACTGTTGTACTTATATTTCAACCGGCTGAGGAACGCGGTGTCGGCGCAAAGGACATGATTGAAGAAGGGGTGCTTGATAATGTGGAGGCAGTTTTTGGGATGCACATAGTGCTTGATTATCCGACTGGCGTTGTTGGATTGAGGCCTGGAGAATTTCTAGCCGGTTGTGGGAGCTTCAAAGCGAAAATTCACGGGAAAGGGGGTCATGCAGCAATTCCTCAGCAATCCATTGATCCGATTTTGGCAGCATCAACATCTGTAATCAGTTTGCAGAGCATCGTCTCGAGAGAAACGGACCCTCTAGATTCCCAGGTGGTTTCTGTTGCTGTGATTAAAGCGGGGTCTTCCTTTAATGTCATCCCGGAATCTGCTACAATTTCTGGTACTTTTAGAGCTTTTAGCAAGAAGAACTTCAAAGGACTCATGAGTAGAATCGAAGAGGTTGTAAAAGGGCAGGCAGCCGTGCACCGGTGCTCCGCTGAGGTCGAGTTTTTAGGGAAGGAACATCCTACCATCCCTCCTACAGTAAACGACGAGAGAATTTATGAACAAGTAAGGGGAATCTCGAGCGAAATAGTAGGAGAAGAAAACATACAATTAGCTCATACCTCCATGGGGAGTGAGGATTTTGCTTTTTACTTAGACAAGGTGCCTGGATTCATGCTGTTTTTAGGCACAAGAAATGAGAAGATAGGAGCC
>V300016263_L3_WHPEAkcfEAAARAA-541_1_paired_trimmed_paired_merged_contig_163
AAACTCGGTGTTGCTTATAAATGGCCTGTGGCTAAAACTGGTGTTGTAGCCACGATTGGCTCTGGCTCTCCTCCATTTGTTGCTCTAAGAGCTGATATGGATGCTTTGCCTATTCAGGAAATGGTGGACTGGGAGAACAAGAGCAAAGTGGAGGGAAAAATGCATGCTTGCGGCCACGACGGCCACGTCGCCATGCTTCTTGGCGCTGCAAAAGTACTAAAACAACTGCAAGACACATTACAGGGAACCGTTGTACTTATATTTCAACCGGCTGAGGAACGTGGTTCAGGCGCAAAGGACATGATTGAAGAAGGGGTGCTTGATAATGTGGAGGCAGTTTTTGGGATGCACGTAGCGCCTGTATATCCGACTGGCGTTGTTGCATTGAGGCCTGGAGAATTTCTAGCCGGTTGTGGGAGCTTCAAAGCGAAAATTCACGGGAAAGGGGGTCATGCAGCAATTCCTCAGCAATCCATTGATCCGATTTTGGCAGCATCAACATCTGTAATTAGTTTGCAGAACATCGTCTCGAGAGAAACAGATCCTCTAGATTCCCAGGTGGTTTCTGTTGCTGTGATTAAAGCGGGGACTTCTTTCAATGTCATCCCGCAGTCAGCTACAATTTCTGGTACTTTTAGAGCTTTTAGCAAGAAGAACTTCAATGGACTCATGAAAAGAATCGAAGAGGTTGTAAAAGGGCAGGCAGCCGTGCAACGACGAGAGAATTTATGAACAAGTAAGGCGAATCTCGAGCGAAATAGTAGGAGAAGAAAACATAAAATTAGCTGATACCTTCATGGGGAGTGAGGATTTTGCTTTTTACATAGACAAGGTGCCTGGATTCATGCTGTTTTTAGGCACAAGAAATGAGAAGATAGGAGCCATACATGCACCACATAGTCCTAACTACATCATCGATGAGGATGTGTTTCCCATTGGGGCTGCCATACATGCAGCTTTTGCCCATT
>V300016263_L3_WHPEAkcfEAAARAA-541_1_paired_trimmed_paired_merged_contig_164
ACAGGATGGCAATGGAAATGCCACTTTCTCCTACACTTCCCGAGATTGAGGTTCAAGGTCTTGAAGCATCTGGTGCAGATAATCTTAAACCTTCATCAAGGGAATCCTACTGTGAAGGATCGTCAAGTAAAGAAATAAAACAGTCACCCTCTTATGGAGTTGAAGTTGATGCTGTTGACATACTAGGGAAGAGCGGGGATGTTTTTGGTAGTTCTGTTACAACGACAAAAGCTTGTGATCTCAAGGACTCTGGTACCCAACTGATGTCTGATGCTCTGCTTGCAAGAAATGTGGAGGCTGTGTTCCCCCTTGGAAGTGAACTTGGATATCTGGTGTTATCTAATTTTAAGGACAGTAGCAGCATTTCTAGGATATGTTTTGCCTTCAGAGCTTGTATCACACGGTACCCTTTAATTACTCACACAGATTGGAGGGTGCAAGAAATTTTGCTTGCTCTCAAGACTGAAGAAAAACTATCTCCCAAGGAAAAGGTTTGCGTATTCTTTTCATTGTTGCTGCTTAACTTCTCCACTGCCGCTCTGATCAAATTTGAGAGCTTGAATTGGACGTCAAACCCCTGCTTGGATTCTTATGTTCGACACATGTGCTCAGTGATGTCTGATTGGGAGGGGAGAAGCATATTTGCAGAATTTGGTAGTTTGGAGGAATCACTTAGTGTCATGGAGGATTCCCTAATAAATGGAAGATTTGTGGTGTGTAAGGATTATTCTTCAGAGACCTTGGTTGATGGGGTTCATATATCCTCTCAACCAGCATCAGCCGATGAGTTGGTAGCAGGGAGCATTGTTTTAGCATCAATATGTGCAGCACTTGACCACACTGGTTTTATTTGCGAAATGTCCTACAATATTTTGCAGATTGGCAGCTCCAATCATTCATTGGTTCTGAGTATCCTGCATGTTTTTGCTTACCTGGGTGGAGAGAAGTTTCTTAACTTTGGCAATTCCAATTTAGTGATTATCATGAAATCTATAGTTACACATCTCGAGGGAGTAAGCTCATCAGATACTGCTAGTTGTTTTATTCCATCTGTGAGCAACTCTCGAATTATGTTCAGTCCATGTGTCAAATGCCCATTTTCTGAGGATTCTGTCTCTGTAGACGCTGCTACATCATTGCTTTTAGAAAGGCTCCAAATGAATGCTTCTATTCAACCAAACACTTCTACCAGTTTCATGCTTTGCGAGCTCAGCGACCTCCTATCATTGGTGGAGTTGGTTGCAAGCATCATGAGTTGGGAATGGACAAGTGCTAATATTATCCCTCGGCTATTGAAAGTTATGGAATCATGCATGGCTGAGAATGTGATTGCTGGAATTGTTATTCTCCTTGGTCAGCTTGGGAGGATCGGTGTTAATGCCCTTGGATATGGAGATAAGGAAGTTGAATTCTTGAGGGGGGAATTATCTGCATTTTTATGTAGGGACTCTGCAACGAGTGTCGGCCTTCCTACTCAAATTGCCACTGTCACGGCATTGTTGGGGCTTCTCTCTTCTGATTTCAAAACAATTATTCAGAATAATGCAAACTCAGCAGCCATTGGAAGTTGGTTTGGTCATGCTGAGTCTATAAGAAAGTGGTTTT
>V300016263_L3_WHPEAkcfEAAARAA-541_1_paired_trimmed_paired_merged_contig_165
GCACCAGAATCCACAGCCTGAACAATATCAAGGACAGTCTTTCTGGAAGGGCCGCCATTTTGTGTGAAGTCGGTATGGTTATGATGGTTCCTGAGGATGATCCGGTGAATATCTGCATTGCCCTTTGCTATGGAATTCAAACTCCAACTTTGAAGCTTTGTCAATGTTAATTTTGTGTTGGAGCATTGGTGGCCTTGGCTTCTTGCTGGCAGTTACAACTACACAGATTTTGCCAAAACTCTCCAGCTCGGAGGATGAGAAATATGGATACATGTTTCGTGTTGCGGAGTTCATAAGAAGTAACTGCCTTGTCTGGTAACTTGGGGATGGATAGAAGGTGTTAATAAGATCATATGTTGGTTTTGGGGGGTATGCATGCCTCTGGCAACTGGTGGAATAAAAACTCTGTACCGGCTAGCTTGCTCTCTACAGAAGTGCGGAAGCATATATTGCTGTTGGATATCGGTAATCATCAGGTGGGAGATGATAGTATGTAATTCTACTTGACTTTGCTTTTCGGAAAGCTCGAGTTGGTGCACAGGTTATTGGGAATGAATGATATACTAGAAAGGATATGGATGTGAAATGGGATACGCGGTAGATATTATAGTTGCATATGAAAAATATTTGCGCTGTGTGAGTGTGATGTGGTGAATGGTGTCCCAATTTGGTCCCTGATGTTTTTATTGAGCTTTTCTAGCAAACTAATATGGTGAGTGGAATATTCAGCACGTGATGTATTTGAATAAAATAAATT
>V300016263_L3_WHPEAkcfEAAARAA-541_1_paired_trimmed_paired_merged_contig_166
CATACTGAAGTTTACTCCGCGGCTGGCTGTTACAACAAAAAATGAAGTCGGACCTTCTAACAAGCTATCGGGTGGCCTGTGCATGTATAGAGTCGACTCCATGAGAAGTTGCCTCCACAGATCCATTCGGGTCTCATTTTGGAACCAGTTATCATCAGAAGCCGCAGAAGCCTGACCTAATAGAAATGTAGAATCTACGCGACTTACGTGGGGAGGCCATAAAGATCGAAAAAAATTGTTAGGCATCCCAAAAAGACGTTGAAAAAGATAGAACTGGCGAAGAAGAGGAGCGGATCCGAGAATCAAAGTGGTGCAAGTGCCAGAATTGAACTCATCATTCTGTGAACCTGGAAAATTAGTATTAGCTCTTCCAATTTGGTTAAGTATTGTATGAGATAAGTTGAGGTTTGGAGTGTTGGCAGTGCAACTTGTTATGCTCCTTGCGATGGTTGCTGAAAGCGGATCATGTGAGCTCCCTTGAACAATTAGGCTCGCCGGTCTTAAAGCTTGTTGTGATCCTCGCAGCGAGGACGAAGATGTAAGAAGAGATAAAAAGTGTGTGTTA
>V300016263_L3_WHPEAkcfEAAARAA-541_1_paired_trimmed_paired_merged_contig_167
AAGAAGAGATAAAAAGTGTGTGTTAATATTCACCCTCTCTGCAGATTCAAAATTGGCAAGTAAACCAGCATCTTCCCCCATCCTTTTACCACAGTCACATTTCTCTGCATTTGAGCACCAACATCTTGTTGGTTCTTGAGGAGGATTAGCATTAGAACAAGTTGCATGCATCATTAGAACGAGAGGAGATATACTGAAAGAATTAATCAAAGCAACTATGATTAACACCTAATTATATGATTAAGACTAAAGATTAGTGCAGGAAATGAGAGCTAGAGAGATTAAATAGCGAATGGAAATGAGAGAGGAGGAAATTAGGTTGTGAATTTTGGGGTGGCTCAGCGGTTATGGTGGGCGGGATTTGTAACGGAAAAATCACCAACCACCAACTGTAAGGTGCTTGAGATATAAATTTGGGTGGAGTCTCTGGAGAC
>V300016263_L3_WHPEAkcfEAAARAA-541_1_paired_trimmed_paired_merged_contig_168
ATCTCTCAGCCTGTTCGGCCAACTTGGCCATGTACACATTCTCCTCACGTGAAGAATCAGTTGGCGGCATCTTTGCTATGTACGTCTAAATCTGAAACCTTTCTCTGGTCCACGATGAAGAAAGAAATCAGCGATCTCTGTTCATAAGGTTACTCAGATCTTCTCTGGTCCACGTGATACACAGTTGAATTAGTAACAGATGAGTAAAGCCATGTTAATTCCATAAAAGCCTATAAAACAATTAAGCATGCTAAATCTGAAACCTCTACAAGAATTTTCTCAGCAAACAAACAGATCAGGATCCTAATTCAGTTATCGCAAAATCAGATTAGACCAATAAATCTCACTCCCAGCTTAACCAAATGGTAATTTCCAAGCCTCTAACTTCAGTAAAACCAGATAAAAAAAAATAAAAATAAAAATCCCAAATTTCTTATCCCACTTTCAAAAAACACTTCTTTATTGATGATAGAATGAAAGAAAAACACTTCCACTTCCCCAGCAACCAAACAAGTCACAACTCGAAAATCAACTACCAAACAGCTTAAATCAAATCAGATCCAACCACCAAACATAAAGTCAATATCTTTTTTATGCCAAAAAAAAAAAAAAAAAAACTGAACTCTATACCTTAGATCTTAGACAAGCAAATCATCACACAAACAGAAAATCAACAACAAAAAATTAAAATTGAAATCAAATCAGGAAAAATCAAACCCTGAGTAGTTCTTGAGAAGC
>V300016263_L3_WHPEAkcfEAAARAA-541_1_paired_trimmed_paired_merged_contig_169
AAGGAGGATGGATGCCACCACGTCATAATATATAAGGAAGAGGACTTTGTCACTCGTGTGAAAGAAATAACATCCAACAATGGGGTTGAAGTTGTCTACGATTCTGTTGGGAAGGATACGTTTGAGGGATCACTGGAAGTCTTAAAACTTCGGGGATACATGGTGAGTTTTGGGCAGTCATCAGGTGCGCCTGATCCAGTTCCATTATCAGCTATTGCAGCGAAATCACTCTTCTTGACTCGGCCTAGCCTCTTTCATTACGCTTTAACTCGAGAGGAATTGTTAGAGGCTGCAGGAGAGGTATTTGCTAATGTTGCATCGGGTATATTGCGGGTTCGAGTGAATCACACCTACTCATTATCTGAAGCAGCGCAGGCACACGCAGACCTTGAGAACAGGAAAACATCTGGATCTATCGTTCTTGTCCCCTAGGTCTGAAGCGAACATATACGAGTTGTGGTATGTGTGAAAAAAATTACGAATAAGGAACGGAACGTCGCCTTCCGGTTCCGAAACTTGTTATACGTGTTGTGTGTGTGAGTGTCCTCCACTTTGTTCTTCCTGCAGCCGCCGACCCTAGCTAGGGTCGGTGGCAGTCCTTCTCTTCTCATTTCTCCTTTTTCCTTTTCTTTCCTTTTCCTTCTCCTTCATCTTCCATGTACCCCCGCCTAGTGGCCTGTTTGCATCTGTTTTCTTTGAGCTCAGTCCCTTTTCCAACTTCTCCCATTTCTTCCTTTCTTCCACTTTTCCCCTTTGTTTCCTTTCGTCTTCCTTCCACCTTTTCCACCTTTTCTCCTTCTTTCCACCATTTCCCCCTCCTTCCCCCCACGTTCCCCTATCCGGATCGGCTTCATCCTTCTTCGATCTCACAGTCCGGCTTGGCTCCCACCTTTTTTCAATGCGATTTATCGTGCTTCTCCCAGAAGCTGAGTAGAGTTTTGGCTCGGGTGTTCACACCATCTCCTTCAATTAGTTTACCTTTTTGGCACTGTTGCTAGTGGGTTTTTTCCCGCTAGCTTCCTTCGATTTGTGGCGGTTTACTGCTGTGGTGTGCTGTGGAGGAGTTTGGGGCTCTGTTTTGGGGTCCTGTTGTAGCTCTGTTTTCATCCAGCTTTGGGCTTTGGTAATTTTGATTTCTTGATGGGTGCAAGGGTTGTTCGTTCGGCGAGCGGGTTGATGGCAGAGGTAGAAACCTGCTAGGGTTTGCTTTGGTGTTTTTCCTGTTTAGGGCTCTAAACTATGTTCTTAGGCTGTTC
>V300016263_L3_WHPEAkcfEAAARAA-541_1_paired_trimmed_paired_merged_contig_170
CTCCGTAAACTGAAGTTTCCAACTTTTTGAGGTAGGACAAGATATGGATCAGCTCCGACGAAAGAAAGATAAAGAAAATTAAATGTTTTGGCGTTTATAGCACATCTATATTTTTACTATACATGTCTATGTCAATATGGTCATTGTTGTTGGCATGGCCATCAATCACGCAAATTTTACAAAATACAGATATCTTGAAATCAAGGGAAACTTAATTACACCCGAAATGTTAATGTGACGATAACTCAAGTCAACGTCAACCAAGCACTTCCATGAGTTCAACCGTTTTACACGACAATGCGTTATTGGCTCGAAATAACGTAATAATGCCATCCTAGGTGTAGTTGCTACTTATCCTACCCAAACAATGCTCATAGTGTTCAGTTTCTTCCGATATCTTCAAGCTTCCACAGAACTTTCTTGGTGTTTGGTCTAAGCGTTGGAGAAGGAGCACAACATGCCATAGCAAGCTGAAAGAATTTGAGAATCTGTTCTCTAGTGACCGGGATTTCACCGTCGCCGACGCCAACGCCGCTATTGAGAAGCAAATCTGGATGGAACAAGTCATGGATTTTATGTCCAAGCACTGCATTTCTCATGAAATTTGGCAAACTAAAATCCTCGTCGGGTGTAGTTGGATTTTGATTAATTGGTTCCTTCCCTGTGAGCAATTCAAGCAGCACAACCCCAAGACTGTATATATCAGTCTCTNNNNNNNNNNNNNNNNNNNNNNNNNNNNNNNNTCAACAGAAGATACAAGCTGAAATCCGCGATGAAAGGGCGATAATGGCGGTCCAAGAGTATGTTTTTCGACTTGAGATTGCCGTGAATTATTGGCTTTTCGAAGCCAGTGTGAAGGTGATCCAAGCCTTTGGCTATACCAATTGAGATCCTATAGATTATGGGCCATCTGTGAGAGTCAGGGTTGCTTTCTCTCACAAATTGAGCCAGATTGCCGCGCCAATAAAACGGATGAATCAGAAGCTTCTCACCTCTCGGCCCTGCATAAAATCCCAAAAGAGGCACCAAATTATGATGCCTTACGCACCCCAAATGCCGAACAACTTCACCAAAATCTTCAACTTTTGCAGTGCAAACAGGCCTCATAAACCTCAGCAACTTTACTGAGTTGCTGCTCTGCAACAAAGCCTTATACAGCGTGCCGTAGTTCGATTTTCCGATCACTTCCCCCGGAGCATCGAGAATGTCACAGACTGTGAGGTCCTCCCCATCCTGAAAAGTCACCAGCTCCTCCTCTGCCTCCACAACTTCCTCTTGCTTCTGCTCTGTTTTTTCCACATCTTTTTGCTCACCTTTTCCAGTTTTCTTGCAGTAAAAGTAGATGAAAAGCAGGAAAAACACCAAAGTTGTCGATGAAGTCAGTGCAACAATCAAAGTTAGTATCTGGGTTCTGTTCATTGTGTCAAAAAATGCAATTTCTTCATGTGAAATATTGGAGGAAACCCCAACTGAGAGATCTGGCTTTGATGTGGTGAGTTGAGAAAGTCATGAACATATTGCAGGTGTGGATAGTTTTCATGGAGAAAGACTTGAATGCAAGTAGGAGTAGAAGACAAGGAAGTTGAGATGGGATTGCCTTTTTAGTTGAGAGTGTGTGGAATCCAAGACTTTCGGGAATTATGAGGGGGGAAATAATCTTTTTATTTACTGGGAAAACAGAATTTAGAGAATTTAGAGAGAGAGAGAGAGAGAGAGAGAGAGAGAGAGAGAGAGGTGATGGTGTTGGAGAAGGGGAGAGATGAGAAGATGAGCTGTATGGCAGAAAACTTGGAAGACGGATCTAAGGCATGTGATGTTGCATCTGTTTTGAGTGTTGTATTTGTGCTTTGAGTGTGTGAAAGATCACTTTGGCCACCAAACCAATATTCCTCATGTCATTTGTGCATGGACCTTATCTCTTTTTTCTGATTGATATGCCAATGGAAGGAAGGAATAGTGAGATTTGGAAGTTGGAGACAAAAAGTGATTACCTTCGTAGAAAGTGGTATTTTTTCTTTCTTTTCTTA
>V300016263_L3_WHPEAkcfEAAARAA-541_1_paired_trimmed_paired_merged_contig_171
GGATTATAAGTGCATAGTTGGAGATCACATGTTTTCTTGGCTTCCAAATTGAAGGAAAAGAAATTACTTACCATCTGTGAGAGGAGATGCACCGGGATTTCTTGTTAATTACAAGTAAATACTAGTATTATTATTTTGGTTGTTCTGGTATGATTTCTGAATTGATGATTTTGAATCAGATTTCGTTTAATTATATATTATAGTAGATACTAGTATGTAGTTTTAAACTATATATGGTTGGTCATGGAGAAGCAATTACAAGCCTTGGTTTTCGAAGGGGATGCGTTACTTGTGATGGTAGCTCTTCAACATGATGGTCAACAGGATCACTTGCCGTTCGAAAATATTCTAAATGATACTCGCTCGATGATTCAGGCGTTCCCCCAATGGAAAGTTGGTTTTAGCGGTAGGGAGACGAATAAAGTGGCGCATAGATTAGCACGAATGAGTCTGAGTTGTGATAATCCTATTCTTTGGTTTAAAGAACCTCTTGATGTAATTGTGGATCTTCTCTCTGAGGGTAGTAATTCCTGGTTTGTTTGGTGCGGGACATTCTTTTTCCTTTTGATCGAGTTGAAATTCCTGGCAAGGTTTTATTGAGGCCCACTGTATGCACCCTATCCTTATTGATTGCATGTATTTCTATCGTTATTGAATATCGTACATTTTCTCAAAAAAACTGTATATGGTTTCTAAAAGGGGGATTAATATGTTCAAATGATTTTGACCAGATAAATAACTATGATCC
>V300016263_L3_WHPEAkcfEAAARAA-541_1_paired_trimmed_paired_merged_contig_172
GAGTTGGCACTGATCGTTGTCAAAGATTGTTCTCATGTTTGTTATATTGAAATTTTTTCGTTGAATCTTTTAAGTTCCGAACTGCAAAGTGTTTAAGTTTTTCATTAGGAATTGAGTTTCTTTGGCTTTGGAGTGCCATCTCAATCTATTGAGTTTTGGTGTGGATGATTTTAATATATGGATGCATTCATTTGCTTAGTTTAAGGCATGTCTCACCCACTAATACAGTAACAACTAACTAGATTATGTTGGCTATCCATGTTTTTTTTAAGTCTCTTTTAATTGGGGGCCTCTTGAATTCATTCCAAAATAACCTCTTTAATATTTGCCATCAGTTCTTAATATTGAAACATTATAATACAACTGTAATTGTTTCGCCTGAATTATAACATAATGAGAATGGCATATCTTCGTCCAAAATATAAATTTTTTCCATCAGGAAATAGAGAGAAAGAGAGGGTCCATGTTGTCATATGGAGGGTCAACATGCAAGAGTAAACCCAATGGGCTTGGCTCCCACCATGTCCTTGCACACATACACACCGCAAAACAAAGTCAAATGTCAATTCCATCACAAACCACAAACTCTACCACTCTCTCTCTCTCTCTCTCTCTTTATTATATTATTTTTCTACTGGGGTGCTGCTAGGGTTTCGAATCCACTTTCCCCAAATCGGAACCCAAATCCTCCCGATCCCAATTCGAACGAACCCTAGGGCTCGTGTAAGCGGTCGGTGTCGGTGCAGCTATGGCGACCTTGGTGAGCTCCGCCGGTGGGCTACTGGCTATGCTGAATGAGACCCATCCCTTGCTCAAGCTCCACGCTTTGTCCAACCTCAACAGATTGGTTGACGGCTTTTGGCCCGAGATCTCGACTAGCGTAACCATCATAGAAAGTTTGTATGAAGATGAGGAGTTTGATCTGCATCAGAGACAACTGGCTGCATTGCTTGTGTCAAAGGTTTTCTACTATTTGGGTGAACTTAATGACTCACTTTCCTATGCCCTTGGAGCTGGTTCCTTGTTTGATGTGTCGGACGATTCTTATTATGTTCATACTCTTCTTGCCAAAGCTATAGATGAGTATGCCAGTCTGAAGTCAAAGGCAGCAGAATCCAATGCTGAATCAGTAAATGTGGATTCTAGGTTGGAGGCCATTGTGGAGAGAATGCTGAACAAGTGCATCATGGATGGAAAATACCAACAAGCTATGGGTATTGCAATTGAATGTCGAAGATTGGATAAGCTTGAGGAAGCAATCATAAAAAGTGATAATGTTCAAGGAACATTGTCATATTGCATTCATGTCTCTCATTCCTTTGTTAATCTTAGAGAATATAGACACGAGGTCCTTCGTCTTCTTGTCAAAGTGTATCAGAAGCTACCTTCTCCTGATTACTTGAGCATTTGCCAGTGTCTCATGTTCCTGGATGAACCAGAAGGTGTAGCGAACATATTGGAAAGGCTTCTGCGATCTGAAGACAAGGATGATGCACTTTTGGCATATCAAATAGCCTTTGATCTAATAGAGAATGAGCACCAAGCTTTTCTCTTAAATGTGAGAAACCGCCTTTCACCTCCGAAGACTCAACCTTCAGAACCCGTGCAGCCAGAATCAACTGAAGCTTCTCAAAACGAAAGTTCTGCTGCAGAGGATGTTCAAATGACAGATGAACGTTCTACTCCTAATGTGACTGTGAATGAAGATCCGAAAGAAGTGGTCTATTCTGAAAGGCTGACAAAAATTAAAGGAATTTTGTCTGGAGAAACGTCAATACAGTTGACTTTACAATTTTTGTACAGTCACAACAAGTCCGATCTTCTTATTTTGAAGACAATAAAGCAGTCAGTCGAGATGAGAAATAGTGTATGCCATAGTGCTACAATTTATGCTAATGCAATTATGCATGCTGGAACAACCGTGGACACGTTCCTGAGGGAGAATCTGGACTGGTTAAGTAGAGCTACAAATTGGGCTAAGTTCAGTGCAACAGCAGGGCTAGGTGTTATCCACAGAGGCCACTTGCAGCAGGGAAGATCGCTGATGGCACCTTACTTGCCTCAGGGTTCAGCAGGTGGCGGTGGAAGTCCATATTCAGAAGGTGGTGCTTTGTATGCTCTGGGTCTGATTCATGCCAACCATGGCGAGGGCATCAAACAATTCCTTCGCGATAGCCTGCGTAGTACTAATGTGGAGGTTATTCAACATGGTGCATGCTTAGGTCTTGGCTTGTCAGCTTTAGGAACTGCCGATGAAGAGATCTATGATGACATTAAAACTGTGCTATATACTGACAGTGCCGTTGCTGGTGAAGCTGCTGGGATTAGTATGGGTTTGCTTATGGTTGGAACTGCAAGTGAGAAGGCTAGTGAGATGCTTGCCTATGCACATGAGACACAGCATGAAAAGATTATCAGAGGGTTAGCGTTGGGGATTGCTCTGACGGTATATGGGAGAGAAGAAGAAGCTGACACTCTAATCGAGCAGATGACAAGAGATCAAGATCCTATTCTACGTTATGGTGGCATGTATGCACTGGCGTTGGCCTACAGTGGGACAGCAAACAACAAAGCCATCCGTCAGCTACTGCATTTTGCTGTATCAGATGTGAGTGATGATGTTAGGAGGACTGCTGTTCTAGCACTTGGGTTTGTCTTGTACTCCGAGCCAGAGCAGACACCTCGAATTGTCTCCCTGCTATCTGAGTCCTACAATCCTCATGTTCGATATGGTGCTGCTCTTGCCGTAGGCATTTCTTGTGCTGGTACTGGCTTGAGTGAGGCCATTTCTTTGCTAGAGCCTCTAACTTCAGATGTGGTTGATTTTGTGCGCCAAGGTGCCCTCATTGCAATGGCAATGGTCATGGTCCAAATTAGTGAAGCCA
>V300016263_L3_WHPEAkcfEAAARAA-541_1_paired_trimmed_paired_merged_contig_173
ATTTGGAAGTTTAAGATTTTTGTGCCGTGTGAACTGTCCCTTTCCTATGTGGTTGCTAATGTCAAGTTGGCGGTTACCTAGGTGTGTTAGTACTGATACATGGACAGCATAGGCATTCTCTCGCGAACATCTATTGGATCGAAAGACTGAACAAGGGCCGCGTCACAGGGTTGCGGACATCATTTTCTGTATGTTATAGTAAATTTGTGAAACTGACTGTAGTTAAATAGCGGAATGATTTGTAAATGCCGGTAGGCAATCCTGTATCGTTTATAGATACTGCCCTGTGGAGTATATTTTTTAGGGAGTTTTAACGAAAAGCACACGGTACTGTTCACTTTAACGAAAAACTATATTTTTACACTAAAAAGTTAATCCTGTTATTATTCATTTTACCCTTTATTTT
>V300016263_L3_WHPEAkcfEAAARAA-541_1_paired_trimmed_paired_merged_contig_174
ATTTGGAAGTTTAAGATTTTTGTGCTGTGTGAACTGTCCCTTTCCTATGAGGTTGCTAATGTCAAGTTAGCGGTTACCTAGGTGTGTTAGTACTGATACATGGACAGCATAGGCATTCTCTCGCGAACATCTTTTGGATCGAAAGACTGAACAAGGGCCGCGTCACAGGGTTGCGGACATCATTTTCTGTATGTTATAGTTAATTTGTGAAACTGACTGTAGTTAAATAGCGGAATGATTTGTAAATGCCGGTAGGCAATCCTGTATCGTTTATAGATACTGCCCTGTGGAGTATATTTTTTTAGGGAGTTTTAACGAAAAGC
>V300016263_L3_WHPEAkcfEAAARAA-541_1_paired_trimmed_paired_merged_contig_175
AGAGGTGCAAGGCTTACAGAAGTACTGAAACAACCACAATATGCACCACTTCCAATTGAAAAACAAATTATAGTCATTTATGCAGCTGTCAATGGATTCTGTGATCGAATGCCACTGGACAGAATCTCTCAATATGAGAGAGCCATTCTAAAAAGTGTAAAACCTGAATTACTACAATCCCTTTTAGAAAAAGGTGGGTTAACTAACGAAAGAAAGATGGAACTAGATACATTCTTAAAAGAAAGCGCTTTGCCTTACCTATCATGAAAAAAGGATTAATGAAACTACTAAAAAAAACTTTTATTCCAACTGGAATACTTTTGTTTCTTATTAGGGAACTTCCGAGACTGGTCATCCTTTTCTTAGGGCTGAAACTAATGCGATTAGTCATATTAATTATAATTTTGGTTAAAGTTTTTTTTGTGTTTTTATAATTAGAGTTATATGCCTTTTCTTTGGTTTTTTGGGGGGAGCGTTCCCGCTTATTTATCCTATCTGTTCCTGTTCCATTCTTCCAAGCGAATCAGCACTTCTGCAATATTACCTCTCGCTCTCTTACCAAGACCCCGAATGTGTCAATACCACGCTGCTCAATAGTCCGCTGAGCTGGACTCCCGCTTCCAGTCGTTGGCCTTTTTGATCTCATTTGTATTCTGATCGAGGTTGAACTTTCATTCTTACAACTATCTTTTTGAAGCAGATAGTTCACAGTGCTCATTCTATAGATACTGTAAAAGCCAACCATGAATATCCAGCGCCCGGTATCTCCTCATCTTCCTATTTATAAGTCACAGCGCATTCGGCTCATTTCTTTTCTATTTCTTCTCATTCTCTTTTTATTTTTGTATTTAATTTCGAAAGAATTGGGTTTAAAAGACTATTTCATGGATACAGTTTCACACGGGGCAACACTTTTTGGGAGCCGGGCCCTCTCGGCTTTATTAATAAAGATGGGCTGCCCCGGAAGTGTTTGTTTTATTTGTTTTTGGGGGGTAAGGGCCCTCCTAACGCCCTTTATGGCTAACGCCAATATGGTCTTGCCCACAGGGGCAGATGCGGAAGCATCCACCTCTACCTCATTTCCCAAACTCGAGTGGGAATTAGCTCTCGATCTCCCGGCCGAGCAGAAGGCGCCCGAACCCCTTCGTGCCCATGTAGAAGGGGAGTTGAGGATTCTCATGAATATTGGGCGGAAGCGCACCCTTCCCGACAGCACCTTTTACGAGCGCATCGAACCGTTAGCGCTCGATAAGGCAACCGTTGGGTTTTGTAAAAATCTGCTAGGGAGGGTGGACGAGCTTCAGGTGGCGCACTACAATCGGGGAAACCACCGTTTCTTTAAGTTCGATACGAAAGAACAAAAGGAAAGATTGTACTCCGTTATGTGGGACAACGAGACTTAGTTTAGTCATCTGCTTCCACACTGCCGAGCCCCTTACCTCGACTCAAGCTGTACTTAGTCCAAGCAATGCCCAAAGACTCCCGTGCCTTTCTTGGTTGGACCAACCAGATTTCCGACAAGTCTTTCTGTTATAGCAAGAAGCGGAACTACAAGTGAATCTTAATAAGTCATGATACTTTCCGTTTTGTCGAGCCCTGCTTTGGTCTCTGGTTTGATGGTCGCACGTGGTAAAAATCCAGTTTTGTGGACAGATGTGGGCTTTCATTCCTTAGGGAGTGAGAAGGCTGCATTTGTATTAAATCTATGTGACGCTAATTGTAGACTAAATAAAAGAGGATGAAAAATACGTGTAAAATAATTTAAATAAATGACAAGCTTCCAACTCTCTTTAACATTCAGTACACAACTGCACTCGGCAGTCACCCGAAAATTTTGATGGTAAACCGAAATAAAACACAACGATGCAAAACCAGTAGCCATCCGTACCCAAAAGTTAAAGGGAGAATAAGAGATTTCTACTCAACGTTACGGTTTGGCAACAAATAGTAGCTTGTATGAAACTATGAATGCATCTTACAATCGGTGTTTTTAGATAAATGTACCTGCATTTGTATTAAATCCTTCGTGCAGAAGAATGACCATCTCTTTTACAGTAGTCAGCTGCAACTAGGTGCCAGACAAATGTACATTTGTTGTTATAGAGACCTACAACAAGCTCTCAACGTTAAGTTCTACATAGGAGCACGGATCAGGAATGTCAAAGTTGTTTAACACCTCAGGATGTAAAATGCCAAAAACTCCAATGCGCTTCCCTTTATAGATGATGCTCGCTTGTCTCCCCGGAAGAAATTCGGGATCATCTGAAGGCTCAATGAAGTATCCTGTATTGTCACCAAGAGGAACAAAAGAAGCCCCAACCGCTTCCATAATTCTGTCCACCAGGCCATGTATCAACTCTAACCCAGACGTAGCACTGCAGTACAGAGCTGCTAGTTGGCAACGATTTCTTGCACCAACATCTGTCTTCTCATCCAATAGTACTATATCACCCACCTCGAAAATCTTTATGGGCTTCGGATGATCTTTGTTGTTATTAACAGTTTTCAAAATGCCAGGCATCAGACTCGTTCTGACAAGCTCACAATCAGATGAGCGGGGATTACCAATGACCACAGCCTTCGATTTGTCATCTTTACATCTTAACATTGGGAAGTTTTCTTTCCACGAGCCCAATATGAATGTCAAGACCTCTGTAAACCCATTCATTGCAATCTCCGATCTGATGAGTTCAGTGAACTCATTCAAGGCTAGTGGCTTCAAAGAAACAGGCTCGCTCGTTGGAATATGCTTTCTCATTGGGATATTATTGTATCCATATGCAATTGCAACATCCTCCACAACATCACAA
>V300016263_L3_WHPEAkcfEAAARAA-541_1_paired_trimmed_paired_merged_contig_176
CGAAGAAAACAATGGCGTCTCCCGCTTGGCGCAAACTCTTCAGTCGTCGCATGTCCTCGTCCTTCTTCGCCCCCCCTCATCCTTTTCGTTCCCGCAGAGTCGTCGTCACTGGGTTGGGCATGGTGACGCCATTGGGCTGCGGAGTGGAGACGACGTGGAAGAGACTCATAGAAGGCGAGTGCGGCATAAGGGCACTGACCCATCAAGATATCAAGATGAACGGCTTTGATTCAGACACCCAATCGTACACCTTCGACCAGCTCACCTCCAAAGTTGCTGCAATCGTACCCTGTGGAACCAAACCAGGTGAATTCAACGAGGAACTGTGGCTCAATTCCAAGGATCATCGTTCGATGGCGAGATTTATTGGGTATGCAATGTGTGCTGCTGAAGAAGCACTTAAAGATGCTAATTGGATGCCTACTGAGCCGGAAGAGAGGGAAAGAACGGGTGTCTCAGTTGGTGGGGGAACTGGAAGTATCAGTGACATATTGGATGCTGCACAAATGATTTGTGAGAAGCGTATTCGACGTCTTAGTCCTTTCTTCATTCCTCGGATACTAATCAACATGGCATCTGGTCATATCAGCATGAAATATGGATTTCAGGGACCAAATCATGCTGCAGTAACAGCTTGTGCTACTGGAGCACATTCTCTGGGTGATGCCACAAGGATGATTCAGTTTGGAGATTCAGATGTTATGGTGGCTGGAGGCACAGAGTCTAGCATTGATGCTTTATCAATAGCAGGATTTTGCAAGTCAAGGGCTTTGACCACGAAATACAATTCCTCCCCACAAGAAGCATCACGACCTTTTGACTGTGGTCGGGATGGGTTTGTAATCGGTGAAGGTTCTGGTGTTGTGGTTTTGGAGGAGCTTGATCATGCAAAGAATCGAGGAGCAAAAATATATGCAGAAATTCGTGGTTATGGCATGTCAGGTGATGCGTATCATATTACTCAACCACATACTGATGGAAGAGGTGCCATTCTGGCCATGACACATGCCCTTAGACAGTCAGGCCTTCATCCTAAACAAGTGGATTATGTAAATGCGCATGCTACATCGACACCTTTGGGTGATGCAATAGAAGCCAATGCTATCAAAACCATTTTCTCTGACCATGTGACATCTGGTGCTTTAGCATTGTCCTCCACCAAGGGAGCTGTTGGTCATCTCCTTGGTGCGGCTGGAGCTGTTGAAGCAATATTTTCTATTTTGGCCATACACCATGGAATTGCACCACCAACGCTTAATCTGTCACAACCAGATCCAGTATTTAAGGATGCTTTCATGCCTCTGACAACTTCAA
>V300016263_L3_WHPEAkcfEAAARAA-541_1_paired_trimmed_paired_merged_contig_177
CAGATTTAACCAGAATATTAGATATCTGCTTTTACTTTAACCAAGAGAGTAACTTATGGAAGTATACTTCATCTCTTTAACCCAATTGTTTAACTATGAAGAAGGAGCATCCGGCTGCTTTTCTGGTAAAGCATCTAGGAATGCTGGTATCTTATTGTATGCCTCATGCAACCTGGCCAAAAGGGGAAACTGAGTCATGTCTAGCTGGAACCTTGTAATGGCTGCACAAAGCTGCGGTGCCAGAAACAAATCTGCCATGTAAACTTCATCTCCTATAGCATATTTTNNNNNNNNNNNNNCTTCAATGTACTTCAGGACAGTCAGATTCTGTAGAGGTTGTATGCTTGAGGAAACAATATTTGCAGCCTGCATATTAGATGAGGAGGGACAAGCTAATAGCATAAGAATTTTGAACATACATTTAAAATCTTACATATTTTAGATAAATTTACGAATACTTTTCTTTTTTGTTTTGGGTCAGAACGGATCAGAACATGTTCCACAGTTACACTTGGAAACTTAAACTACTAATACTATATCATACTTTCTTCCTTGGTTGAATTAGCATCACTCAGCGTTTTAAACACAATATAGTAAGCACCAATACAGGTGAAACTAATTTTTCCATTCCTCATAATCACAATAAAGCAACTGATCCACATCATGTGTGTAGGCCATCACATACTCATTAATGCAGTTCTGGGTAAGTTGCACATGTTTTGCAGCGCAATTACTTGTATTGCACCAAGAAATTGAGTCACTCCGCCAATTTTGAAGGCATTGAGTGCACGATCCGCTCAATTAGTTCTACATGGAAAAACACAATATAACGGGAGGGGAGTTTTCAAGGACTATATGCATACATCTTT
>V300016263_L3_WHPEAkcfEAAARAA-541_1_paired_trimmed_paired_merged_contig_178
ACTTTGGGATGGACAAGCTTCATCTGATTTTAAAAAGGAAGTTTAAGAAGAATGGAACCGACGATTTCAAACAGGGTCCCTCTTCAAAACAATTTTTTAACTATGGAGAAGGAGCATCCGGCTGCTTTTCTGGTATAGCATCTAGGAATGCCGGTATCTTTTTGTATGCCTCATGCAACCTGGCCAAAAGGGGGAACTGAGTCATGTTTAGCTGGAACCTAATGGCTGCATAAACCTGGGGTGCCAGAAACAAATCTGCCATGTAAACTTCATCTCCAGTTGCATATTTTCCTGCATGGTTGTTCAGCAGTTCTTCAAGTGCTAAAAAGCCTTTTCCAATATGAAATTGAACCCATTCAAGTTTCTCAACGGGCCTAACTTTTTCTTCAATGTACTTCAGTACAGCCAGATTTTGTAGAGGTTGTATGCTTGAGGAAACAATATTTGCAGCCTGAGTATAGTTGATAGCTTTTTTCTAAGAGCATTAGAATTTTGAACATACATTTAAGAATCTTACTATAACATAATTTAGATAAGTTATTTGGTCAGAATAATGAACATTCCACAGTTATAATTGGAAACTTAAATTACTAGTAATATATCCCACGGGCAGGGCATGATGCTTTTTCCTTAGTTGAATTAGCATCACTCAGTGTGCTAAACACAATATAGTACTAAGCACCACTACAGGTGAAATTAATTTTCCATTCCTCAAAATGACAGTAAAAGCAACTGATCCACATCATGTGTGTAGCCGTGTAGGCCATAGCGTACTCATCAGTGCAGTTCTGGGAAAGTTGCAAATGTTTTGCCAAGTCAAAAGGATAAAATTGGAAACCATAATATAACTAATGAACTCAGCCAATGATACTGAGGGTTGTCACAGGCACACTGACGACAATATCTTCATCAGTTACAACATTTGGCAGAGAGAGTAATTGAGCTGGGGTCCTCATGATCGGACGAGATGTATGGTTACCAATTGGCTAAGCCGTGGCCGCAACTTGTTAAGCATTTATGTTCTCATTGTGACATTAGCACAATTACTTGTATTGCACCAAGAAATTGAGTCACTCCGCCTATTTTAAAGGCATTGAGTGCATGATGCGCCCAATTAGTTCTAAATGGAAAAACATAGTATAACGGAAGGGGAGTTTTCAAGGACTATATGCATACATCT
>V300016263_L3_WHPEAkcfEAAARAA-541_1_paired_trimmed_paired_merged_contig_179
CTACTTCCGCTCTCGTCGTTTCGGGAGCAGGTGCAGAGGGAGCTCCAAAGAGGTTGACCTTCGACGAAATCCAGAGCAAGACCTACTTGGAAGTGAAGGGAACAGGAACTGCTAACCAATGCCCAACCATCGACGGAGGATCCGAAGCATTTGCCTTCAAACCCGGCAAGTACACTGCCAAGAAGTTCTGCCTAGAGCCAACATCCTTCACTGTTAAGGCAGAGAGTGTGAGCAAGAACGCTCCACCAGAGTTCCAAAACACCAAGCTCATGACCCGCCTAACCTACACCCTCGATGAGATCGAAGGACCTTTCGAAGTTGCTCCAGATGGCACCATCAAGTTCGAAGAGAAAGACGGCATTGACTACGCTGCAGTGACAGTCCAGCTCCCGGGAGGCGAGCGCGTGCCCTTCCTCTTTACCATCAAGCAGCTGGTAGCCTCTGGCAAGCCCGAAAACTTCACAGGAGAGTTTCTAGTACCATCATACCGTGGATCCTCTTTCTTGGACCCCAAGGGAAGAGGAGGATCCACTGGTTATGACAATGCGGTCGCACTGCCGGCAGGAGGCAGAGGAGACGAGGAGGAGCTGGCAAAGGAGAACACCAAGAATACAGCAGCATCGAAAGGGAAGATAACACTGAGTGTGACAAAGACCAAGCCTGAGACTGGTGAGTTGATTGGGGTGTTCGAGAGCCTTCAGCCATCCGACACTGACTTGGGAGCCAAGACTCCAAAGGATGTCAAAATCCAGGGAGTTTGGTATGCTCAGCTTGATTAGTTTCGTTTTCCTCTATGTATTAATGGTGATTCTGGGTTTCAGATTTTGCTATAAATTAAAAAGGTGTTGCTCAACTCTCTTTGTAACCCAACTGAACAACAAGCACTGAGATCACTCAGATCATTATCTTCTTGTATATTATCATGCCTATTATCTTGTATGTATTATCTTT
>V300016263_L3_WHPEAkcfEAAARAA-541_1_paired_trimmed_paired_merged_contig_180
TCATTATCTTTCTTGGAAATTATCATGCATATTAATGTGATAATATACAAGAAAGATAATGATCTCAGTGATCTCAGCGCTTGTTGTCCAAGATTAGGTTACAAAGAAAGTTCAGCAACACCTTTTTAATTTATAGCAAAATCTGAAACCCGGAATCACATTAATTTAATACATAAGAAGAAAAATGAAACTAATCAAGCTGAGCATACCAAACTCCCTGGATTTTGACATCCTTTGGAGTCTTGGCTCCCAAGTCAGTGTCAGACGGCTGAATGCTCTCAAACACCCCAATCAACTCACCAGTCTCAGGCTTGCTCTTTGTCACACTCAGTGTGATCTTCCCTGATGATGCTGCTGTATTCTTGGTGTTCTCCTTTGCCAACTCCTCCTCGTCTCCTCTGCCACCTGCCGGCAACGCAACCGCATTGTCATAACCGGTGGATCCTCCTCTTCCCTTGGGGTCCAAGAAAGAGGATCCGCGGT
>V300016263_L3_WHPEAkcfEAAARAA-541_1_paired_trimmed_paired_merged_contig_181
ATCAAACTTAGCATCTTAAGTGCATAAAGCAAATGTTATAAACCAATTGAATTACAAGCCCATTGTCGTGAATTACACCTGAAACGGAAATTTCAATCTCAATTTTAACTTGAGATCCACGAACTACACTTGAATGAAATTTATATTCGTGTTTTGACCTTCAAAAATGAGACGTGCCAAATAATACAACACCTATATTATCTCCAACTTGACCACCTGTAGCACAAAAAGTGGGGTTTTATCCCTAAAGACCTCAGCACTGGAAGTTAAACCATTCAATATAAGTTGTGACTCTTTTTGTAAGATGACTGACGTAAAACTGTTTGCTTTATTTAACACGAACCCTCCCGTTCATCCACCACTTTGGAGTAGCCATGTCTGGAGCTACATGGATCACATTTGTAAGTGACCCCACTAATTTAGGCCTAGATCTGAAAATACGCTCTGATACCATGCTAAATTTTAAGAGAGATTTGCCAAATGATCCAACACCTATAGAGTTCCAACATAATCACACAAAACCCAATAAGAGTCAATTTTATCTCAAAAAGTCTCGAATTAGAAGTTGAACCATTTAACAATATGATGACCAATGTGAAACCTTTTACTTTATTCAACAATATTTAGACCCAAAAATAACATTTGAGTCCAAACTTTCCGCTAAATTGAAGCCGAGCTTTCTTCAGGCCATGTCATTGATATAGTTGATCACACAAGTTTTTACTTTCGTTAAAAGTGACGTCTCAGCGTCACCATTTATGTTCTGCAGATGACCACTAAACAAGACGAGGGTCATCACCTTACGTGCTCATCGACATTCCTGTCAATTTTTATTTTGTGCAATTAAAGTCGCCATCCAGCTCTCGGTCTAGTGGTACTTTCCGTCTAAAACATTGAAAGAGATCCAAAGTTTGCAATAAAAAACACCGAAAAGGCAATTTCTTGATTCTCTTCAGACATTTGTGATAAACACCCAAAAGGCAGAAAGCAGCAAAGGCTTCAAAACACATCACACCAACTCATAAACAAGAGAAAAACTGAACTACAAAAGCAGACGTGGCCGCGCCCCGACAAGTACACAACCCGCACACATCCCCTTCCCCCCAAAGAGAACAACAAAATGCAAAAGCTAGTCCCATCCAGTGCCACTAAGTACAAACAATATGCAATAAGTCGCCAATCAGATTATGTACTCAACCGACAGAGGATATATGCCTGCTTAAATCGTGTTTGCAACAAGCAATTCTTGTATCATGATCATGCCGACGGCATTCATTCATAGAACCACTCAGAATCGTCAAGTTTCAACCCCACAACTTTCCGACTAGGCCTTCAAAACTTAGGTCTGAAGCTCCAGCATCCATCAAGTTGGGATGTAACATACAATTGAAAGAAACTCCAAACTTACCTGAACATGAACATGAACAAAACTGCCAGCAGCAGAACTTGATAGGAACCTTGCACTTAAATTTTGTGTTCAACCAAAAATTTCCCAGGACGGCAAGTTTTTCGTTGCATGGCATTCAATTTATAAAAATGCAGGCAGGTGTAATTAAAGCTCAAACACAAACGCGAACACCACCAAGCACACAGCTTAAGAAATAGTAGCTACTCTAGAAACAGATCCCTCGAGTCTACTCCAATTCCACTACCCAAGTCGTGTTGACATTGAGCTTCAATTACACATCCTCCTGACTTTTAAAGCAGAACTAGTAGACCTCAAAAACAGTTGTGTAGATGGATTTCACAACAGATATCGTAAACCAAAAATGTAATATGAAATGATGAAGAAGTGAAATCATAAATGCGTGCAGTCAGATGATACAACAATATGCTACATCACAAAGTAACTGGTTAAGTTTTCATGATCCACAACATATAAATTCAAACAACAAAGTA
>V300016263_L3_WHPEAkcfEAAARAA-541_1_paired_trimmed_paired_merged_contig_182
TGCTTGGGATGACCACTGGATATTCTGGGTTGGACCGTTCATTGGGGCAGCACTTGCAGCTTTGTACCACGTGGTTGTGATCAGGGCCATCCCTTTCAAGTCCAAGTGATTACCGTTAATTACGTCTCAAATCGTTTTTATGATCATCTTTCAAGCCAATCTTCAATCGAGTTTGTGTTATTTTCTCAGATGTAATGCTTTTGTTTTAAGGGTATTTTGTACGTAATTAAGTTATTAAGCTGTTAATTAATCGTGATATGAGCAAGCAAAAACATGTGTGTTGATGGATGCGTTTCAACTCTGAAGACTCAAAGGACCTTCTGATCCTTTCTTTTTTAGGGAGAGCCCCACCAATCCCATCCATCTGAATCATCTGATGGTGAGTGCTCATTTGATTTGCATCAAGTGGCTGTGAA
>V300016263_L3_WHPEAkcfEAAARAA-541_1_paired_trimmed_paired_merged_contig_183
TCGTCCTTATCTAGACTAATGGCTACGTAGAACGTGTGGCTGTAAATGTGATTAGACACTGCAAATGACATAAATTGTTCATCCATACATAGCTCTTGACAAAAAGGAAACAAAAACCATGGCTTCTTCTCTTCCACTATCATCCAACACCAAGATTACCACTTGCGCCATCGCCCCTTCACTCCCTCACATCTTCCCAAACAAATCCCAGATCTCCTTAGTCAGAAATCTTAGAGGTTCATGTAAAGCAACAACAATCAACAGTGACCAAAACCTTAATCAAGATCCGCAAACTTGTCTGGTAAAATTGGATAGGAGAAATCTTCTCCTTGGTCTTGGAGGACTTGCCTTGGGGACTCATAACCTAACAAGGCCAGCAAACGCGGCAGAGGCGTCAAAAAAGGTAGTTTTGGTGGGGAGTAGTGAGTTGCCAATAGTTTTGGACTCTGTGGTGAGCGTGATCGTGCCGCGGCCGAGGAGGTCGAGGAGCAAGAAGGACAAGGAGGAGGAAGAGGAGGTGTTGGCGATTGAAGGGATTGAGTTTGTGGCAGACAAGGTGCTCAAGTTCGACGTGCATGTGAACGATGATGAGGACTCGCTGAGTCGACCTGACAAGTCCGAGTTTGCAGGGAGCTTGGTGTTTTTGCCACAGTCCAAGAAAAAGGTTAAAACCAGCCTGCATCTTGGGATTTCGGACTTGCTGGAGGACTTGGGAGCTGACGATGATGGCAGTATCAAGGTAACTTTGGTGCCAAGGAATGTCCAGCGACCTGTCACCATTGGTCGGATCAGGATCGAATATTTTGCCTAGATAATTAGAAAAGAAGCTTGCACATAACATTGTGTAAGATGATCAAGATTCA
>V300016263_L3_WHPEAkcfEAAARAA-541_1_paired_trimmed_paired_merged_contig_184
ATTGGACTATTTGCATTGCTTGGGAATTATTCACTGTGATCTAAAGCCTGAAAACATTCTTATAAAAAGTTACAGAAGATGTGAAATAAAGATAATTGATCTTGGAAGCAGTTGCTTTCGCACGGACAACCTGTGTCTATATGTGCAATCTCGTTCCTATAGAGCTCCTGAAGTCATTCTTGGCCTCCCTTATGACGAGAAGATTGACATGTGGTCTCTTGGCTGTATATTGGCGGAGTTATGCTCCGGAGAAGTGCTCTTTCCAAATGACGGGGTTGTAATGATCCTTGCGCGCATGATTGGAATGCTTGGTCCTATTGATCTGGATATGTTAGTGAAAGGTCAGGAGACCGATAAGTACTTCACAAACGAGTTAGATCTGTACCACATAAATGAGGAAACAAGCCAACTGGAATACATAATCCCAGAGGAGTCCTCCTTGGATAATCACCTGCAAGTAACCGACATTGGGTTTATTGACTTTGTCAAAAGCCTGCTTGAAGTCAATCCTGAGAGACGCCCAACCGCAAGGGAAGCACTAGAGCACCCATGGCTTTCCTACACATATGAATGAACTCATGGGGTACGTAGCAGTTCTCCTTGTGGGTTCATTTGTAAATTGAGTTTTGAAGAGCAATTTTTGAACCACGATCTGCATCCGGTGAACACTGGACTGCGATGCGCTTGGGATTTCAGTTTTGGTTTCGTGTACATGGCCTTGTTTTGCATTGTCTATCGTATGTTCTCTCGTTCTGATTTAACATATTCATACTTTTCTTGTTCAAAAAATGTAATGTTTGAGTGGCTAGGTCATACAAATGTATAAAACGTTCTGCATTAATATGGTGTTGCTTTCTGATTCA
>V300016263_L3_WHPEAkcfEAAARAA-541_1_paired_trimmed_paired_merged_contig_185
TTTATGCGACGAATTATAAGAAAAATCAGCTGGAAGAAGGCTTTGAGGAATATTGTGCAGAATGCTGCTATCCAAGTTTGAAAGAAACCGATTTCAAAAATTACCAATTAGATGTTTCGGGGGGCATCCTTTGTATGGATGTTGATTCTGCTCGATATGACAAGATAAGCAAGAGTTCTAATTGCTCTGCTAAAAGGAGTTCCAAAAATGAACAGGATGAAAAGTTTAAAGTGACCGCTGGTTTAGACGGTAAGGTTGCAGTGAAAGATTTCATGCAAAAGGGAGTTGAAGGATATGGAGTTGGAGTCGGTGAAGTAAACAAAGGATCCCACGAGCCTGAGGTTGCTGCCGATGGAGATGATGCTGCTCCCGATGAGGTTTTGATGTACAATGATGATGAGGATTATGAAGTTTTTGACTTGAGAATCGTACACAGGAAGAACAGGACCGGATTTGAAGAAAGCAAGGATTTCCCAATTGTGCTAAAGACTGTAATTGCAAGCAGGTACTATATAACGGAATACCTTGGTTCGGCAGCCTTCAGTAAGGTTGTGCAGGCTCATGATCTTCACACAGGAGTTGATGTGTGCCTCAAAATCATAAAGAATGATAAAGAGTTTTTCGACCAGAGTCTGGATGAGATTAAACTTCTAAAGTTCGTCAACAAAAATGACCCTGCAGACGAACACCATGTATTGCGACTTTATGACTACTTCTACCATCAGGAGCATCTCTTTATTGTTTGTGAACTCCTTCGGGCAAACTTGTATGAATTTCAGAAGTTCACTCAAGAATCTGGTGGAGAAGCTTACTTCACATTAAGAAGGTTGCAGCTCATAACACGTCAGTGTTTAGAGGCATTGGACTACTTGCATCGCTTGGGAATTATTCACTGCGATCTAAAGCCTGAAAACATTCTTATAAAAAGTTACAGAAGGTGTGAAATAAAGGTAATTGATCTTGGAAGCAGTTGCTTTCGCACGGACAATCTGTCTCTATATGTGCAATCTCGTTCTTATAGAGCTCCTGAAGTCATTCTTGGCCTCCCTTATGATGAGAAGATTGACATGTGGTCTCTGGGCTGTATATTGGCGGAGTTATGCTCCGGAGAAGTGCTCTTTCCAAATGACGGGGTTGTAATGATCCTTGCGCGTATGATTGGAATGCTTGGTCCTATCGATCTGGATATGTTAGTGAAAGGTCAGGAGACCGATAAGTACTTCACACACGAGTTAGATCTTTACCACATAAATGAGGAAACAAGCCAACTGGAATACATAATCCCGGAGGAGTCCTCCTTGGAGAATCACCTGCAAGTAACCGACATTGGGTTCATCGACTTTGTCAAAAGCCTGCTTGAAGTCAATCCCGAGAGACGCCCAACCGCGAGGGAAGCACTGGAGCACCCATGGCTTTCCTACACATACGATACAAGTCCCCTCTAAACTCATGGGGCACGTAGCAGTTCTCCTTGTGGGTTC
>V300016263_L3_WHPEAkcfEAAARAA-541_1_paired_trimmed_paired_merged_contig_186
AGGAGACCGATAAGTACTTCACACAAGAGTTAGATCTTTACCACATAAATGAGGAAACAAGCCAACTGGAATACATAATCCCGGAGGAGTCCTCCTTGGAGAATCACCTGCAAGTAACTGACATTGGGTTCATCGACTTTGTCAAAAGCCTGCTTGAAGTCAATCCCGAGAGACGCCCAACTGCGAGGGAAGCACTGGAGCACCCATGGCTTTCCTACACATACGATACAAGTCCCTTCTAAAGTCATGGGGTACGTAGCAGTTCTCCTTGTGGGTTCATTTGTAAATTGAGTTTTGAAGAGCAATTTGTGAATTACGACCTGCATCCGGTGAACCTAGGACTGCGACGCGCTTCCGATTTCAGTTTTGGTTTCGTGTACATGGGCCTTGTTTTGCATTGTCTATCGTATATTCTCGCGTTCTGATTTAACATATTCATACTTTTGTTGTACAAATTGATGTAATAAAATGTCCTGCATAAACACGGTGGTGTTTTCTGATTCATTTATTCTTATGAAATTCAAATTTTTGTATAAGAAAAGTATGAATATGTTAAATCAGAACCAGAGAATATACGATAGACAATGCAAAA
>V300016263_L3_WHPEAkcfEAAARAA-541_1_paired_trimmed_paired_merged_contig_187
CTTTAGAATAAGTGAATCAGAAAGCAACACCATATTAATGCAGAACGTTTTATACATTTGTATGACCTAGCCACTCAAACATTACATTTTTTGAAGAAGAAAAGTATGAATATGTTAAATCAGAACGAGAGAATATACGATAGACAATGAAAAACAAGGCCATGTACACGAAACCAAAACTGAAATCCGAAGCGCATCGCAGTCCAGTGTTCAC
>V300016263_L3_WHPEAkcfEAAARAA-541_1_paired_trimmed_paired_merged_contig_188
TCAATGGAGAAATCTGGGTTCGGCAGAGATGGCATTTTCCGGTCACTTCGGCCGCCGCTTGTCCTACCCAGAGACCCAAATCTCTCAATGGTCTCCTTCCTCTTCAGAAACTCCTCCTCCTACTCCCACAAGCCCGCGCTCATCGACGGCGAGTCCTCCGAAACCCTGTCCTTCTCGCAGTTCAAGTCCAAAGTTATCCAGGTCTCCCATGGCTTAATCAATCTGGGTATCAAGAAAAACGACGTCGTCCTCATTTTCGCCCCCAACTCAATCCAATTCCCCATTTGCCTCTTCGGGATTATTGCGTCCGGAGCTATTGCCACCACCTCCAATCCGCTCTACACTGTTTCAGAGCTGTCCAAGCAAGTCCGGGACTCTAATCCCAAGCTGGTTATAACAGTCCCGGAGCTCTGGGATAAAGTCAAGGGCCTTAACCTCCCAACAGTGTTCTTAGGATCAAAGGGGTTTTCGGGGAAATCTCACGTTGGATCAGCCTCAAAGATTCGAACTTTCCATGATTTGATCGAGTCTGCTGGATCTGTGTCCGATTTTCCATCGGTTAACATTAAGCAGACCGACACAGCTGTCCTGTTGTACTCTTCAGGTACAACGGGGGTCAGCAAAGGGGTAGTTTTGACACATAGGAATTTCATTGCCTCGTCTCTGATGGTCACAATGGATCAAGAACTTTCTGGGGAGATGCACCATGTGTTTCTCTGTGTTCTGCCAATGTTCCATGTGTTTGGGCTGGCAATTATCACCTATGGGCAGCTGCAGAAGGGCAATGCTGTGGTCTCGATGGGGCGATTCGATCTCGAAAAGATTTTGATGGCTGTTGAGAAGTATAGGGTGACACACCTGTGGATTGTGCCTCCTATAGTGCTTGCTCTGGCGAAAAACAGTGTGGTTAAGAAGTTTAACCTTTCGTCGTTGAAGCATATCGGTTCAGGGGCAGCTCCTTTGGGGAAA
>V300016263_L3_WHPEAkcfEAAARAA-541_1_paired_trimmed_paired_merged_contig_189
AGGTAAACTACCGGGAAAGCATTTCGAGAACCTCTGAAGTGAGGTATGTGCACAAGAAACAATCAGGTGGACAAGGTCAATTTGCAGATGTCACCGTACGGTTTGAACCAATGGAGGCTGGCGGAGGATATGAGTTTAAGAGTGAAATCAAGGGAGGTGCAGTGCCAAGAGAATACATTCCTGGGGTGATGAAAGGATTAGAGGAGTGTATGAGCAACGGTGTGCTTGCAGGCTTTCCTGTTGTTGACGTACGCGCTGTACTAGTTGATGGTTCTTACCATGATGTTGACTCAAGTGTGTTAGCATTTCAATTGGCAGCAAGAGGAGCTTTCCGGGAGGGGATAAAAAAAGCTGCCCCAAAAATGCTTGAACCAATAATGAAAGTTGAAGTTGTTACACCAGAAGAACATCTCGGAGATGTGATTGGTGATCTTAACTCGAGGAGAGGACAGATCAACAGCTTCAATGACAAACCTGGTGGTCTCAAGGTGGTGGATTCACTGGTTCCTCTTGCGGAGATGTTTCAGTACGTGAGTACGCTGAGGGGCATGACGAAAGGTCGTGCATCGTATACAATGCAGTTAGCTAAGTTTGACGTTGTTCCTCAGCACATTCAGAACCAGCTTGCTGCCAAGGAGGAAGAAGTTGCTGCTTGATTTTGTTTCCATGCATGGTCAGATCAGAGGGACCTTATAATTTAGGTCCCAACTCATTGTTTGAGAAAAACCTTTTTTTTTTTTTTGTTTTTTTTTTTTACTCTGCATAAAAAATTAATTAAATATTTATTTTC
>V300016263_L3_WHPEAkcfEAAARAA-541_1_paired_trimmed_paired_merged_contig_190
TCTACCATCAATTCTTTATTCAATAGATCAACACGCCGAAACAGAGTAGTGCTTTTATTCACGAGGAACACCAACCATCATCTGCCACTAAGCAGTAGATGAGCACATTACATTCAAGATTACTTAGCTAGTAAAACACGATTAAGCCAACGCAATAACAAGAAGAAGAACAACAATAACATTAATTAATAATTAGGTAGTATTAATGAGCTCAATGCTAAACCCACCGATGGTGATTGGCCCCTTCCCAACTTTCGGTACCAAAGTCACCACCAAACTGCTGTCCGTCTCCGCAGCCAACTCCTCCAACAAGCTCGTAATGCTCAGCCGCAGGTTCGTCTTAATATTTTTCTTATGCTTATGCGGCACGTGAACAAAACTCCCAGCAAACTCCGACTTGTCTTTCCCGGCCAGCGAGTCCGCGTCATCGTTCACATACACGTCGAACTTCACAGTCTCATTCCCGGCAAACTCA
>V300016263_L3_WHPEAkcfEAAARAA-541_1_paired_trimmed_paired_merged_contig_191
ATCAATTCTTTATTCAATAAATCAACACACCGAAACAGAGTAGTGCTTTTATTCACGAGGAACACCAACCATCATCTGCCACGTAAGCAGTAGATGAGCACATTACATTCAAGATTACTTAGCTAGTAAAACACGATTAAGCCAACGCAACAAGAAGAAGAACAACAACAATAACATTAATTAATAATTAGGTAGTATTAATGAGCTCAATGCTAAACCCTCCGATGGTGATTGGCCCCTTCCCAACTTTCGGCACCAAAGTCACCACCAAACTGCTGTCCGTCTCGGCAGCCAACTCCTCCAACAAGCTCGTAATGCTCAGCCGCAGGTTCGTCTTAATATTTTTCTTATGCTTATGCGGCACGTGAACAAAACTCCCAGCAAACTCCGACTTGTCTTTCCCGGCCAGAGAGTCCGCGTCATCGTTCACATACACGTCGAACTTCACAGTCTCATTCCCGGCAAACTCAAT
>V300016263_L3_WHPEAkcfEAAARAA-541_1_paired_trimmed_paired_merged_contig_192
TCCGTCTAGTCCGCCTAGGCGCCTATGTGTTAGGCCTCAGTCCCCCGCCCAACTAACGCCTACCCAACTAGCACCTAACGTCTTTTAAAACCTTAAATTATATACAATTCTGCGTCGGATACACATATAGGAGACTAGTTTTATGTATACAAATACAACCACAAATTCTAACTTGTATTAAGCGGTTTGCATGCGGACGACTGATTCCGAATTCGTAGGTACGGACTCAACAGCTTCTTCTTCAATAGGTAGATCGTCTGACTGCAGCTGCGGTTGGTTAAGGCTCCGAACAAACTCAGAAAACGAAGGAAAATGTTCGGGTGAGAAGAAATCAGCTCCCATTCTCTGATATGTGAACAGGTTGATCACATTCTCTCCCAACAAATTCTTCTTCATCTGTTGAAAGCCTTCGCGAGCTCCCGAAACTGATGAGTTTTGGCCAGCAATCTCAATCCCATGCTTTCTGCAAGCTGTTTTAATTTGTGAAAGTAATAACTCGGGACTTGAAAGGGAGTCCCGTGGCTGATGTTCGTCTGATAGGTCCATTCCAGGCAATATAATTTTGCACGAATTCCTCGCAAACATCTCGGCAACTGCTTGGTAACCATCTCTAGAGGATGTGTTATAGAACCCAGAAGTCAGCTCAGAAGGGTGAGACCTTGTTTTGTACCAAGAGTGCATTAGCGGGACCTTGCCACAAATTTCCACTTCAGTGTCGCTGAAAGTTGAAGAGATGATGGAGACTCCCATCCGCCGCCATCATCCTTGAAGAAGTTGTTTGCGTTTGGGGACTGGTCGTAGCTAGGAGCATCATGAGGACCACCAAGACCCCACAAAGGGTTTCCGGCTGCTTCAGCGTGTTGCTTGAGAATGCTAAGCATGTGTTCATCATAACATTGGAATTCTCCAACCCCAGGAGTCTTGCTCTTGCCTAGCCGGCGCTGAGATGGATATTGAAGCTCGCCATCCGGTCCTAAGCTCATTGAGATGCCCGTGATTGTGGAACCCAGGAAAGGCTCGAACGAAGATTTAAAGCTTTCGCACAAGTCTCGGTAAACTTGGGTCGGAGTCTTTCCATTCAGAACAGGAAGTTCATCCACAGCAAGCGATAAGCACTCTTTGTAATGCTGCCCTGACCGGTCCTTGAAAAAGATACTAGGCTGGGACTCGCCGAGGCGAGATACCCACGCAGGGAGTGGGATCTTCGGTTGTTTAGACGCATGGAAGCAGAGTGAGACATGGAGCTTGAGGCCGGCTTTCTGAACCATCTCCGCAACGGCAAGATAGCCTGTCCACTCATACTTCCCCATGGCTTCTTTCTCAACCATTCCCCACCAGACCGGGAGCTCAACGCCGTCCACCCCCAACAGCTTCAGAGCCTTCAATCCGACCGCAATCGCTCGAGCATGGTTCACCGCGTTGCAGTCTGAAACCGTATCTAGAGGTAGCCCAACAAATAATCTCACTCCATCGTTCTGCATAGCCTTTCTGGCTTTTCTGGCTGTACGGCCCTCACAGTAAACTGAAGCCGCTCATTTTTCCAGCTCGTGCTCTGACCAAAACAGACGTTGGTCTTCAAATTTCCGTTCAATTTACAAAACCCAAGCTCCGTTCGCCCCAACTCGGTCTTTCCGACCGCCGCCTGAGAGCCGCGAAATACCGAAACCTGCATTTCCCAAAAACCCGGCTACCCGAAAGACTCAAACTTTTCACAACCCAGAAAAAAACAATTGAAAGATTGGTTTTTGTGGCTTTAACTTCTGAAAATCCAGAAAGTTTGAGAGCT
>V300016263_L3_WHPEAkcfEAAARAA-541_1_paired_trimmed_paired_merged_contig_193
GGCCTTCCAGAAACATTGAACGCAAGATACAAAGGCCAGCCTAGAGTGAGTTGGATGAGGAGTGTGAGGAATCTGCCTGGTGGGTTGTTGAGATATTTGGCATACCATCCAATTTCGAACTTCTGCTTGGGGACAAAGACTTCATCTCGCTCAAGGGAACCTGTGTTGGAATGGTGGCGGCGATGGCTATACTTCCATGAGAAGTACGGGACAAGGAGGCAAGAGTGGAGGATAAGACCAACAGTGTCATCCAGCCATTGATAATCACTGAAAGCATGGTGACCGCACTCATGTGCTATGACCCAAACACCGGTGAGAACACAGCCCTGAACATACCAGAAAATCGGCCATGCCAAGAAGGAGAGAGGTTGAGAGAGATTCTGAATGTAGGTGGAAGCAATGTAGTAAAGGATGGAGGCAATGGTGAGGTCATAAAAGACATAGGAGAAGGAGCGGATAACAGAGCGCTGAAAACAATGAGGTGGGATGGCTTTCTTGACCTCACCGAGGCTGAACGGAGGCTTAGAGTACGGAACTCTCTTGTGGGTGTCAGCATCCGCATTTTTGCGCACAGGGGGCGCAACCATTCTTCCACCGGCACCCATTGTTCCGAAATCTGAAAGGAGCGAAGATTGAAACGACTGAATATAATGTAAAATTACAAATTGCAGATCTCAAATATTCCTCCCTTTAAGCACTTGAAAGTTAATAATACAAAAAACAAGACGACAGAACAAAAGTTACGTGAAAAAATATGACCAACCAATCAACATTTATAAGATATTGCAGTTTGAAGCCTAACACGACAACCACTCAAAATTACAACACAAAAGTAGACGGACCAAAACAAACGTTGACAGGCTGTTGGAATATTAAAAAAAATCCAACGTTACAACTTGAAGAACAGTAAGAAACCCACGACAAAATCGCTTCTCAGTAGCAAAGACGGAGACGGCAAGACCAACAAGTTGATACAAGTTCCGGAGGGCTTAAACTCCTTGATTAAGTCGTAATTGGCAATTTGACTGCCACATTAAACCAATTCAAACGAACCAAACACATAATCCAAAACGATAACTTCATCTATTTTTTAGTATATAGATACTGAAAAACGCATATTTCGTTTTCTTGTTATAGGTTTAATCACTATTTGAGCACTTCTTCTGTCTCCTCAAGCATCATTGCAACAGGAATCACTTGTGGAAATGCAACATTCAAAACTTAAAACAACAACAAAGCACTGTTAATAAAAGGGAAAATTAGACTATATACAAAAGCACTTTTT
>V300016263_L3_WHPEAkcfEAAARAA-541_1_paired_trimmed_paired_merged_contig_194
GTATGCAGGGTCTTTTGCAACGTTCTGAGCAGCGGGCCTAGTGCGGAGTGGGCCTTTGTCGGGGAGTTTGAAGTCGATGATGGTCGTGGTGGTAGGTGGGCAACAATCGATGGTGGACCCGTCTGGCTTGTCGGCAGGGCCACACTTGGTCAGGTCTGGGGCGGATATTGGTGCGGCAAAAGCAAATGGGTTTCCTGCCGCACCGTAGAGACCCCCGGCGCCTAAACCTATCAGCATGTTCCTCCTGTCGAGTCTTGCTAGGCCCTGGTCTAGGTTATCGCTGTCACCTTTTGTTGCTTTGCAGCGCACTCTGCCCGCAAGGCATTGTTTGGGTTTTCGTTGCAGTGGAGTCTGGGACTTGTTTGGGAATAAAGGAGAGCGGAAGAGGGTGGTTGTGGTGGTGGAGTGCAGGGCGGCCATTGTA
>V300016263_L3_WHPEAkcfEAAARAA-541_1_paired_trimmed_paired_merged_contig_195
CCAAGTTGAAAAAGCTCAAGACTTTATGGATACGCCAATCGAATTTGATCGGAGAGCTTCATGGGACACTTGGGGAGATGGAGGCACTTGAACAACTGGATTTGGCAATCAACAGTTTGAGTGGGGAGATTCCGAGCGGTTTGTTTTCGTTGAAGAATTTGAGTATAATCTATCTCTTCAAGAACGGGCTTTCTGGGAAGGTTCCTCGAGTGATCGAATCATTGAACTTGAGCATTCTTGATCTCTCTAACAACAATTTAACAGGGACAATACCAGAAGAGTATGGAAATCTTACCAAATTAACAGAATTGGCTTTGTATTTCAATGGTTTTTCGGGGGAAGTTCCGAAGAGCATTGCCCGCCTGCCAAACCTCATACATTTCAAAATCTTCAACAATAATTTGTCAGGAATATTGCCTCCAGAGTTTGGGAGGCACTCAAAACTCGAAGCTTTTGAAGTTTGTGTCAATAGGCTAACCGGAAAACTGCCAGACAATTTGTGCTATTGGGGTAAGCTGGAAACACTTATAGCTTATGAAAATCATCTCAGTGGAGAATTGCCAAGCTCTCTTGGAAATTGCAGCAGTTTGAAGACTGTCAAAGTTCATGATAATTTACTGTCTGGAAACATTCCTAGTGGCATGTGGACGGCGCCAAACTTGACTTCTGTGCTGATAAGCAACAACTCACTTACTGGCGAGCTTCCTGAGAAGCTTTCAT
>V300016263_L3_WHPEAkcfEAAARAA-541_1_paired_trimmed_paired_merged_contig_196
AAACTGAAAACTTCCTGTCAAATACAAAAAGGCAAAAAAGAGGATGAAAGGTAGGTAGGGATGGAAGGCCAAGACCAAGAGCACATTGTGATGCTGCCATTCATGGCTCAGGGCCATCTCATACCATTCCTGCAACTTGCAAGAAATCTCCAACAGAGAAAAAGCTTGATCACTGTCACCGTCGCAAGCACCGCCCTCAACATCGACTACCTCCGCACAACGATCGCCTCCAACTCAAGCTCCCAATCTGACTCCAACATCCGCTTGGCTGAGCTATCATTCTGCGGCACAGACCACGGCTTGCCACCGAACGGCGAGAACACGGAGAACTTGCCTCTCAGCAAAATAGGAAACCTAGTTGCTGCATCAACGAGTCTTGAAGCTCCTGCTCGCCGCCTTATCTCGGATATCATCGAAAAGGAAGGCCGACCGCCGCTTTGTATTATCTCTGACATGTACTTTGGATGGGCTGCTAATCTTGCAAACAGCTTTGGAACTGCGCATGTGACTTTCACCACAGGTGGTGCCTATGGCACTGCAGCTTTGGTGTCTATTTGGCTTAACCTCCCACACCGTTCTACAGCTTCGGATGAGTTCCCGGTGCCGGGGTTTCCTGAGAGTTACCGCTTCCATATATCTCAGCTGAATCCATACTTAAGAGCTGCAGATGGTACTGACTTCGGGTCAAGAGTTTTTCAACCTCAGCTTTCGCTTTCTACCAAATCCTTTGGTTGGTTGTGTAGTACTGTTGAGGAGATTGAGCCAGTTGGATTGAAGATCTTGAGGAACTACCTGGGGCGTCCTGTATGGTCCATCGGACCACTTCTTCCTTTAGAAGCACTCAACAAATCATCTACGTTGGCCTTAAGTGTTTCAAGGCAACGCGCCGGAAAAGAGTTCGGCATACCTCCTGAAGCATGCCTCGAATGGCTTGACTCACAAGGTTCGGATTCGGTTGTTTACGTCTCATTTGGTTCTCAAAACAGTATAAGTTCAAACCAGATGATGGAATTAGCTCTTGGGTTGGAAGAAAGTGGAAGGCCTTTTATTTGGGTAATAAGGCCTCCGATTGGATATGACATGAAGGGTGAGTTCCGAGCAGAGTGGTTGCCCGAGGGGTTCGAAGATCGAATGAGTAAAGGAAAACAAGGGTTGGTGGTGCACAATTGGGCACCCCAGTTGGAGATATTGTCACACAAGTCGACGGGTGTGTTTGTTAGCCACTGCGGATGGAATTCAGTGATGGAGAGCTTAAGCCAGGGGGTGCCAATGATTGGGTGGCCGTTGGCGTCCGAGCAGGCATTTAACTCGAAGATGTTGGCGGAGGAGATGGGCGTGAGCGTCGAACTTACAAGGGGATCACAGAGTGTTATTGTTGGGAAGGAGGTGAAGAGACTGATAGATTTGGTAATGGAGAAAAGTGGCAAAGGAGGAGAAATGAGGGAAAAAGCTGGTGATATTGGGGAGCAGATAAGAGCAGCAGTGAGGGATCAGGCAGAAGACAGGGGATCGTTTATTTTCGAAATGGATGATTTTCTTGGCACCATTTTAGCAGCTAGAAGAAAATCAGCGGATAAAAATTACTCCGGGATAACGGGCTGATCTACCCCAAGAGCTCACAGCAACAGGAAGATTTGGCACCTTGATGTCAGCTCTTCACCACCTGGGGCTATAGTATGTTCCAAGGGTTGGGCTGTTTGCCCAGTACGTGAGCTGATTTCAGAATGTCAATCCATAGAGAATTAGAAGTGTGAATTTCCTCTTGTATGCCGTAATCAAATGCCTAACAGGAATAAGATTACGTACTTTGTCGAAATAAAAAATAAAGCAAGAATTTGCCATATACCGATGAAACTTTGCACTCAAATTTAGTTGTCCATAACAGATATACGAGAACAAAACGGTTCATATATTACATATAACAAATTACACAGACGACTCAAAACCCAGAGAGCAAATATAACTTAAGTATGGCAACAAATCAATCAACAGTTCACACATTCTCACAGATATGCATCTTCACGCGCGAAATTCCAAATAATCTATCAACATCTAGCTTCGATGCCTTTTTATTAATACTTCACCTTGTAGAGAAGAAGATGCGTTTCAATTTTCCTTTTAAATTTCTAAGCTGATGGGAGAAGAAGATGCCTTTGATAGGGCAGGCAACCTAACACGATATGGGTCTCAAGATGATGCAGTAACAGCAGGCTGGATAGGGTTAAATGCAACCTGCTCGGCACAAGTTAACACGTCATGAGGCCCTGCCTCGTCTCGACCGACACCCATAAGGTCAAGGTAGTACTGGTAATGTGAAACGATGTTGTTCATGGCATCAATGTCACCCTTGCCACAAACTGATTCCCCATAAAGAATATTCATTGTAGTGCCAAATCCAGGAAACCGCTTACTCAATGTATCGTTCTTGGTAGGCTTCCAGTCTCCGACAAATGCTTCGTGGGCTGAGGGTTGTGACTTCTTGATAGGGGTCATCCACCTCCATACTGCAGCTTGGAAGGCAAGAGTAGCATTCTGCTCAATGTATTCTGGATGGTTCAACAGATCCACCTTCAAAGCGTCTCCAGCTGCACCGTAATTGTAGTTCCAGTAGATAGGCAAAGCACCACGGCCATAGTATTCAGCTCCAGGACTGCAGGGATATATGTACTTGTAATAGTCATCACAGTATGACTGCATGGGACTCATTTCCCTGTTGTAGCAAAGCCCCCAAGCGAATGGTCCTCCGGTGGCCACACCGTAACCACAAGAGGTTTTGCTGCCGACATGTCCAAGAAAGGCGGCCATCTCCTTCATCTGCATAAGCTTCCCACCAGTGGTCCCAAACCCAAGAGGCTCGAAAAGCGCGGCGGCGGTGATAAACGCCTGGTAATCCCAAAACCCAACGGCATGCGCCACCGGCGTGTTTCTCTTGGAGAACAGATTCTCAAACTGGTAAGTCTGGAAGTAATCGGAGATGGTGAGATTGCAACAGTACTTTGACCACCCTTTACATTCCCACCCTTTGTCGCACAGCTTCTTCCCCCTCACGATCTTCACTTTTGCGACGGTGGACGAGTAATCGCCGTCGCTGCTGGCACACAGGACAACACTCAGCGCCACCACCGCCACCAATGCAGCAGCGGAGATCTTCATGGTTGGATGCGGAAGAACAAATGGGTTTGCTTCGGAGCTCGGCAACCAGGAGTAAATAGCTAGCTGTTGGTGAGGTAAGCGTTCGACGGGGTGTAGTTGGAGGTAGATGTGAGTGTCGGTGGTTAAATGGCGTGCAAGTTGAGGCGGCAATGGACGGTGGATGATGGGTTGATTAGGGAGCTAAGATCTTGAAGGTGTTCGAGGTTTAATGGGGGAACAGGCTGGAATTACGTTGGAGGGGGGCTGACCCACGAAG
>V300016263_L3_WHPEAkcfEAAARAA-541_1_paired_trimmed_paired_merged_contig_197
CACCCCCTTCGGCTGGTACCCTCCGACACCAATTGGACCAGGTCTCCGACCAAGAACGCTGAGACCCAATTGCTCCAAAACCTGATCCTTTGAAATTTCCTTACTACCCCGAAAGACATACACTTTCGACAAATCAGAGAACCCCAATTCATGGACCTGAACTTGGGTTCCATACGAAACGAACCCAACAAGCGCATTATCGGGCAGCAAACCAAGTGCCCTTTTGAGCGCCGATTTGACATATTCCATCTCCTCCTCGATCATACACGTGTCGAGCACGAAGACAAAAACCGGGGACGGCAGAGATTGAGGGGCGGCGGAATCGGTCGGCAGAGCGTATTGGAGGGTGGTGTACTGAGGGTAGAGTTCACCAGGGAGATTGGTCTCAGAGATCGCGGCGTAGTGAGGCGGGAAGTGATTGCGCTGGTAGCAGAAGGGGCAGATCCAGATCTTGGCGGTGAAGTCCACGCGCGCAAAGGGGTTCAGCACGGCAGAGCAGGTCTTGCAGCGGAGCGGCGCGTAGGGGAGCGTGGGGATGTCGGGGTGGGACCGGATCGGGGAGATGCAGGCGGCCAGTGGGATCACGCACTTGCTGGCCTCCACCTTGGTGCGTGGCCAGACGTTCCAGGTCATCCGAACTCCGTCGATCCCTTCCGGGTCTGTGTTCGCCATCTCCGACATCTTTCAAATTCTCAGCTCCTGAATGCGAATTGGGGTTTGATCGGATTGAAATTCGAGTCCTTTTTTTGTTTGAAGGATGGGGGAAGCGGGGGAGGGTTTGTTCTTGCAAATTTTTAATTTTTTTTCTTTTCTGGGGAGAGTTTTTATCTGAAAAAGCCAAACCCATTTTAAGTCTACTAAGAAACATAGGAACAGGGGAAAAAGGCCCC
>V300016263_L3_WHPEAkcfEAAARAA-541_1_paired_trimmed_paired_merged_contig_198
GATGCTCAAAGAAAACTTGAAGGCTTACATCATCTGTGAAGATAACATCTGAACCGGCAGCCATTTCATGCGCATTGTTGTATGTTGCTGACGGGTTCAACTTTGCTAACAAGAACCTTGCCTGGGAGCCATGCTGATCGCACACCACCAATCTAGGGACAGGGAAACGGTCCCTAACAATCAATTGTGTATCATCTTGGGGAGCTTGCAGTAGTTGTGCAAATGCCTGGTGTTCTGGCTGATTCTGGTATCCCATGTTACGCCACTGTGCTATTGTCATTCCATGGAAAATGACTATACTAAAATATGAATCCAACAACAGAATACGGTCAGCTGCAATGGATGCCACATCCAACAATGCTGGCTGAGGCAGCGAATTAAATGAATATGATATTAATGATGGTTGTATCATGACAGCAGCATTGCTGATATTTTCCCGATTTAACAACATGCGAAAATATGCTGTTTCATCTGGGCTGTTGTTGAAAACCTGCACAAATTGTGAGCGTCGGAGGTTAAACATAAATTGAGGGAATAATGAGAAAGAGGGATTTAAAGTAAAGGACGATGGATCATCTTTTCGATAATCACCAAATTTCGAACAGAGGCGAATAAGTCCTCGATCCAACCATCGTGTAGCATCAAAAGATTCCTCTGACTCCATTTTCAAGGAAGTTTTTCTTGCCATTACTACAGCAGCAGTCTCTTGGTCAAATCCTTGAACCAATTCCTCTGAGCTAACTGAACTATCTATCCATTGTCTAGTAATTGTTGTCACTCGAAGCATCATTTGACCTTCAGGGTTTTGAAAACTTGTAAGAAACTGCAGATACAATTGTGGATTTACAGTTCCCGGTGTATTTGAATGATCACTAGATGACAAATCAAAGAAAACTGTCAAGCAAGTACTCTTGTCAAGGCCACACATTTTCCACGCTGTTGTATTCCCCTCCCCTATAGCGGTATCAGCAACAGCAGGTCCTTTCTTCTCCAAAGATGTGCAAGGTCCAATAATCCCTTGAATTTTTATGTCCTTAGAACAGTTGATCTCAAGCGTACCATTGAAACAAAGGCCAAGCGACTGTTCCCCTTCTTCAAAAACACGCTTGAAAGAGTCTTTGAATACAGAATGACCAAAACTTTCTGCCAGAACAACAAGCCCACCAGTTCTTTCAATTGCAACTTTCATTTCTGCAACCCCAACCTGATCAAGTGCAGATGCAAACAGGTCCAAGACATGGCCCTGGCTAACCAGCTGCTTTGCAAGATTTTCATAAAATTTGATTGCTTTCTTAAAGTATGGTGCTGCATCCTTATCCAGATCCTTATGGGAACGTACTGGATCTGATAAATCTTTCGATACAATCGCGCCAGGCCCTTCAGTGCATGGACCGCCAACCAAAGCTACAATGCGAGCCCCAGTTCCAGGCACACAAGCTCCAAGTAACCCGGCAGCAACACTCAAAGCCACTCCTGTGCACCTGGAAGCACGGCTTCCTTGCGGCACAGGCCACTGGTCCGTTTGCAATTCATCCAACAACGTGTTCAATGTGTATTCGCAATCCGAAGCGGGCAACAAGAACCGGGTCACACCAGCATTGGGAAGTCCATTTTGTACCCCCTTCAGCTGGTACCCTCCGCCACCAATTGGACCAGGTCTCCGACCCAAATTGCCGAGACCCAATTGCTCCAAAACGTGTTCCTTTGAAATCTCCTTACTCCCCCGAAAGACATACACTTTCGACAAATCAGAGAACCCCAATTCATGGACCTGAACTTGGGTCCCATACGAAACGAACCCAACAAGCGCATTATCGGGCAGCAACCCAATTGCCCTTTTGAGCGCCGATTTGACATATCCCATCTCCTCCTCGATCATACACGTGTCGAGCACGAAGAGAAAGACCGGGGACGGCAGAGATTGAGGGGCAGAGGAATCCGTCGGCAGAGCGTATTGGAGGGTGGTGTACTGAGGGTATAGCTCACCGGGGAGGTTGGTCTCGGAGATCGCGGCGTAGTGAGGCGGGAAGTGGTTGCGCTGGTAGCAGAAAGGGCAGATCCAGATCTTGGCGGTGAAGTCGACGCGCGCAAAAGGGTTGAGCGCGGCAGAGCAGGTCTTGCAGCGGAGCGGCGCGTAGGGGAGCGTGGGGATGTCAGGGTGGGAGCGGATCGGAGAGATGCAGGCGGCCAGTGGGATCACGCACTTGCTGGCCTCCACCTTGGTGCGCGGCCAGACGTTCCATGTCATCCGAACTCCGTCGATCCCTTCCG
>V300016263_L3_WHPEAkcfEAAARAA-541_1_paired_trimmed_paired_merged_contig_199
GATGATCCATGTTCATAGGATAGAGAGGGCAGACAATCCAGTCCTAGAAACAAACTCTGTGTGTATGTTTTCTGTCCCATCCCTAGCCTCTAACCCCAGAAAATAGAAAAATAAAATAAAATAAATAAAATGTATCTCTCTCACCTGCAGAACCCCATTTCTCCACGTCCTTCCAAATTGCACTCAAGCCATAAATAATTTTCTGTAGACCGTGAAGCTAATCATACATAGACGGACACAGACAGACCCTTGAGTCACAGAAAAGCAACTCTCTCTCTCTCTCTCTCTCTCTCTCTCTAAAGCTGTCTCCCTTACTCTGTGCGTTAGTTATGTATGCAAGGCCAATATATTGGGTATGAAGGTCTGAGAGGTCGAGAGCTGATAAGGGACACGTTTCTAGGAACCGTGTTTTATGACTTGGGATTGTCCAGCAGCTTTCAATTCTTCCAAGTGTGATTCTGAATTAGTTAGCTGAACCCATATTCAATTGTCTGAGTCTCTCTCTCTCTCTCTCTCAAGATCCCTCGCTCTTTTTCCTCTTCAAACTCAACCTTCAAATAGCTTCCAAAAAACCCAGGGAAAAGGAAGAAGGATGCTGATTTGATTTCAGCATAAAAGTCTGCAATTTTAGCTCTGCTACGAAGTTTTTTGTAGCCATGTCTTCCGGGACTTGGATCACATCACTTTCGTGTTCGCCATCCGTGGTTCAGTCCTCGGAGGACACCGCCGTGACACCAATCTTTCAATGGCTGAGATTCATTTTCCTCTCTCCCTGTCCTCAGAGAGCTCTGCTGTCCACTGTCGACCTCCTCTTCTTGCTCTCGCTCTTGGCATTTTCGATACACAAGCTTTATTCCCGCTTCATCTCCGCGGATGGCGGCCGCAACTCCGACCTCAACAAGCCCCTTATTAGGAGCAACAGAGCTCATCTCAGAACTACTCTCCTCTTCAAGGTTTCTCTGATGGTGAGCACTCTGTTAACAATATGTTATGCAGTTGTTTGCATTCTTGCATTCACTAGAAGCATTGAGTTGCCATGGAAGCTCGTGGACGGGTTTTTCTGGTTGGTTCAGTCCGTAACTCATGCAGTGATCACAATTCTGGTGGCGCACGGGAAGAGATTTGAAGCGGTTAAGCACCCGCTTTCTCTTCGGATTTATTGGGTTTCAAACTCTGTTGTTATTTCCTTGTTCACAGCATCGGGGATACTTCGTTTGATTTACGGTCAAGGAATTCAGGAGCCTAGTTTGAGATTGGATGATATAGTTTCAATGGCTTCTTTCCCTTTAGCGATTGTTCTTCTTGTTATCGCCATTAGAGGATCAACTGGGATTTCTGTGAACAGAGAATTTGAGGGAGTTACAAATGGAGACGCAGTATTATACGAACCCCTTTCGAGCAAATCCAATGTGACTGGCTTTGCTTCGGCTTCTATAATTTCTAAAACCTTTTGGATTTGGATGAATCCTCTGCTAAGTAAAGGGTACAAAAGTCCGCTGAAGGTTGACGAAGTCCCATCCCTTTCCCCGGAACATAGAGCTGAAGTAATGTCAGTTCTCTTTGAATCGAAGTGGCCAAAACCGCAAGAAAAATCAGACCACCCAGTTCGAACAACATTACTCCGGTGCTTCTGGAAAGAAATTGCTTTCACAGCTTTACTTGCTGTGATCAGGCTTTGTGTCCTGTATGTTGGGCCTGTGCTTATCCAAAGTTTTGTAGATTACACCGCGGGAATAAGAACCTCGCCATTTGAAGGATACTACCTCGTATTGATCCTTCTATGCGCGAAATTTGTTGAAGTTTTAACCACTCACCAATTTAACTTCAACTCCCAGAAGCTTGGGATGCTCATTCGTTCCACGCTTATTACTTCTTTGTACAAGAAGGGGTTGAGGTTGTCATGCTCAGCTCGGCAGGCTCATGGAGTTGGACAGATTGTGAATTACATGGCAGTTGATGCCCAACAGCTCTCAGACATGATGCTGCAGCTGCACGCTATATGGATGATGCCACTGCAACTCACCATCGCGTTGGCCCTTCTATATAACACCCTTGGTGCAGCAGTGATCACAGCTGTAATCGGAGTCCTGTGTATTCTTGTGTTTGTTGTGCTGGGAGCAAGGCGAAACAACAGGTTCAATTTTAATGTGATGAAGAATCGGGATTCAAGGATGAAGGCAACAAACGAGATGCTTAATTATATGCGCGTGATCAAGTTCCAAGCTTGGGAGGATCACTTTAGCAAAAGAATCCAAGCTTTCCGCGACTCAGAGTTTAGCTGGCTGACCAAGTTCTTTTACTCAATCAATGCCAATGTCGTGGTTATGTGGTGCACCCCAGTACTTATATCAACTCTCACATTCGGGACTGCACTTTTGTTGGGTGTACAACTCGATGCTGGGACAGTGTTCACAACCACAACCATCTTCAAAATTCTTCAGGAGCCAATCAGGGCATTCCCGCAATCTATGATATCAATTTCTCAAGCTATTATATCGCTTGGGAGGTTGGATCAATATATGAAGAGTAGGGAATTGGTGGCGGATTCGGTGGAGAGGGTAGAAGACTGCAATAGTAGGATTGCTGTTGAAGTTAAAGATGGCGCGTTTAGCTGGGACGATGAAAGCAATGAAGAGGCTTTGAAAAACATAAATATAAATGTTAATAAGGGTGAGCTAACGGCGATTGTAGGGACAGTGGGATCCGGAAAGTCTTCCCTTCTCGCCTCAATTCTTGGTGAGATGCACAAGTTATCGGGAACGGTACGAGTATGCGGGAAAACTGCCTACGTGGCTCAAACGTCATGGATTCAAAACGGAACCATTGAAGAAAACATCCTATTTGGTATGCCAATGGACAGAGAGAGATACCGGGAAGTTGTCAGGGTTTGTTGCTTGGAAAAGGACATGGAAATGATGGAGTTTGGAGATCAAACTGAGATAGGAGAGCGTGGCATCAACCTAAGTGGTGGCCAGAAACAGAGGATACAACTTGCTCGTGCTGTGTATCAAAACTGTGACATATATCTTTTCGATGACGTCTTCAGTGCTGTTGATGCTCATACAGGGTCCGAAATATTTAAGGAATGTGTGAGGGGAGCGCTTAAAAACAAGACAGTTTTACTCGTAACTCATCAAGTGGACTTCTTGCATAATGTTGATCTTATTTTGGTCATGAGAGACGGGATGATAGTACAAGCAGGAAAGTATAACGATTTGCTAAATTCCGGCCTGGATTTCAAAGAGCTTGTTGCTGCCCATGAAAGCTCCATGGAACTTGTAGAAATGAGTACTGCTGATCCCAGCAAAAGTTCCCCCGGACCTCAAATATCTCGGCAACTCTCTTCAAAACGTGGGGAAGCAAATGGTGAAAACAGCTCTTTGGACCAGCCAAAGTCTGATAAAGCGAGTTCTAAGCTCATCAAAGAAGAGGAGAAAGAAACCGGCAAAGTAAGCTTGCACATTTACAAAGTTTACTGCACGGAGGCTTACGGATGGGGTGGTGTGGTGGTAGTGTTGTCCTTGACTCTGATGTGGCAAGCATCTCAAATGTCGGGTGATTACTGGCTGTCGTATGAAACTGCAGCAAAGCGTGCAGCGTCATTCAAACCATCGGAGTTTATTATCGTCTATGCAATTATTGCTGGTGTCTCATTCATCGTGGTATTGATAAGAGCACTTGTCGTGATGTTTGTGGGGCTTAAAACAGCTCAGACATTTTTCAAGCAAATTCTTCATAGCATCCTGCATGCCCCCATGTCGTTTTTCGATACTACACCTTCTGGAAGAATTCTGAGTAGGGCATCAACTGATCAGACGAACATCGATCTATTTCTTCCCTTCATAATGGGTATTACCATTGCCATGTACTTTACTGTGCTTGGTATCTTCATCATCGTATGCCAATATTCATGGCCGACTGTATTCTTGCTGATTCCGCTTGTTTGGCTTAATGTCTGGTACCGGGGTTACTATCTTGCATCATCTCGAGAGTTAACTCGACTTGATTCAATCACAAAAGCTCCTGTAATCCATCATTTCTCAGAAAGCATATCTGGGGTGATGACGATCCGCTCTTTCAGAATGCAAAGCTTGTTCTCCAAGGAAAACGTTAGACGAGTTAATGCCAACTTACGTATGGATTTCCACAACAATGGGTCCAATGAGTGGTTGGGTTTCCGTTTGGAGATGCTTGGGAGTTTACTTCTCTGTGTTTCCGCTATATTCATGATCTTGTTACCGAGCAGTATTATAAAGCCCGAGAATGTTGGTTTAACTCTCTCCTACGGATTGTCCCTTAATGGTGTGCTGTTTTGGGCCATATATATGAGCTGCTTCGTTGAAAATAGGATGGTGTCAGTTGAGAGGATAAAACAGTTCACAAACATTCCATCAGAAGCAGCATGGAAGATTATAGACCGTGTTCCTCCTCCAAATTGGCCTTCTCGTGGCAACGTTGAGCTCAGAGACTTGCAGGTCAGATATCGCCCAAATACACCTTTGGTTTTGAAAGGCATTAGTCTAAACATTTTCGGGGGTGAGAAGATTGGTGTTGTTGGTCGAACAGGAAGTGGGAAATCCACTTTAATCCAAGTGTTCTTTAGGCTGGTAGAACCTTCAGGAGGCAGAATTATCATCGATGGGATCGATATAACCACAATAGGGCTTCACGATCTCAGGTCTAGCTTTGGGATCATTCCTCAAGAACCTGTCCTTTTTGAAGGAACTGTGAGAAGCAACATTGACCCAGTTGGAATGTATTCAGATGAAGAGATTTGGAAGAGCCTCGAACGCTGCCAACTTAAAGACGTGGTTGCTGCAAAACCCGAAAAACTTGACTCTTTAGTGGCTGATAACGGAGACAATTGGAGCGTGGGACAAAGACAGCTCCTCTGTTTGGGACGAGTTATGTTAAAGCACAGCCGACTCTTGTTCATGGACGAGGCCACTGCATCAGTGGATTCACAGACCGATGCTGTAATACAAAGGATCATCCGAGAGGATTTCGCTGCCTGTACAATTATCAGCATTGCGCACAGAATACCAACGGTGATGGACTGCAATCGAGTTTTAGTAGTAGATGCAGGACTAGCTAAGGAATTTGAGGCACCATCCCGCTTGCTTGAAAGACCGTCACTGTTTGGTGCCT
>V300016263_L3_WHPEAkcfEAAARAA-541_1_paired_trimmed_paired_merged_contig_200
CCACAGACCCTTTACTCACAGAAAAACATCTCTCCCTCTCCAAGCAGTCTCTCGCGCTCTAAGCAGTATTTCTGTCTCTCTCCCCGTTATTATATATATGCAACGCCCATATATTGGTATGAAGGTCTGAGAGGTCGAGAGCTGATAAGGGGCACTTTTCTATGTTTTATGCCTTGGGATTTTCCAGCAGCTTGTGATTCTTTCTTCCAATTGTGCTTCTGAATTAGTTAGCTGAACCCAAGTTCCATTGTCTGAATCTCTCTCTCTAGATTTCTTGCTTTTCTTCCTCTTCAAACCCAACCTTCACAGAGCTTCCAACAAACCCAGGGGAAGGGAAGAAGAATGATGTTGATGTGATTTCAGCACAAAAGTCTGCAACGTTAGCCTCTGCTACAAAGCTTTGTAGCTATGTCTTCCGCAACTTGGATCACGTCCTTTTCATGTTCGCCATCCGTGGTTCAGTTCTCGGAGGACACCGCCGTAACACCAATCTTTCAATGGCTGAGATTCATTTTCTTCTCTCCCTGTCCTCAGAGAGCTCTGCTGTCCTCTCTCAACCTCCTCTTCTTGCTCTCGCTCTTAGCATTTTCAATACAAAAGCTTTATTCCCGCTTCATCTCCGCGGATGGCGGCCGCAACTCTGACCTCAACAAGCCCCTCATTAGGAAGAACAGAGCTCATCTCAGAACTACTCTTTGGTTTAAGCTTTCTCTGATTGTGAGCACTGTGTTGACATTTTGTTATGCAGTTGTTTGCATTCTAGCATTCACTAGAAGCACCGAGTTGCAATGGAAGCTCGTAGAAGGGTTTTTTTGGTTGGTTCAGGCCATAACTCATGCAGTGATCACAATGCTGGTGGCGCACGAGAGGAGATTTCAAGTGGTTAAGCACCCGCTTTCCCTTCGGATTTATTGGGTTGCAGACTTTGTTGTTATTTCCTTGTTTACAGCATCGGGGATACTTCGTTTGGTCTATGCTCAAGGAATTCAGGAGCCTAGTCTGAGATTGGATGATATAGTTTCAACGGCGTCTTTCCCTTTAGCGATTCTTCTTTTTGTTATCGCCATTAGAGGATCAACTGGGATTGCTGTGAACAGAGAATTTGAGGGAGCTACAAATGGAGATGCGGTATTATACGAACCCCTTTCAAGCAAATCCAACGTGACTGGCTTTGCTTCGGCTTCCATAATTTCTAAGACCTTTTGGATTTGGATGAATCCTCTGCTCAGTAAGGGGTACAAAAGCCCGCTGAAGGTTGACGAAGTCCCATCCCTTTCCCCGGAACATAGAGCTGAAGTGATGTCAATTCTCTTTGAATCAAAGTGGCCAAAACCGCAAGAAAAATCAGACCACCCAGTTCGAACAACATTACTCCGGTGCTTTCGGAAAGAAATTGCTTTCACAGCTTTCCTTGCTGTAATCAGGCTTTGTGTCATGTATGTTGGGCCTCTGCTTATCCAAAGTTTTGTGGATTACACCGCGGGAATAAGAACCTCAGCCTATGAAGGATACTACCTCGTATTGATCCTTCTATGTGCGAAATTCGTTGAAGTTTTAACCACACACCAATTTAACTTCAACTCCCAGAAGCTTGGGATGCTCATCCGTTCCACCCTTATTACTTCTTTGTACAAGAAGGGTTTGAGGTTGTCGTGCTCAGCTCGGCAGGCTCATGGAGTTGGACAGATTGTGAATTACATGGCGGTTGATGCCCAACAGCTCTCAGACATGATGCTGCAGCTGCACGCTATATGGATGATGCCAGTGCAACTTACCATTGCGTTGGTCCTTCTATATAACAGCCTTGGTGCAGCAGTGATCACAGCTATAACCGGAATCATGTGTATTCTCGTGTTCGTTGTGCTGGGAACGAAGCGGAACAACAGGTTCCAGTTTAATGTGATGAAGAATCGGGATTCAAGGATGAAGGCAACGAACGAGATGCTTAATTACATGCGCGTGATCAAGTTCCAAGCTTGGGAGGAGCACTTTAACAAAAGGATCCAAGCTTTCCGGGAGTCAGAGTTTAGCTGGTTGACCAAGTTCTTTTACTCAATCTCTGCCAATATCGTGATCATGTGGTGCACCCCAGTAATTACATCAACTCTCACGTTCGGGACTGCACTTTTGTTGGGTGTACGACTTGATGCTGGGACAGTGTTCACAACCACATCCATCTTCAAAATTCTTCAGGAGCCAGTCAGGACATTCCCGCAATCTATGATATCAATTTCTCAAGCTATGATATCGCTCGGGAGGCTGGATCGTTTTATGAAGAGTAGGGAATTGTTGGAGGATTCGGTGGAGAGGGTAGAAGGCTGTGATAGTAGGATTGCTGTTGAAGTTAAAGATGGCGCGTTCAACTGGGACGATGAAAGCAATGAAGAGGATTTGAAAAATATAAATATAAAAGTTAATAAAGGTGAGCTAACGGCGATTGTAGGGACAGTGGGATCCGGAAAGTCTTCCCTTCTAGCTTCAATTCTTGGTGAGATGCACAAGTTATCCGGAAAGGTACGAGTTTGCGGGACAACTGCCTATGTGGCTCAAACGTCATGGATTCAAAACGGAACCATTGAAGAAAACATCCTATTTGGTTTGCCAATGGACAGAGAGAGATACCGGGAAGTAATCAGGGTTTGTTGCTTGGAAAAGGACATGGAAATGATGGAGTTCGGAGATCAAACTGAGATAGGAGAGCGTGGCATCAACCTAAGTGGTGGCCAGAAACAGAGGATTCAACTTGCTCGTGCTGTGTATCAAAATTGTGACATATATCTCCTTGATGACGTCTTCAGTGCTGTTGATGCTCATACTGGGTCAGAAATATTTAAGGAATGTGTGAGGGGAGCGCTTAAAAACAAGACGGTTTTACTTGTAACTCATCAAGTTGACTTCTTGCATAATGTTGATCTTATTTTGGTCATGAGAGATGGGATGATAGTACAGGCAGGAAAGTATAACGATTTGCTAAATTCTGGCCTGGATTTCAAAGAGCTTGTTGCTGCCCACGATACCTCCATGGAACTTGTAGAAATGAGCACCGCTGATCCCAGCATAAGTTCCCCTGGACCTCAAATATCTCAGCAAATCTCCTCAAAACGCGGGGAAGGAAATGGTGAAAACAACTCTTTGGACCAGCCGAAGTCTGATAAAGCGACTTCTAAGCTCATCAAAGAAGAAGAGAAAGAAACCGGCAAAGTCAGCCTTCACATTTACAAAGTTTATTGCACAGAGGCTTACGGATGGTGGGGTGTGGTGTTAGTATTGTCATTGACTCTGATGTGGCAAGCGTCTCAAATGGCGGGTGATTACTGGCTGTCTTATGAAACTGCAGCAAAGCGTGCGGCGTCATTCAAACCATCTGTGTTTATTATTGTCTATGCACTCATTGCATGTGTCGCATTTGTTGCGGTATTGATAAGAGCACTTGCTGTGATGTTTGTGGGGCTTAAAACAGCTCAAACATTTTTCAAGCAAATTCTTCACAGCATCCTGCATGCTCCCATGTCGTTTTTCGATACTACACCTTCCGGAAGAATTCTGAGTAGGGCATCAACTGATCAGACGAATATCGATCTACTTCTTCCCTTCATGTTGGGTATTACCATTGCCATGTTCTTTACTGTGCTCGGCATCTTTATCATCGTTTGCCAATATTCGTGGCCCACTGTGTTCTTGCTGATTCCGCTTATTTGGCTTAATGTCTGGTACCGGGGTTACTATCTTGCATCATCTCGAGAGTTAACTCGACTCGATTCAATCACGAAAGCTCCTGTAATCCATCATTTCTCAGAGAGCATATCTGGGGTCATGACGATTCGCTCTTTCAGAATGCAAAACATGTTCTGCAAGGAAAATGTTAAACGAGTTAATGCCAACTTGCGTATGGATTTCCACAACAATGGTTCCAATGAGTGGTTGGGTTTCCGATTGGAGATACTTGGGAGTTTACTTCTCTGCATTTCCACTATATTCATGATCTTGTTGCCAAGCAGTATTATAAAGCCAGAGAATGTTGGTTTAACTCTCTCCTACGGATTGTCCCTTAATGGTGTGCTGTTCTGGGCAATATATTTTAGCTGCTTCGTTGAAAATAGGATGGTGTCGGTTGAGAGGATAAAACAGTTTACAAACATTCCATCAGAAGCAGCGTGGAAGATTGTAGACCGTGTTCCTCCTCCAAATTGGCCTTCACGTGGCAACGTTGAGCTCAAAGACTTGCAGGTCAGATATCGCCCAAATACACCTTTGGTTCTCAAAGGCATTAGTCTAAACATTTTCGGGGGTGAGAAGATTGGCGTTGTTGGTCGAACAGGAAGTGGGAAATCCACTTTAATCCAAGTGTTCTTTAGGCTGGTAGAACCTTCAGGAGGCAGAATTATCATCGATGGGATCGATATAACCATGATAGGGCTTCACGATCTCAGGTCTCGCTTTGGGATCATTCCTCAAGAACCTGTCCTTTTTGAAGGAACTGTGAGAAGCAACATTGATCCAATTGGAATGTATTCAGATGAAGAGATTTGGAAGAGCCTCGAACGCTGCCAACTTAAAGACGTGGTTGCTGCAAAACCCGAAAAACTCAACTCTTTAGTGGCTGATAACGGAGACAATTGGAGCGTGGGACAAAGACAACTCCTCTGCTTGGGGCGAGTTATGTTAAAGCACAGCCGGCTCTTGTTCATGGACGAGGCCACTGCATCAGTGGATTCACAGACCGATGCTGTAATACAAAGGATCATCCGAGAGGATTTCGCTGCCTGTACGATTATCAGCATTGCGCACAGAATACCTACAGTGATGGACTGCAATCGAGTTTTAGTAGTAGATGCAGGACTGGCTAAGGAATTTGAGAAACCATCCCGCTTACTTGAAAGACCGTCACTGTTCGGTGCGTTGGTTCAGGAGTACGCCAACCGGTCGTCAGGACTATAACCAGCACTGGAAGTCTACATCTCTCGTTTCCTCATCGTTGCTTCGGGTGGTGATTCCATTTACGCTTGCGAATTTTCCAGAGAATCACTGCTAAAAGGCGTCGGCTCTAATCATTTTCTCCGAGAAAATAAAACAAATGATGAACAACAAGAACAAGCGTAGCCTACCACTGCAGGAAGTAGCTAATTTGGTAGGGTTACCAGCTTCATTTGTGTAGCCTGTTTAGGATGTATTTAGATTAGAAAATCATGCTTAAAGTTTCTTGTTGCACAAGATTTATCAAGATGCTTCTTGAGAAATTTAATTATATTGTTCCTGGAAATTTCAGATACTCAAAATTTGTGCGTGCAGTCTCATCATTTTCCAGTTTCTACTTAGTTGGGTCCTTTTTGTTGGTAGGATTAGGATGAGTCTTTGTACGACGAAAATGACACGTTTTATAAATGGGGTTTACTAAAA
>V300016263_L3_WHPEAkcfEAAARAA-541_1_paired_trimmed_paired_merged_contig_201
TGAAACATTCAGTTATATTATAACTAGAAATTGGAAACTGATGAGATTGCATCCATAAATTTTGAGTTTCTGAAATTTCCAGGAATAATATAACTGAATGTTTCAAGAAGCATCTTCATATTTCTTGTGCAGCAAGAAAGCTTAAATATGAGTTTTCTAATCTAAGTGCATTATACATTAGCTACTTCCTGCAGTGGCAGGCAAGACTTGTTCTCGGAAAAATGATTAGAGTCGGCCCCCTTTACTCCGGCTTCGAGGACGGATGCCAGTGATTCTCGGAAAATTCGCAAGCGTAAATGGAGTCGCCACTCGAAGCAACGATGAGGAAACGAGAGATGCAGAATGCCGTTGTTGGTTATAGTCCTGATGATCGGTTGGCGTACTCCTGAACCAAGGCACCAAACAGTGACGGTCTTT
>V300016263_L3_WHPEAkcfEAAARAA-541_1_paired_trimmed_paired_merged_contig_202
AAAGATTTCAATCCGATGGTTCGTGTTTCTGTAGAAAAAGGTGATTTAGCAAGCTTTGGGGCAGAGTTCTATAGCAAATTTGATGTCGTCGTTGTCAGCTGTTGCTCCTTCACAACTAAAAAATTGATCAATGAAAAATGCCGAAAGTCTTCAAAGCGTGTAGCATTTTATACTGTTGATTGTAGAGACTCCTGTGGTGAAATATTTGTTGATCTGCAACACCATAAATATTCGAAAATAAAAAACGAGGAAACAATCGAATGTGAACTACAGTATCCAAGCTTTGAGGAATCAATTTCAGTACCTTGGAAATCATTTCCCAGGAGATTCTCAAAGCTATACTTTGCCATGCGAGTAGTAGAAAGGTTTGAAGAAGCCGAGCAACGTAAACCTGGAGAGTTATCAATTGCAGATCTTCCTGCTGTTCTGAAGTTGAAAAAAGAACTCTGTGAAGCACAGTCAGTGAATGAGTCTCATATTCCAAATGCGCTCCTGGAAAGATTGGTGACAGATACAAGAGAGTTTCCTCCAGTTTGCCCCATCATTGGAGGGATTCTTGGGCAGGAGGTTATTAAGACAATATCAGAGAAAGGAGACCCTGTCAAGAATTTCTTCTTCTTCGATGCTATGGATGGAAAGGGTGTAACCTTGCAGAGGAAAAAGCTTTGATATTTCAAAGAATTTGGGAAGTATGAGACTACCTAATCGCAACCATGCTTGTTTGTGATAGAATTTTAGAAGAGATGACCCCTTTTCATGGATCCTAATCTTGCTTATAGCGTAGCTTCAAACAAATTCTACCGCTATATTTATGATTCTAATTCTGATTTTACATTTGTTCGTCAGCTTGACTTGATTCGTAATCTTGCTTATAGTGTAGCTTCAAACAAATGCATACATCTGAATTTGTGTTGACAGATTCAGATGTATGCATTTGCTTTGTTTATTTGATTAGCCAAATCTTCGGCTCGACGGAGCGTAGCTTTTTTTTCGTGTTGTACCTTTTTGAGGGGAAAATTGAAAATTGTCGAGTGGAGCTGTATAGAATGAGGGTAGGGACCTGGAGCTGTGACCATAAAAACTGGTCGTGATCACATTGTTTGTGGTCATCAGGTCGTATGGGTTGTGGGCAAGGAGCATTCAATTTGTCTGGAAAAGTTAAAAGAGGAAAAATCAAAATTTGTGAACAAAATAATAAGAATCTGCTCTGTTGGATATAAAAAA
>V300016263_L3_WHPEAkcfEAAARAA-541_1_paired_trimmed_paired_merged_contig_203
TGCATTTTAATGAAATCAAATTACAAGAAACACAAATTATACTCACATAGCCATCATGATTTTAAATACATTGCAAATTCACAAATCAACATTGTCTTCATATGTCATAGACTTGCTTGCCGGTGAACTTGACCTCAATCGGGCTGACATTCTTCCCAATCGACCTAAAGTTCTGGCCAACCCCTTGGCGCCCAGGGTTCACCTTCTCAGGGTACACACCATCCTTGGGGTGCAAGTATTGGACCTCCCC
>V300016263_L3_WHPEAkcfEAAARAA-541_1_paired_trimmed_paired_merged_contig_204
TGAAATCAAATTACAAGAAGCACAAATTATACTCACATAGTCATCATCATGATCTTAAATACATTGCAAATTACACAAATCAATATCATGATCATATGTCATAGACTTGCTTGCCGGTGAACTTGACCTCAATTGGGTTGACATTCTTCCCAATCGACCTAAAGTTCTGGCCAACCCCTTGGCGCCCAGGGTTCACCTTCTCAGGGTACACACCATCCTTGGGGTGCAAGTATTGGACCTCCCC
>V300016263_L3_WHPEAkcfEAAARAA-541_1_paired_trimmed_paired_merged_contig_205
CCCCTATTTCGACCTCTATGCCCTGTTTTCTCTTTGGGAACTCGCTCTCCGTCCTCTTCATCAGTTGTCCGTGCATCATTATGTTTCTCACTTACAGTATGATTCTCCTCGTCTCCTGTTTGATCGTTACTTCTGTTGCCGCTACTCTTCTCAGAATCAAAACCCCTCCAGGGTTGTTTTTTCTGTCCATACTTTCCCACTTGCTT
>V300016263_L3_WHPEAkcfEAAARAA-541_1_paired_trimmed_paired_merged_contig_206
GGATTGTTTAGAGAGCACAGACCAGAGTGAAGAGTTGGAAACTCAACTTGGAAAGAACTGTCTTGGGATGGATAAAGATGCAAATGTTGGTACAGCAAACAATGCGGATTGTTTAGAGAGAGAAGAGTTGAAAACTCCACCTGGAAAAGTTGATATTTGGACAGATAAAGATGTATATATTGGTTTAGAAGACAATATGGATTGTTCAGAGAGTAAAGATGAGAGAGAAAAGGTGAAAACTCCACCTGGAAAAGTGGATATTTGGATAGATAAAGATGTATACATTGGGTCAGAAGACAATATGGATTGTGAAGAGAGCATAGGTCAGACAGAAGATTTGGGAACACTGCCTGGACAAATTGAGATTGGAATAACCGAAGATGTAGTAGAAAATATGAAGTATGTGGCGAGCACTCAGACAGAAAAGTTGGAAACTCTGCCTGGCGAAATTGATACTGGGATAGACAAAGATATAAATGCTGGTTTAGCATTCCATATGGTGATTGGAAACGGGAACCAAAGAGCATGTGAGAAAGAGGAGTGGAATGGTCAAATTAATTACCGAGAGACTAGGGAAAATATGGAGTGGATAGCTACAAGAACAGAGGTAGGAGTTCTGGCTGATAACATGGATGCTGGGACAGACAAATGTGAGCATGTTAATGAAGAACATGATTGTGATAAGGTGGTTGGGGAAGATAATCACAACACTTTCCAGTTTAAAGAACAATATCTGAAAAACGATATAGAGGAAGATGATCTAGCAGACATATGGAAGGAAATGACAATGGCAATAGAATGTTCCAAGGATTTTGCTGTTGATCCTTCAGCTGATGAAACATCAGGTGAATGTGGGGAAGAATGTGATCACATTTGCATCCTGAAGGATGATCTTGGGTTAGTTTGCCGTATCTGTGGAGTTGTCCAACAAGGAATTGAAACCATGTTTGAGTTCCAATATAGCAAGGCCAAAAGGACTAGACGAAGTTACATGTGTGAGTCGCAGAATGCTAACTATACCGAGTCAGCTCAGAATTTCTCAGTTGGAATTAAATCTACTAGGGACAATTTAACGGCAACGGAAATCTCTGCTCATCCAAGGCACCGAAATAAAATGAAACCACATCAAGTGGAGGGCTTTAACTTTCTCGCTAGCAACTTGCTGGCCGATAATCCAGGGGGTTGCATTTTGGCTCATGCCCCTGGTTCTGGAAAGACGTTGTTGATTATAAGTTTTGTTCAGAGTTTCCTGGTTAGATTTCCCCATGCTAGACCATTGATTGTCCTACCTAAAGGCATTTTGTCTACATGGAAGCAAGAGTTCCAGAAATGGCAAGTGGAGGACATTCCGTTGCATGATCTATACACTTCAAAAGCAGAGAACCGGTCTCAGCAGCTGGTTATTTTAAAGAAGTGGGTAGAGCTGAAGAGCATCCTTTTTCTTGGGTATCAACAGTTCTCCACCATAATGTGTGACAATGGGACCAGTAAAGCATCAGTTGATTGTCGAGAAATGCTGTTGAAGGTCCCTAGCATTCTGATTTTAGATGAAGGCCACACTCCAAGGAATGACGATACCAATTTGCTGCAGTCCCTTGCAAGAGTCCAAACACCTCTAAAAGTAGTCCTCTCAGGAACCCTTTATCAGAATCATGTGAAAGAAGTTTTCAATATTTTAAATCTTGTTCGTCCGAAGTTTCTGAAATTGGATACTTCCCGGGATGTGGCTAAGCGTATCATGAGCAGAGTACAAATATCAGGTGCGAGGAAACAATTAAAAACTGGTACAAATTCAGCTCTATTTGACTTGATAGAATACACTCTCCAGAAAGATGAAGACTATAAAAGGAAAGAGGCTGTCATACAAGATCTTCGAGAGATGACCAGGAAGGTCCTGCATTACTACAAAGGAGATTCTCTGGACGAACTCCCCGGTCTTGTTGATTTCACCATACTACTCAACCTTAGTTCAAGACAGGAGCTTGAAGTGAAAAAAATGAAGAAACTGGATTACTTCAAGAAAGCTTCTGTGGGTAGCCTTGTTTATATGCATCCAGAGTTGAAATCTCTTACAGTGAAATATTCATTGACTGGCGAAAAGGGCTGTGAAATTGGTAATGACAAGATGGATACAATTGTAGAAAAAATAAATGTGAAAGATGGAGTTAAAGCTAATTTCTTTCTTAGTTTACTACGCCTGTGTGAATCAACTCGTGAGAAGCTGCTGGTGTTCAGCCAGTATATCCTGCCGCTGAAATTTATGGAGAGATTAGCAGTGAAGCTAAAGGGGTGGAGTCTAAACAAGGAAATTTTTGTGGTTACCGGCGATTCAAATTCAACACATAGGGAACAGTCTGTAGGAAGCTTTAACAATTCAGCCGATGCGAAAGTCTTCTTTGGCTCTATTAGAGCCTGTGGAGAAGGAATCTCTCTAGTGGGGGCTTCTCGCATCCTAATTGTTGATGTTCCATTGAACCCTTCAGTAACTCGCCAGGCAATAGGCCGGACATTTCGACCAGGACAAATGAAGAAAGTATACGTCTATAGATTGGTTGCTGCTGATTCGCCTGAAGAGGAAGGTCACTTAATCTGCTGCAGGAAGGAATTGATTTCGAAGAGGTGGTTCGAGTGGAACGAGAGCTGTGGACATCAAGACTTTGATTTGAAGACTGTTGACGTGCATGAATGTGGTGATATGTTCTTGGAAAGTCGATTGTTGCAGGAAGATGTAAAGGTTCTACAGAAAAGGTAAACCATCCAGAGAGGCTAAGCCTTTGGGGGAATGTAGATAACTGAACACATTTTGTCGTAACTACGAAGGCTTCATACTTATCGTTTAAGGCTTTGGTCAAGGATACCGCAGGCTCTGTAGGCAAGTCCATTTTGAACAATGCAGATGGTAGGTAAGAAACTGCTGCGCTCGGCTTCTCTTTCTTCTGTATATTAATCTGCAGACTGCAAAATTGAAACAACTGCAAGTGGACTTGGATACTTTTAGGCTTTTAGCTGATTCAGATGCTCGTTAGCGTTAGATCTTGTTAGGGGAAGTGTTGCTGAATGTTCACCCAAAAGCAGGAAAATTTGTCAAGAATTTAGTAGTCTTATGAAAGGTTTTGGAAAGTTTTGTTGTCAAGTGTCAAGTGTTTTCAAGAATCGAGTCCTGAAAACAGGAGCTCGGATTCTTGCATATCAACGGAGGTATATTCTCGTGTGAGTACACTCATTCACACGGCAACATATCCCCGGTGACACCCAAAGTCTTTCTTCCGAGGGAAGGGAACGAAAGCTTTATTCACGAACTAATTAAATTTTATTCAATACCATTAACAGAGTTTGGCACTGATTGTACATTTTCCCCTTCCAACATACTAAACAAAAGAATATGCATCTGATTTTTACAAATATGTAGACCTTCACTCAATTTCTTCATATATTACAACTGTACTAGTAGTATGTTTCCAGTGTCCAGAGGAGAGCGATGTTTCTTTTCGCCATTTGCAACGCAAAGTCGAATGTTCCTGAACAAGCGGTCGAAAGCCTCTCCCTGTCTGATTCCTTCTCCCCCCACGCCAAACATAGTTTCGGAAGTAACCAATGTGGATATGCAATGAAGCATCTTTCACACTACGAAATCACGTAATAGATGGGAGGAACTAAATCTGTGTTGCTGCTGGTTCCCGGAATCAAGGCATTCAAAATCTGCTGTCTCAGATCCTACAGAAGAAGCTGCAGGGTTGTATAAATCGTCCCCTCTCACGGCAACAAAACCGTGATGAGTCCCACGAGAGAT
>V300016263_L3_WHPEAkcfEAAARAA-541_1_paired_trimmed_paired_merged_contig_207
ATTCAGCAGCTAGTGAAGAAAAGCATAAACAGCAGTGGAAATATAGACCAGAAGCGCCGTCGTGACCAATACAACAAGCGCCGCCACGGAATGGACGGCGGGTTTGCTGCCACACGACAGCATCCCCAGCCTGATCTGAATCACATTCACCATCGACAGCACCAAAAACACACAACCCATGACCGATCCGAAAGCGGACGCCAACATCCCGAATCTCAACGCCTTCAGATTGATGTGGGCCCGGAACGCCTCGTCGACGTCCTTGCTGTTGAGCAGGTTGATCGCCAGCTTCAGTCCCTGCGCCACCAGCGACGAGAACAGGAAGAAGCTGAAGGAGACAACCTCGAACACCAGCAGCTTCTTCGCCACGTCGATCCCGGCGTCGCAGGATGTCCGGTCCTCGAGGCTCTTCTGTCCCCGAGTTGTCAGGGAGAGCCCCACGAAGACGGCGATGGTGAAGAGTGAGTTGACGTTGACGAGGCCGTCCAGCGCCGTGACGTGCACGCTCGTCGTTGACGATGACGACATCACTCTCCGGCCGTCTTGGGTGTAGCACTCTTTTGGGTAGTCGGAT
>V300016263_L3_WHPEAkcfEAAARAA-541_1_paired_trimmed_paired_merged_contig_208
AGGGTTTAATTTGTGTGCGTATAAATCTCGCATCAGCAGGCGCTGCCTACGGGTGAGTACCGGTCCACAGGAACAAAACCGCGAGGTAGCCCTGCCTTCGGGCCAGGGAATGCATGAGCGGACAATATCTTGGTACCTGGCGGGTTGGGATGTGACAATTTGGTATCAGAGCCGGACTCGTGCTGGTTCGGTGTGCCGACGAGGACGTCGGGCTCCCTAAGGGGGGTGGATTGTAGTATCCCACATCGGCCACACGAGGGCGTGGTCTCTGGGCCTTATATATCCATTCGCAACCTTGTTGGTTACCAAGACGCGTTTTGTGGGCAGGCCCTTCGGGGTTGGCAGGCACTGCCTACGGGTGAGTACCAGTCCACAGGAACAAAACCGCGAGGTAGCCCTGCCTTCGGGCCAGGGAATGCATGAGCGGACAATATCTTGGTACCCGGCGGGTTGGGATGTGACACATCCAGTATTATACATTTTTTTATCATTTCACATAATTACAGCTGTTTTACATAAAAATTTACCAAACATTATCGTACTTTTTTTTTTCTTTCCAAAAACACTTTTATAAAAAGGTTTACCAAATACTATACTGCTTTATTTCATAATTGCTTATTCCTATAACAGAGTAAAAGCAATTTTTTTTCTTAAAACATAGTAATATCAAACCAGTCCTTACATAAATATGTATTCAGCCGCTAGTGAAGAAAAGCATAAACCACAGTAGAAATATAAACCAAAAGAGCCGTCGTGACCAAAACAACAAGCGCCGCTACAGCATGGACGGCGGATTTGCTGCCACACGAAAGCATCCCGAGCCTGATCTGAATCATATTCACCATCGACAGCACCAGAAACACGCAACCCATGACCGACCCGAAAGCCGACCCCAACATCCCGAATCTCAACACCTTCAGATTGATGTTGGCATGCAACGCCTCCTTGACATTCTTGCTGTTGAGCAGGTTGATCGCCAGCTTCAGTCCCTGCGCCACCAGCGATGAGAACAGGAAGAAGCTGAAGGAGACAACCTCGAACACCAGCAGCTCCTTCGCCACGTTGATCCCGGCGTCGCAGGATGTCCGGTTCTCGAGGCTCCTCTGTCCCGGAGTCGCGAAAGAAAGCCCCACGAAGACGGCCATGGTGAAGAGTGAGTTCACGTTGACCAGGCCGTCCAGGGCCATGACGTGAACGCTTGTTGTCGACGATGACGACATCACTCTCCGGCCGTCTTGGGTGTTGCGCTCTTTTGGGTAGTTGGAT
>V300016263_L3_WHPEAkcfEAAARAA-541_1_paired_trimmed_paired_merged_contig_209
AAAGAAAATGAAGATTACATAAGAATATAGCGGACCTCGCTCAAGAGAAGATTGAAAATCCAATAACAAGAAGCAAAAGCATCTTCCTCTGTTCCCCTTCGCCTTCCCTCTCCTTTCCTTCCATCTTCTCAAGAAACAAACGGAAAGCACTACAAGCAACAACATTAGCAAGATAATAAAGAAATACACAAACCAAGCACCATTACAATCTCGATGCCATGGATGAATCTGACGAGTACCCAAGGGAGTGCAACACCCATGACGGCCGGGAAGTGATGTCATCATCGTCAACAACAAGCGTCCACGTCACGGCCCTGGACGGCCTTGTCAACGTGAACTCACTCTTCACCATCGCCGTCTTCGTGGGGCTTTCTCTGACGACTCCAGGGCAGAGGAGCCTCGCAAGCCGGACATCGTGCGACGCCGGGATCGACGTGGCGAAGAAGCTGCTGGTGTTCGAGGTTGTCTCCTTCAGCTTCTTCCTGTTCTCATCGCTGGTGGCGCAGGGACTGAAGTTGGCGATCATCCTGCTCAACAGCAAGGATGTCGAGGACGCGTTCCGGGGCCACATCAATCTGAAGGTGTTGAGATTCGGAATGTTGGGGTCGGCTTTCGGGTCGGTCATGGGTTGCGTGTTTCTGGTGCTGTCGATGGTGAATGTGATCCAGATCAGGCTGGGGATGCTGTCGTGTGGCAGCAAATCCGCCGCCCATGCTGTGGCGGTGCTTGTTGTTTTGATCACGACGGCTCTTTTGGTTTATATTTCTACTGCTGTTTATGCTTACTGCTGTTTATGCTTTTCTTCACTAGCTGCTGAATCCAATTTTATGTTTATCTGTTTCTTGTTCGATATTGTATATATTTCGTCTCTGGATTTTGAATAATGGACGTATTCCCTATGAATTGCACGGATTCTGTTGCTGAGAAGTTCTCCTTTGTTTGAGATTTTAGGTGACCCTGTTTTGGT
>V300016263_L3_WHPEAkcfEAAARAA-541_1_paired_trimmed_paired_merged_contig_210
CTGAAAAATCAAGGCATATTGAAGAAAATGAGAGGAGAAACTCATCCAACTTGAAGGTCGATGCATGCAAAACAAAAAAGATTAGAGTTTCATTCGTGTCTAACTCCTTCAAACTCCCTCAAAACAAAAAATCATTCATGTCTACATCCTCTACCCTCATACGTACCATAAATGATACGAGTGTTCCCATCAAATTCAAATTCAATCGTCGACACTAAACGATCTAAAAACACATACCCATGACGACCGTTGGAAATATCGGTGTAAAAGCGATGGCAGTAGCATGGCACTAGACTAGCTACTAAATAATTGACTGCACTAAATTGGCAATCAATTTGGCAGAGACCCGTCACCCACACAATCGCAACAATATGAATACAAAATGATAAAGGGATAGTAAAATTCATGATAATGGTTCAACAAAAACCTTAATTCAAGGTACACGGACCGAATATTTTAAAAGTAAATAAAATGCCAAAAAACAGTTCATCTGTCAAGAGTAGCTCAATCTAAATGCACTTCTTGCACAAAAGTAAAACTAACATACTTCTCAGATATCATATTCCAGTGAATGCTTTCTTCCCAGTTCCAGATGAACCGGCTGGAGTCACCTTCAACACATTAAACCTCACTGTCTTTGACAATGGCCTGCACTGGCCAATAATGACATAATCTCCCTCTTTCACACGGAAGCAAGGTGAAACGTGAGCCGGAATGTTTGAGTGCCTTTTCTCGTATCTCTGGTATTTTTTAATATAATGAAGGTAGTTGCGGCGAACAATAATGGTCCTTGACATCTTGGCACTGTGGCAAGTACCAGAGAGAATACGACCCCTGATGGAGACGTTGCCAGTGAAAGGGCACTTCTTGTCAATGTATGTTCCGTCGATAGCATCTCGGGGGGTCTTGAATCCCAACCCAACACTCTTCCAGAAGCGATTGCCTCCCTTTCCAGGCCTCTTTCCCTTCCCTGTCTTCTTTGAGCTGAGGAAAACCTTGGGCTGCTTCAAGAAAGCCTTCTCGGTCTGTTCCGCCATTTTGGAGCTGGTTCGAGGAGAGTGGAGGAAGCCGACGCCTTAAGCAGAGAGTTAGTGAATGAGCAACAAAACCCT
>V300016263_L3_WHPEAkcfEAAARAA-541_1_paired_trimmed_paired_merged_contig_211
ACCGAAACTACGCAAGCTTCAAGCACGGCGCGGGAAAGACTTTGCTTCTTTACCAAGGTACACAGGTCGGGGATGCGGATTTGTACCCGGGTAACGTTCCGGCGAGGGGCAACGCCACGCTGCCCTGCCGGCTTACTTTGCAGGTGGACCGGGTGGCGAACGACCTGAGCAAATTGATCAGTGATGTGCTGGGGGGTGAGATTATGCTCCAAACGAAAACCCGGATTCCGGGTAGGGTTACGTTCTTGGGGTTCATCAAGAAGCA
>V300016263_L3_WHPEAkcfEAAARAA-541_1_paired_trimmed_paired_merged_contig_212
ACCGAAACTACGCAAGCTTCAAGCATGGCGCGGGAAAGACTTTGCTTCTTTACCAAGGTACACAGGTCGGGGATGCGGATGTGTACCCGGGTAACGTTCCGGCGAGGGGCAACGCCACGCTGCCCTGCCGGCTTACTTTGCAGGTGGACCGGGTGGCGAACGACCTGAGCAAATTGATCAGTGATGTGCTGGGAGGTGAGATTATGCTCCAAACGAAAACCCGGATTCCGGGTAGGGTTACTTTCTTGGGGTTCATCAAGAAGCATG
>V300016263_L3_WHPEAkcfEAAARAA-541_1_paired_trimmed_paired_merged_contig_213
AATCCAATAACTCATGCATAAAATCCCTTTCTGTTTTTTTTTTTTTTTTTTTTTTTCAAGTATCTAATCATCACTGAGAGTATCGACTCATATTCCCAACATAGAAAAATCTGTCGGTGGGTAGCTTTTATGCTTTCCGGCACAGCAGATTGTTCATGCAGCAAACCAGTTTATACCCGTGAAGTCGCTACCTCATTCCATGTTATCACATTAATGAGTTATTGAAGTTATGAATTTAATATATTGAAAACATGAGTTCAGTAAATTGGTATCATACTCAAATTTTTTAATCAATTGAAAGAACGTGATTTCTATATGCATTCAATATATTAGTATTACATTCATTTTTCACGACATAAAAGCCTAAATTGGAAATATAATATAACAAAATACGAATTTCTATATGGTTTATTCTGTTTTCATACATCAAAATCTATGATTAAGAGAAAAACTTCTAAAAAATGTAGATAATCCTATACTAATCACTCCCAATTAACTCCTAATCAAAACTCTAAACATTTACATGCTATTCTCTCCGTGATTTTGCTACAATCTGCACCTTCTCATGAATCATTCAGAAGCAGAACCAAGAAATAAAAATTCACACAACTCACAAGTTATCTATCACAACTTGGCCTTGATCTTGCAATCCTGTCTTTTCACCTTCATGTTCGGAAACCCAATCGTCAACTGGCACGCCGATAGAGCGACAGCATGCTTCTTGATGAACCCCAAGAACGTAACCCTACCCGGAATCCGGGTTTTCGTTTGGAGCATA
>V300016263_L3_WHPEAkcfEAAARAA-541_1_paired_trimmed_paired_merged_contig_214
TAATTGGAGTTCGAATCTTACAAAGTTGCAATGAGTTTGTTCAAAAACAAAGAGCCAATGGAGGGAAACGACGCATTTATCACCACGTCTCAGATTCCGGATAACTTGAGAGGGTTGCAACTTACAACCTTGGAAACTCAAAAGGTCTATATGGCTTGTCGAACGGGGAACGCTCAAGCCTTAAAGCTTTTACTAGATGCCAATCCCGGATTATCTAGTACGCTGAACACGAAAGACAAGAGTGCACTGTCCTTGGCCTTACTCAACGAGTCTGGGATGCTAGGGTTAGGGAAAGATCAAACATGTATCCATGTGGCTGTGTCTGGTGGACATATTGATGTTGTTAAAGAGTTGCTAAGAGTCTGTCCTGAGCTTGCTCATGTGGTTGATGAGAATGGAAATTCGCCGTTGCACTATGCGTCTTGCAAAGGGCACAGGGAGATGACGGGGATGCTGCTGAGGATTGATCCGAAACTTGCGCAGGAGTACAATAACAACGGACACACGCCATTGCATTTGGCAGTAATAAACTACAAAGTTTCAGTCCTTCAAGTGTTTGTCTCTACGGCTAAACCGTCATTCCAAATTGTCACGAAATCTGGTGAGACGGTATTTCACTTAGCTGTGAGATACGGCCAACATGATGCTCTGATGTACTTGACTCATGTCTGCGATGACACCGAGTTCTTTGATTGTCGGGATCTTCATGGTAACACCATCTTGCATCTTGCAGTTTCTGAAGCACAACATAAGATAGCAGAGTACCTAATCAACAAGAAAAGAACAGACGTCAATTATCAGAACCATAAAGGGTTGACAGCACTTGACGTCCTCAACGAGGCCAAGGACAGTGTGGAAAACATGCGTCTTCGAGCTATGCTCATAAGCGCGGGAGGGGAAACAAGGATTGAGTTGTTATCTCATACACCGAGAGTAGAAACAGCCGGACCTCAACCAACGGAAGTCCTTGAAAACATGCCAAAAAGAGCGCAATTTGTTAAAGAGCATGAACTTCATCTGTCCATTATAGATGAAGTAGCTTCCACTGCCTCCAAGACCCCATGTAGTTCATCACCACCAACTAGGAAGTCATCTAGTTTGCCATCACCCCAATCCAGCAAGTCATCGCCTCAACATTCAGGTGGAGACGGATTGGATTATCAAACACAAAAGCCAGAGTTGTTGCCAACCATCGTGAGACAACAACACAAATACCCTAGCAAAAGGCATCAGTCGGAGTTTGATATTTTCCACAACCCCCGTAGGAGGCATCATAAGGTATATTCCGAGGCACTGCAAAATGCCCGCAACACTATAACGCTCGTTGCCATTCTGATTGCAACAGTTACTTTTACTGCTGGTATCAGCCCCCCTGGCGGAGTCTATCAGGAGGAACGGATGAAGGGAAAGTCAATAGCAGGCAAAACGAGTGCTTATAAGGTCTTTGCAATAAGCAATTACCTTGCGCTGTTCACGTCACTCTCCATCGTGGTTGTTCTCGTCAGTATCATCCCCTATCGGAGAAAGCCATTGATAAGACTACTGTCGTTTGCCCACAAGGTCATGTGGGCAGCTGTGGCGTTCATGGCAACAGCTTTTGTTGCAGCAACATGGGTGATCATGCCGCATAGCCAGAAAATAGAAATGGTGCTTGTAGTTCTACTGGCTGTAAGCATTGGCACGCTTGGAACAGTTTTTATTGGTGTCGTTGTAAAGCTCGTTGATCACTGGCTGCGAAAATCAAAATGGCGAAAAGAAAGAAGAGAAAGAGTGGTGGATATTGAGGACCCTGAAACGGGAAGCCACAACTCAGATGTTGAGAGCACCTACAATCAAGGATATCACTCATACTGAATGTTTTCACCTCCACACCTTCAAAGAATTGATATGAACATCTAGTTTTCGTTATCATATATTCTAACCTACAGTAATCTTGACGCCGTGTCTAGCTCCGCAAGCTCGTACAATGTTGTATCCGAATTTGTTCCAAGTACATTCTCACCCAAACACCAGAAACATAGGAAAATTCAAGCCAATATATCCATTAATACAACTTAAAAGAGTAAAAGAGCATGAACTAAAAAACTTACGCGACTTCTACTGCTCCAATTTTCAGTATATGCGGCACAAAATCTCTAGATACGACATGTTACTCTTTCACATTATGCACAAAACTATGGTTGATATCCCAAGCAGCTGTACATACAAAATCCATGAAACCCGTCAACTATTGGCATTCATTACGTGCTCAATTTCCTGACTCTTTGCCTCCATTACTTTGCGAACAGTGATTATGATGCCTCGAAGGTTCCTGACATAGTTGAGTGAAATGCATGTTATTGAGGAAACTTGGAGTTGCGCCAAAAGTTTTACTTGAATATGACACTTGGTTTCCATTATCAACATACGACCCCTGACGATGTTGAGTGAAAGGCGGAGTACCCTGCAAATTGACAGTTGCACTTGCATCAAATCTATGACTTGGTAATGATACTTGGGTTCTAGCTCCAACAGAGGATCCCTCTAACAGCCAATGTCTTGCTGCATATTGTGTGCCTTTGGTTGGTGGTATATGCTTCTGAGTTTCCGCAGGCTCTGTCAGTCTACTACATGGGCATTTTGCTGTATACTTTCTTTTAACTCCACGTTCTTTTGTTATTTCACAATCGTTGTGCTTTACCATTTTCACCTGCTTAGTTCCACCACTTTCTCCAACTAAAGCTTCGCCTTCTGAATTTTTATGAACAGGTACATTATCTAGGCCAAGATTTTTCTTCATTTCCTCTAAACTTTTAAGCAACTGAACTGACCAATCGTGTGCACATGCAGTTAACCTCTCATCTTCTGCTGCAAG
>V300016263_L3_WHPEAkcfEAAARAA-541_1_paired_trimmed_paired_merged_contig_215
TGTAGCTTGTAATGTTATTCCTTTTATAAATCATCAACTATCACATTCATGATTTATAAAAGGAATAACATTACAAGCTACAAACTGTCCCCGTCTGAACACGTACCACATCAATTTCTTCTGGTCAAGCATATTTGCAGCTGCAACTTACAATTGATTTGGCAGAGTGGATTCCTCAACTTTGTATTTAATTCTGAGATTACACATTACAGGACCAAAAAGTGCCCTTGTTTACAGTTTTGCCAAGTAGTATATCTTCTGACAAATTGCCTACACTTGTATTAGAAAGAACTCATGTCAAATTTTGATTCACAGTCGCGTCACAATCCACATGAAGGCGGCGGACCAGAATGTAAGTGACAGTGACGCGAAAGCATAAGTCCACAGCATGATAACTGAACATTCATTCTCTCCTGCTCCGAATAATTGCGTCATTGTTCCTATGTTCATCGCAGGTGGGAGTGAAAACTGAAGCAGAAGAACAAACAGATATAATGGATCAGAGTGCACCAACCCAAATTTCAGTGCCCCTTTAATAACCAATATGCCTATAAGAGGCAGGGCAACATAACGAACAACTATGATGCCAACAACAAGAGATTTCTGAATCCCTGACCCTCTCAAACCCTTAAGCAGGTTTCCTCCTATTATCAAAGTGAGAGCTGGGATGGCTCCGTCTCCCAACAAATAAGCAGTATCTTGAATCACCCGTAGAGGAGCACCATCTCCTATCAGTAATTTTCGAATCTGAGGAATGACTCC
>V300016263_L3_WHPEAkcfEAAARAA-541_1_paired_trimmed_paired_merged_contig_216
TGAAAGTGCAAAAGAATATCCTGCCAGAGTTGCCTTGGAAATTCATGTGTAAATACCTACTTTTTCTGGTTGTGTATATGATATGTCCATATTGTAAACTTTTTACTCCGATTGTCTGCCTATACCGTGACGCAACTGAACCTCGTTAGAGGAAAACCACTCTTTTCGGTGCAAGGAATGCCGGGAATGTATATTTAAAACTACAGTTGAGCATAGAATACATGACGGAAGTCAGTAATACAACCACATAATTAGCATCGACCAGTTTCGTGACAAAATGACTACTACTAACTAGAGTTGCGAAAATAGAAACTGAATGCACTCGTACGCCCATCATTTCGTTCTTCCAAAAACGACTGGTCTGCGCATCCCTGCTCAGTAGCTACCTATTTTCCTTTCTTCAGCTTCTTACCACTTTGACTGGTCTGCACCTTTGCCTTTGATGTCTTCTCTGCCTTGGATTGCTTACTATTGACACCTTTTCTTGATTTCTTCTTTTGATCTTCATCCTGATGGTCATCATCGTCGTCAGCATCATCATCACTGTCCTTGTCTTCATCATCACCCTCTTTTGATTTTCTTTTTGCTGACGCCCTCTTACCTTGACCTTTAGGCTTCCTCCCCTTATTCGATTTTTCATTTTCATTGGCTTCTTCATCACTTGCTGCTTCATCAACATCATCATTAACAACATCACCACGCCCCTTTTTCTTGTTAGCTTGTTTACTTGCTGCTTTGGAAGCTTGCGGTCCACTTAACTTCTGAAGCTCTGGTACAAATGCTGAAGTCCTGCTACCAACCGTGATAAACTCAATTTTCTTCCCATCAACAAAAGCCTTTCCAGGCTTCTTTTCACGGGAATGAAAAATCCAATCACTAGGAAATTGACTACTATCTGCTCCAACTTCAAGGGATTTTTCAAGGACCTCTTTGATGCTCTTGTGTAAAGCTGCACAATTTTCTTTCGACAGGCTCGCAGCACCTTGCTCCGGATGAATTCTTGCTTGGTAGAGTACTTCATCAGCAACCCAATTGCCAATTCCTGAAATAACACTCTGATCAAGCAACAGGGTCTTAATCGCAATTTTCTTCTTGCTGAAGCATT
>V300016263_L3_WHPEAkcfEAAARAA-541_1_paired_trimmed_paired_merged_contig_217
AATGCTTCAGCAAGAAGAAAATTGCAATTAAGACCCTGTTGCTTGATCAGAGTGTTATTTCTGGAATTGGCAATTGGGTTGCTGATGAAGTACTCTACCAAGCAAGAATTCATCCGGAGCAAGGTGCTGCGAGCCTGTCGAAAGAAAATTGTGCAGCTTTACACAAGAGCATTAAAGAGGTACTTGAAAAATCCCTTGAAGTTGGAGCAGATAGTAGTCAATTTCCTAGTGATTGGATTTTTCATTCCCGTGAAAAGAAGCCTGGAAAGGCTTTTGTTGATGGGAAGAAAATTGAGTTTATCACAGTTGGTAGCAGGACTTCAGCATTTGTACCAGAGCTTCAGAAGTTAAGTGGACCGCAAGCTTCCAAAGCAGCAAGTAAACAAGCTAACAAGAAAAAAGGGCGTGGTGATGTTGTTGATGAAGCAGCAAGTGATGAAGAAGCCAATGAAAATGAAAAATCGAAGAAGGGGAGGAATCCTAAAGGTCAAGGTAAGAGGGCGTCAGCGAAAAGAAAATCGAAAGAGAGTGATGATGAAGACAAGGACAGTGATGATGATGCTGACGACGATGATGACCATCAGGATGAAGATCAAAAGAAGAAATCAAGAAAAGGTGTCAATAATAAGCAATCCAAGGCAGAGAAGACATCAAAGGCAAAGGTGCAGACCAGTAAAAGTGGTAAGAAGCTGAAGAAAGGAAAATAGGTAGCTACTGAGCGGGGATGCGCAGACCAGTCGTTTTTGGAAGAACAAAATGATGGGCGTACGTGTGCATTCAGTTTCTATTTTCGCAACTCTAGTTAGTAGTAGTCATTTTGTCACGAAACTGGTCGATGCTAATTATGTGGTTATATTACTGACTTCCGTTATGTATTCTATGCTCAACTGTAGTTTTAAATATACATTCCCGGCATTCCTTGCACCGAAAAGAGTAGTTTTCCTCTAACGAGGTTCAGTTGCGTCACGGTATAGGCAGACAATCGGAGTCAAAAGTTTACAATATGGACATATCATATACACAACCAGAAAAAGTAGTATTTACACATGAATTTCCAAGGCAACTCGGCAGGATATTCTTTTGCACTTTCA
>V300016263_L3_WHPEAkcfEAAARAA-541_1_paired_trimmed_paired_merged_contig_218
TGTTCATTTCATTCCCACCAGGTACAATCCCTCTCAGCGCCCTCACCATCTTCTTCATTTTCTGGCGTTTCCTTTCACTATTGCAGCTGCTACTGCTACCAATGGCAGTAGATTTTTCAAGTGAAGAACACAGCCCTTCCTTGTTGGTTTTCAAACCATAACAGAATCAGAGAATGAGCTCCCATAATTTCCACGAGTTCGGGCTGTACTGACCTCTTCCTCATCATAATCTTCCAGCTCTTCCTCTTCCAAGCTCAGCAATGCATCAATATCATCGGAGTCCTCCTTCAGAGTAGACGATGCTTCTCTATTGTCAATATTTCCCTCGTTCAATCCCAGATTGTCTTGGATGTAAGCTGCACAGAGGTTAAAGGCAGGACCAGTAATTTTGTGGGAAATTTCGGGATTGAACATAATCTGACTTCGATGATCAGTCTGGTCGAAGATAATGAAATT
>V300016263_L3_WHPEAkcfEAAARAA-541_1_paired_trimmed_paired_merged_contig_219
GGGTGACAACAGCACAGCCATTACGTTTAATGGCCCGATACAAGGGGTAATCGCCTTCGTTTAACAGAGCGGGGAATGATAAATAACTACACGAGTTTCCGTTATTACCACCATAGCTCAAGTGCACGTTCAGTCGTTCAAATTCTCAACTCCAAGCTTCTGCAGCTCAACCTTGAGAGACTTCAGGTACTGAACAGCTTCGTCTAGAACGGCGACAGTGTTCATTTCATTCCCACCAGGTACAATCCCTCTCAGCGCCCTCACCATCTTCTTCATTTTCTGGCGTTTCCTTTCACTGTTGTAGCTGCTGCTGCTGCTACCAATGCCAGAAGACTTTTCAAGTGAAGAACGCAGCCCTTCCTTCTTGGTTTTCAAACCATAACTGGAGCAAGAATCAGAGAATAACTCCCATAATTTCGTGCTGTACTGACCTCTTCCTCATCATAATCTTCCAGCTCTTCCTCATCCAAGCTCAACAATGCATCAATATCATCGGAGTCCTCCTTCAGAGTAGACGATGCTTCTCTATTGTCATTATTTCTCTCGTTCAATCCCAGATTGTCTTGGATGTAAGCTGCACAGAGGTTAAAGGCAGGACCAGTAATTTTGTGGGCAATTTC
>V300016263_L3_WHPEAkcfEAAARAA-541_1_paired_trimmed_paired_merged_contig_220
TGAAGGTTTCTGAACTTCATTTCACGTGCGATTCCTGTTCAAAATCCTTTGATTCGACAGTGCATTATGGTCAACGAGAACTAGCATAGATGTTTGTTACGTTTCTTTCTTACCCTGCCCACAACTAAGCAGATTGTTTGCAATTTTGATGATTTAAGGGAAAGAAAAAAGTCCTACTTGTTTGGGGCAGTAAAAATTTCTACCAGGCATAATTTCAGTAGAAGCTGCACTACTAGAATCACATTGTGCTTGTAGTTAAACTGCTACAACATCAAACGGTTCCATTCTGTTCTTCATCCGTCTCACCTCGAATGGTAAAACGAAGGGTGGCCGGAATACTGAGCCAATATAGTTCACAAGCGGCAAAACGTACTGGCTTA
>V300016263_L3_WHPEAkcfEAAARAA-541_1_paired_trimmed_paired_merged_contig_221
TTAAGCCAGTACGTTTTGCCGCTTGGGAACTATATTGGCTCAGTATTCCGGCTACCCTTCGTTTTACCATTCGAGGTGAGACGGATGGAGAACAGAATGGAACCGTTTGATGTTGTAGCAGTTTAACTACAAGCACAATGTGATTCTAGTAGTGCAGCTTCTACTGAAATTATGCCTGGTAGAAATTTTTACTGCCCCAAACAAGTAGGACATTTTCCTTTCCCTTAAATCATCAAAATTGCAAACAATCTGCTTAGTTGTGTGCAGGGTAAGAAAGAAACGTAACAAACATCTATGCTAGTTCTTGTTGACCATAATGCACTGTCGAATCAAAGGATTTTGAACAGGAATCGCATGTGAAATGAAGTTCAGAAACCTTCA
>V300016263_L3_WHPEAkcfEAAARAA-541_1_paired_trimmed_paired_merged_contig_222
TACACACAAATTGCACGAAGGAAACGTGTCTGCGGCAAGGAATGTTACTACTTGGTCAGGCACTTGCTATCTTACACCTCTGATCGGGGCTGTCTTAGCAGATGCTTATTGGGGGAGATATTGGACAATTGCTGTTTTCTCCATCATTTACTTCATTGGGATGGGTACTTTGACGCTCTCTGCAGCAGTTCCTGCGTTGAAGCCTCCACAATGTGTGGATTCGGTTTGTCCTTCCGCTTCTCCAGCACAGTATGGAGTGTTCTTCTTTGGACTCTATCTGATTGCTCTGGGGACTGGTGGCATCAAGCCATGTGTTTCGTCCTTCGGGGCGGACCAGTTTGATGATACAGATAAAATGGAAAGAGTAAAGAAGGGATCCTTCTTCAACTGGTTTTACTTTTCTATCAACATCGGTGCTCTAATATCGAGTTCTCTAATAGTCTGGGTTCAAGACAATGCTGGGTGGGGTTTAGGATTTGGTATACCTACATTGTTTATGGGCATTGCTATTTTTAGTTTCTTTTCAGGCACACCCCTATATAGATTTCAGAAACCAGGGGGAAGCCCTGTTACAAGAATGTGCCAGGTTTTGGTTGCAACATTTCGTAAGTGGAATTTGGACGTCCCTAAAGACAGTAGTCTCCTTTATGAAACACAAGATAAAGTCTCTGCCATCAAAGGAAGTCGTAAGCTGGAGCACAGTGATGAACTGACATGTCTTGATAAAGCTGCTGTGATATCAGAAACTGAGACCACAACTGGGGACTTCTCCAATCCATGGAGGGTTTGTACGGTAACACAGGTGGAGGAGTTGAAAATTTTAATCCGCATGTTTCCAATCTGGGCTACTGGAATTGTCTTTTCTGCTGTTTATGCTCAAATGTCGACTATGTTTGTGGAGCAAGGGACGATGATGGACACATCTATTGGTGCTTTCACCATTCCCCCAGCCTCCCTCTCAACATTTGACGTCATTAGTGTTATTTTCTGGGTCCCCGTGTATGACAGGTTTATTGTCCCAATTGCTAGGAGATTTACTGGTAAAGAAAGGGGCTTCTCAGAGCTGCAACGGATGGGTATTGGTCTCTTTCTTTCAGTGCTATGCATGTCGGCTGCTGCTGTGGTAGAGATTAACCGGTTGAATGTTGCAAAGGAGCTTGATTTGGTTGACAAAGAGGTAGCTGTACCGATGACTATCCTTTGGCAAATACCACAGTATTTCTTGTTGGGTGCTGCGGAGATATTCA
>V300016263_L3_WHPEAkcfEAAARAA-541_1_paired_trimmed_paired_merged_contig_223
TTTTTGTTTTTCAAACCGCAGCCAAACCGAGAGCGCCCAAAACCCACGAAGCTCACACCAATGTCACAAGGCGAGAGATTCAGACAGTCGCTGAGTGGGCGCTGCTAACACATTCGAAGTCCACTCACACTCCATCCCACCAGCCATGGATTCCAGAGACAAAGGCTCGCCTCCGCCGAAGCCCTCCAAGTTCTCAGTGTACCAGAACCCATCCTTCTCCGCTGCCCTCACCGCCAATAGCCTCCGCCCTTCCAAGCATGCAGTCCTCTGCATCTTCTCTTTCTCCTCCGCTACCGCCGTGGCCTTCATTGCGATGTTCTCCAGGGAAAATGGGTTTATTGACAATTTGAAGCCCAAAAGTCTTTCCCAAGAGGCAGCCTATTTGTTTGTCAAAGTAATACATACCGTGGTGGGCTTAGTATTTTTGGGAACTCTATTTGCACTCTTCAGAGCCATCTCATTGAGAAATGCCGCTTTCGTGCCAACTAAATCTCCCTCAAAAGGAAATGGCGATAAAAAACCCCTTACAAATCGCCAATTAGGACTTTTGGGAATTAAGCCAAAGGTTGAACAAGTCGTATCTGAGTCTTCGAAGAAACCTCCCAAGTCCAAACCCCACATGTCTTCTCCTTCAGATGTGCTCGTTCCACTTCATCAGCCTATCACCAGTTCAAGTCGTGTGTCCCGACTTGGCATGGATAAGTCAAACACCAGTGGAGGAACTAAGATGGGATCTATCAGTAACACTTCTAAATCACCTGGTTCTTCATCTTCTTTGTATCTTGTGTCAGGGGGTGTTTCACCATTGTCTTCTGTCCAGAATTCACCCGGAGTGGATTCAGTGCTCTCCACCCCTTGGTCAAGCAAGCGAGCCTCTACAAGAGAGATAATGTCAGAAGAACAATTTGAACAGTTCTTGGCAGACGTGGATGAGAAAATCACGGAATCAGCAGGGAAACTGGCAACTCCACCACCCACCATTAGAGGCTTTGGTGTAACCAGTCCCAGTTCAGCTAATACATCTGGAACTACTAGGAGTACACCATTGAGGCCTGTCAGGATGTCTCCAGGTTCCCAGAAGTTCAGCACTCCCCCAAAGAAAGGAGAGGGTGAGCTTCCTCCACCCATGTCCATGGAAGAATCAATTAATGCATTTGAGCGTTTGGGAATATATCCTCAAATTGAGCAGTGGCGTGACAACCTCAGGCAGTGGTTTTCTTCAGTTTTGCTTAATCCCCTGCTTCACAAGATTGAAACCAGTCATATTCAGGTAATCCAAACAGCTGCCAAACTTGGGATGCCGATCACAGTTAGTCAAGTTGGAAGCGATTTGCCAACTACTAGAAGTGCTACTGTGTCTTCAATGGATGGGACTAAGGAATGGCGGCCAACATTAACTCTTGATGAAGATGGACTTCTGCATCAATTGCGAGCTCGTCTTGTCCAGGCTATTGATGCTTCCACCTCCAAGCCTCAATTCAGTCTGCAACAAACCCCACCACAAAATGCATTGGTCCCTCTTATGCAGGAGTGTCTGGATGCTATCACTGAACACCAGAGGCTTCATGCATTAATGAAGGGAGAGTTGATTAAGGGTCTGCTACCACAGAGCAGTATTCGAGCAGAATATACAGTACAAAGGATTCGAGAGCTTGCTGAAGGAACATGCTTGAAGAATTATGAATATCTTGGAAGTGGAGAGGTATACGATAAAAAGAACAAGAAGTGGACTCTTGAACTGCCAACTGATTCTCACTTGCTCTTGTATCTGTTCTGTGCTTTCCTGGAGCATCCAAAATGGATGCTGCATGTTGATCCTACATCCTATGCTGGTGCTCATTCGAGCAAAAATCCCTTTTTCTTGGGAATCGTACCTCCGAAAGAAAGGTTTCCTGAGAAGTACATAGCCGTCGTATCTGGTGTCCCTTCTGCTGTCCACCCAGGAGCTTGTGTACTCGCAGTTGGAAGGCAAAGTCCACCAGTTTTTGCCTTGTATTGGGATAAGAAATCACAACTTTCTCTTCAGGGAATGACAGCATTGTGGGATTCCATATTGCTTCTATGCCACAGGATTAAGGTTGAGTATGGGGGGATTGTTCGGGGCATGCATCTTAGTTCTTCAGCCCTGAGCATCCTCCCTGTTCTGGACTCAGAAATGGAAGACTGATGGACCCAAATCATTTCCTTGCAATTGCCTTCTATGCATTACCAAATGGACTCGTGAACATATCAACAACTCAAGGCATTTGTTTCAATGCTGAACTGCCGGAGAGGACTGTTTGAAGCTTGTTTAACGTTTTTTGATGTTGGATGATTCTGCAGACAGTTGACTTGGATTATTTGGAGATTATTCTTTCAGCCGGCAGATGATTGACTTTGATACCTGAGATTCGGCATCTCCATAGTCACAAGTTGGATTCCGTTTTGATGAGATAGATGAGAAGAAAGGAATTGGATTTGAGAAAATGAATAGGTTAGTTCAACAAGAAAAAGAAAATAACTATTCAATATATTTTGTATGGATTTAAAGTATTAGAACAATGTCATATTTTATTTCCATTTCTTTTTCTCATAAAAATGTGTTTGAACTCAAGCAAATTGAAGCTCATAAAAATGTGTTTCAACTCAAGCAAATTGAAGGACTTGTACAAAAAAAAAAAAAAATTTTTCTGGATCTAGTTATTT
>V300016263_L3_WHPEAkcfEAAARAA-541_1_paired_trimmed_paired_merged_contig_224
TCAAATCCGCCACAATACATACAGATTCGGATCACATGTCGACACATTCACTTCACCCCTTATTAAAAAACAAAAGAACTCAAGCCTAAACACGTCATTTTACAGGCAGCGAGAAGATAGTCAGAAATTCGAATGGCAAACTCGTTATATTCGGTAAACCTAAGGGCAACTTTGGACGCTGACATGCATATAAACCCTTCCTCTCTCCCACTTTCCTTCCACTCTGCATTGCTCACCAGCTTACACCTCAAAAATTTGCAGAAAGAGTTTGAATTTGATTGATCAAAATTATGAGAGGGGTAGCCGTTTTGTTGTCGGTGCTGTTGTTTGCCGCTTGCCACTCAGCCTTCTCCCTCATCGATGGTTACTTAGAAAATGGCAATTTTGAGCTACCCCCTAAGCCCTCAGACATAAAGGGTTCAGAAGTGATCGGCCGATATGCCATACCAAAGTGGGAGATTTCTGGGTTTGTGGAATACATTAAGTCAGGCCAAAAGCAAGGGGACATGTTGCTGGTTGTCCCCGAGGGAGCCTACGCAGTTAGGCTCGGAAATGAGGCCTCGATTAAGCAGAGCATTAAAGTGACTAAGGGGTTGTACTACTCAATCACTTTTAGTGCAGCGAGGACTTGTGCTCAAGAGGAACGTTTGAACGTTTCTGTGGCACCGGACTCTGGAGTGCTGCCCATCCAAACAGTGTATAGCAGCAACGGGTGGGATTCATATGCTTGGGCGTTTCAGGCGGATTATGAAACAGTTGAGCTTGTTTTGCATAACCCGGGAGTCGAGGAGGATCCGGCTTGCGGGCCTCTGATCGATTCGGTCGCCATCCGAACTTTGTACCCTCCTCGAGCAACCAACAAGAACTTGTTAAAAAACGCTGGATTTGAAGAAGGACCATACGTGTTCCCCAACGCATCTTGGGGAGTCTTGATCCCACCAAACATAGAAGATGATCACTCCCCATTACCAGGCTGGATGGTGGAGTCCCTCAAAGCAGTGAAGTACATAGACTCAGACCACTTCTCAGTCCCGGAAGGCAAAAGAGCGGTCGAACTTGTGGCCGGAAAAGAAAGCGCGATCGCCCAAGTCGTTCGAACCATCCCCGGCAAGACCTATGTGCTCTCATTCTCCGTAGGAGATGCAAGCAACTCATGCGAAGGCTCTATGATTGTGGAGGCATTTGCAGACAAGAACACGGTGAAAGTGCCTTACGAGTCCAAAGGCAAAGGCGGGTACAAGCGGGCGGTGCTCAAATTCGTGGCGGCTTCAACCCGGACACGTGTCATGTTTCTAAGCACATATTACACCATGAGGAGTGATGACTTCTCTTCTCTGTGTGGACCTGTGGTTGATGACGTGAAGCTGTTGAGCCTTCGGAAACCCTAGACAGTGAGGGCAAATTTGGTAAATGCAAATTGGGTTGGAGCTAGGGTTTGAATTCAGTTTATGAACGTGAGGAAATGAGGCCATATATTTATGATATACAATGAGGTCGCTTAATTTGGATTATATTATGAAGATGATGATGAACTTTTGGTTCATTTTATGAGTGCTTTTTAAAGG
>V300016263_L3_WHPEAkcfEAAARAA-541_1_paired_trimmed_paired_merged_contig_225
TCCCTCTCTTCGTCTCGTTTCGCAGGTAATATCGTTCAAGTTCTCTGAAATTTTTAGGTTAAAGCTATTCACTTTCGTATAATTCGTGGATTTTTTTTTTAATTTATAATTTTATCAATGCCCATAATTCATGGAAATTTGAATCGCAAGCTAAATTATGAATAAATGATATGGAATAGCTTTATGATTTTTCCATTTTTTAGTATAAAATTGTTAGATCTTTGGGGGGTTTCAAGGAGTTTTCGTATGTATTTGCTGTGATTTGTATTAGTACTTGTTGCCCCGATCACTGAGGACATGTTAGATACTACAAACTTTCTCTTTTGGCGATACCGAATTGCTTCCCATAAGAACATTGTGAGTAATCAAGGCTGGAGTCTCAAAAGGGCTCTAATTTTGCCAAAACCCTAATTGGGGTTTTGGAAAGAAATACCGAGGAGCCCGAGAATTGGCACTATATTTTGGTGCCATAGGCCTTTGGTTTTTGGGAGCATTTCGTGTCACCTATTGGAGAAGGTTTCTGTATTCTACGTTGTTTTTGGCTCAAGGGCGTGTCCTTGGAGATTTCGATTGTTTTTGTATGTTTTGAGTAGATTTCAAGTTTATTTAAAAGGTTTTATCTTGGATTTTGATATAATAACAGTGCAATGGTTTCTTGTAAGGAAATTTTGGAATTTTCACACTTTTTGGAGATTTCAATTTGTTTCTAGTGGTTTTATCTTAAAGGATCTATAATTCTTTTACAGTTCTAACTTCTAAGATCCTTTGGCATCAGTTTTTGGAGTTTCTAATAGTACTACAATGATTAGATTTTTTGCGTTTGATGCTGCACATGTTACATTAAATTTCATACATGCAATCATTTTTGTAGTTTAATTTTATGTGGATACTATAATTATGTGATTTTCTTTATCACTGTGTCAAAGTAATTTGTTTAATTCTTTTTACCTGAAGATGTTATTATTGTTTGAGATACACGGCTGAATTTATTTGTGTGCTTGCTTCTTACATCTTCCCTCTCTTGTCGTTTCGCAGACCTAATTTGAGAAGGAAGCATGTCTCATCGTAAGTTTGAACACCCAAGACATGGCTCTTTGGGATTTCTTCCAAGGAAAAGAGCAGCCCGCCACAGAGGAAAAGTGAAGGCCTTCCCCAAAGACGATCCAACAAAAACTCCCAGATTGACTGCTTTCCTGGGATACAAAGCTGGAATGACCCATATTGTGAGAGATGTTGAAAAACCCGGATCAAAGCTACACAAGAAAGAAACATGTGAAGCAGTTACAGTTATTGAAACACCACCAATGGTGGTGGTTGGTGTTGTTGGTTATGTGAAGACACCCCGTGGTCTCCGTTCCTTGGACACAGTTTGGGCCCAGCATTTGAGTGAGGAGGTGAAGAGGAGATTCTACAAGAACTGGTGCAAGTCAAAAAAGAAAGCATTCACCAAGTACTCAAAAAAGTATGAGAGCGAAGATGGGAAAAA
>V300016263_L3_WHPEAkcfEAAARAA-541_1_paired_trimmed_paired_merged_contig_226
AAGAATGATGCAGCTTCTCATACACCAAACATGACTATACACCAAATTTCTAAAAAACATTGTTGAGAAACAATACAACTTGTCTAAACAACCATTTCAGACAACCTGACTAAATGATACATTGTTGAGAAATCGACAACACGAAATCTCTGAAAAGAAGTACAAAACTACGTCCAAAAATTTGTATACAAATGGCACAGAATATGTCTCCCTGAAGAGAAAAACAAACCCTAGTCGAAACAACTGTTTCCGTCCCAACCCATTTACAACGCAGCTGCTACTCACAACCCCTAAACCCAAATATAACTCACAGTTACATATTATACACAGGAAGTAAGATTCTTTACAGGGAGTGGCTTCAGCAGAAACTGGTCTGTACAAATCTCACTATGACTAATTACAATTTAGCACGGTGGCTTCTTGTTACAGCGTATCAATGGCTCAATCCTAACTCCCTATAGCGCACAGAGCAGGCAACGACAATTACAACACGCTGAATATGTACAACTAAGCACATTGCACAGGACTTTTACAAGCTCGTTGTTAAGCCTAAATCCTAATACAGGCATAGAAACAAAAGAAGGGGGGATTACATGTGGACCTAATACATGAAGTCTACAATTACACAAAGACATTAAGTTGTTACATGCACAATGACAAGTCTCCTTAAATATTTCACTAGTTCGAGGACACTCTTTTCTTTTGCACAGTTGGCAACGCATCCATGTAACACATCTTCCACCATGTGACCAGCACAGGCTGATTCAATCATGAAATGAAGGAGTTGCCCACTCTACTCCCTGGATACGATGGTTGAAAGAAAACCCGCATGTCAATAGACATCAAATAAAATAACTTGCCAAGACACCACCTCATAATCTATTGCGACCACTATAATAGAATAATACAAAGATCAAGAGCAAAAATGAACATAGCAATCAAAGTTAACGGTATCCAATCCATTGTGTAACTAACTTCCCTAGAGGCATGAGACGCATTAGATAACAAGGACATCACACAACTCCCTCCCCAATTAATCTTGCAGTTTGCAGGTCAAAGCTATTCATAGCCAATCATGCCAACATCTTTCTCAACCTTTCAGTTAAGATCAAGCACATGCTTCACTCGAGAGATAAAATGAATCTAGAAAGGAAAAACAACTCCCACAGTCGCAGAGCACAAGAAGTGTTCAAACTATA
>V300016263_L3_WHPEAkcfEAAARAA-541_1_paired_trimmed_paired_merged_contig_227
CCATCATAGAAAGTTTGTATGAAGATGAAGAGTTTGATCAACATCAAAGACAACTGGCGGCGTTGCTTGTGTCAAAGGTTTTCTATTATTTGGGTGAACTTAATGATTCACTCTCCTATGCCCTTGGAGCTAGTGCGTTATTTGACGTGTCAGAGGATTCTGATTATGTCCATACTCTTCTAGCTAAAGCTATAGACGAATATGCCAGTCTTAAGTCTAAGGCAGCAGAATCAAGTACTGAAGCAGCAAATGTGGATCCTAGATTGGAGGCAATTGTAGAGAGAATGCTGAATAAGTGTATCATGGATGGAAAGTATCACCAGGCTATGGGGATTGCAATTGAATGCCGAAGATTGGATATACTTGAGGAAGCAATCACAAAAAGTGATAATGTGCATGGAACTTTGTCATATTGCATAAATGTCTCTCATTCCTTTGTTAATCTTAGAGAATATAGATGTGAGGTACTTCGTCTTCTGGTAAATGTGTATCAGAAACTGCCTTCTCCAGATTACTTGAGCATTTGTCAGTGTCTCATGTTCTTAGATGAACCTGAAGGTGTTGCAAGCATATTGGAAAAGCTTTTGCGTTCTGAAAACAAGGACGATGCGCTCTTGGCATATCAAGTAGCCTTTGATCTCATAGAGAATGAACACCAAGCTTTTCTCTTAAGTGTGAGAAATCGCCTCTCACCTCCCAAGCCTCAGCCATCAGAAGCTGCGCAGCCAGAAGCCAGTGAAGCTGCAACAAATGAAAGTTCTGCTCCTGAGGATGTTCAAATGACAGATGGAGGTTCTACTTCTAATGTGAGCGTGCTTGAAGATCCAAAAGAAGTGATCTATTCTGAGAGGCTAACAAAAATTAAAGGAATTTTGTCTGGCGAGATGTCGATACAGTTGACTCTACAATTTTTGTACAGTCATAACAAGTCTGATCTTCTTATTCTGAAGACAATAAAGCAGTCTGTTGAGATGAGAAATAGTGTATGCCATAGTGCAACTATTTATGCTAATGCAATTATGCATGCTGGAACGACTGTGGACACATTTCTTAGGGAGAATCTGGACTGGTTGAGCAGAGCCACAAATTGGGCAAAATTCAGTGCGACAGCAGGGTTAGGTGTTATTCACAGAGGCCACTTGCAGCAAGGAAGATCTCTGATGGCACCTTACTTGCCTCAGGGTGGTGCTGGTGGTGGTGGCGGCAGTCCGTACTCAGAAGGCGGTGCTCTGTATGCTTTGGGTCTTATTCATGCCAACCATGGCGGGGGCATCAAAGAATTCCTCCGTGATAGCCTACGTAGTACCAATGTAGAGGTTATTCAACATGGTGCATGCTTAGGTCTTGGCTTATCAGCTTTAGGAACTGCTGACGAAGAGATCTATGATGACATTAAAAATGTGCTGTATACTGACAGTGCTGTTGCGGGTGAAGCTGCTGGGATTAGTATAGGTTTGCTTATGGTTGGAACTGCAAGTGAGAAGGCTAGTGAGATGCTTGTTTATGCACATGAGACACAACATGAAAAGATCATCAGGGGGTTAGCATTGGGAATTGCCTTGACAGTATATGGAAGAGAAGAAGAAGCAGACACGCTAATTGAGCAGATGACAAGGGATCAAGATCCTATACTACGTTATGGTGGTATGTATGCTTTGGCATTGGCCTACAGTGGGACAGCAAACAACAAAGCCATTCGTCAGCTGCTGCATTTTGCTGTGTCTGATGTGAGTGATGATGTTAGGAGGACTGCTGTTCTAGCACTTGGGTTTGTGTTGTACTCTGAGCCAGAGCAGACGCCGAGAATTGTCTCCCTGCTATCTGAGTCTTACAACCCGCATGTTCGTTATGGTGCTGCTCTTGCAGTAGGCATTTCCTGTGCTGGTACTGGCTTGAGTGAGGCCATATCTTTGCTAGAGCCTCTGACTTCAGATGTTGTTGATTTTGTGCGCCAAGGTGCTCTCATTGCAATGGCTATGGTCATGGTCCAGATAAGTGAAGCCAGTGATTCTCGTGTAGGAGTTTTCAGGCGGCAATTGGAGAAAATTATTCTTGATAAGCATGAGGACACCATGAGCAAAATGGGAGCAATCTTGGCCTCTGGAATTCTCGATGCTGGTGGAAGGAACGTGACCATAAGATTACTTTCTAAGACAAAACATGATAAGGTCACCGCAGTTGTCGGCCTTGCTGTTTTCAGCCAGTATTGGTATTGGTATCCCCTCATTTATTTCATAAGCTTGGCATTCTCACCAACAGCTTTGATAGGACTGAACTCTGACCTGAAAGTGCCGAAGTTTGAGTTCATGTCACATGCAAAACCTTCGCTGTTTGAATATCCTAAACCGACCACTGTGCCAACTGCCACATCGGCTGTAAAACTCCCCACTGCTGTATTGTCAACGTCAGCAAAGGCCAGCAAAGCTAAGGCCAAGAAAGAAGCAGACCAGAAGGCAAATGCTGGAAAATTATCCGGGGTGGAGGCTTCATCTTCCAGAGCAAATACTGAGAAAGGAAAATCAAGTGAGAAGGGTGGGGATTCAATGCAGGTTGATGGCCAAGCGGAAAAGAAATCAGAGCCTGAGCCTTCTTTTGAGATATTAACGAACCCTGCTAGGGTGGTTCCTTCTCAGGAGAAATATGTCAAATTTCTGGAAGAAAGTAGATACGTGCCAATTAAGTTAGCACCTTCGGGATTTGTTCTCTTGAAAGACCTGCGACCTACTGAGCCCGAGGTGCTTTCACTTACCGACACTCCGTCTTCTACAGCATCTGCAGCTGGTGGTGTATCAGCAACCGGACAGCAGGATTCTGCATCGACCATGGCTGTTGATGAGGAACCTCACCCACCTCAGCCTTTTGAATACACTTCTAATCAATGAAAGAGGCAAAAAGCGTGTAATGTACAAGGTTGAGTCGAGTATTTTCCCCTCTTGGTGCTAACGGAAGACTTTGATGCAAAACCAAGCACAATGGTGTGTAGTACTGTGACCAAATGTTAGATGTGGCACTCGCTTTCTTTCTCTTTGCTCTACGGAGTCTTAAAATATTGAAGGGTTTCACTTTGCACCCATCTATTTAGGGTCAGTAACGTTTTGGTCCTTGACTTTTATAATTTCTCATTTTACTGCCATTGAGTTATGAGTTCCTACACTTTTGACCTCTCTGAAGTTTAAACATTAATTTTACTTTTACGACTTAGCACTCTGTTGGTTTATTTTTATACGAACAATTAAGAATTTTTCATAATGAAAATTATACCCTTGTAGATATATATAGAAATGAAATTTGTTGTGTGAAAATAAACCAACAGAGTGCTAAGTCGTAAAAGTAAAATTAATGTTTAAACTTCAGAGAGGTCAA
>V300016263_L3_WHPEAkcfEAAARAA-541_1_paired_trimmed_paired_merged_contig_228
TTTATTTGAGAGTGGTTGCATAGTGCTTGTAGTCTGATCATAGGTTTAGTTTTATTTTCGTTGCTTTTAAATCATTTTCTCGTCTTGACTTGTCATGTGCCACTGTCTTTGCATTGTTTGATTTGTTAACTGTTCGAGACCTGATTTCATGACCTCGGAGAATGTAGTCTTCAAACAGTATTGTAGTATGATGGGCATTTGCCAACGGTGTCCAGCTCTTTTCATTTTATTCTCATTATATTGTGCAGCAACCTTCCCATTGGATCTTGT
>V300016263_L3_WHPEAkcfEAAARAA-541_1_paired_trimmed_paired_merged_contig_229
GTAGTTCCGTTTTTAAAGTTTCTGGGGCACTAGGATAAGCAATATGAAACAAACCACAGGATGAAACTCGGGCTGTAAACCACTCTCCGGCAGCAAGTCTCTTAACTAAAGGAATGAAATATTCAACCAAGTCCTTTTCTCTCATCTGGCCGCCAATTTTACACAACGAATCCACCGCTTTGTCCCTCACACATGTTTCCTCAACAGTGCAGAGCGTTTCCAAAGGCGGGAGCAGAACGTTGGCATGATCCACACCACCCACATAGGGGATAAACACCCCCAACTCTTCCGCCATTGCCAGAAGCACTTCATCATCGTCATCGTTGTTCTCGCTGAGGAAAGGAATCAGCTCCTTCCTGGTCCTCTCTTCTCCGAGTGCACGGGCAATCGTGGAAATCCTCCGGATTGAGTTCAAACGGAGCTTAATGTCTTCGTTCTTCAGCTCATCGATTAAAACGGCAATCGGGTACAAAGTTTCATCAACCATAGCCATCTTTTCTACAAATTATGCCTCTAACTGAGGGCTTTGTTTGCAGAGCTTCGATCTAGAAGGATACACTGTTGGAAATGGGACAGATCTTTTGGGTGAGAAACCAGAAGG
>V300016263_L3_WHPEAkcfEAAARAA-541_1_paired_trimmed_paired_merged_contig_230
CAACCACTCGAACTTGCCTGTAGGTGTTTCCTCAGGAAGCATGTTCATGAAACAGATTTCATGGCCTGCAGGACTTAAATTTAAGGGTGATGAACCGCCAGCAGCGGAGGAATCCAACACATATGAAAATGCTAGTCAATTGTCGTTGGCCACATTTACATCCCTGTTGATAGAGTTTGTTGCAAGGCTTCAAAATCTTGTTGACGCATTTCAAGAATTAAGTGAGAAAGCACATTTCAAGGAACCTATCGAACCACCAGAAGTATTAGAGCCAGCTCGCGGAAGGTTTTGGATCAGATTGTTCAATTGTCTGAAATCCTGAAATCAGCATACGGCAATACTATTCCACTTTATCGAGATCTGCTGCTAGTTCAGTTCTAGAATACAACGGCACTGATTTCTTCTGCTGCTGTCATCACTCACAAGAGCTGTCGGCTTTCTTATTTAACGATAGCAGGTAAAGTTTTCTCTTTTTGGTTGACAGAATAAGCATATAAGCGCGGAGATGGTGGATACCTCCGCGCTTAGGGGACGGATAATCTGCAGGCTAACGTTAAGATTACTCAGAGCATTAGGGGATAATGACAATGGATATGAAATTGTTGTTTTCTGACTAACACTGCATATTGATGTTGGTAGTTTTAGTTTTTGCTCCACCAAATTGTAAGAAAAGATAATTCGGAGTTTCAAACTTTTTATTAGGCCCTGTAACGACCCTGTATCGCGAACGATTATATATATATATATATGTATTGCTAAAGTTATTTCAGTATTCTCTTCTTGATGTATAACTAAGGCGATTCATGACTTTTCTCGCTTCTAATAAGTATACTGTGCCATATAAAGAAAGAAAGAAAGCGGTTATTATAGGATGGATATTTGAACTAGGCCATAGTATTGAGTGGCGATTCGGATGAGGAAAAAGTTTTAAGCTTGAGCTTCATACGTTCAAGGCCTCAACCCAATCGAACCAATCGGACCGGAATGAACGAAAATATGAGAATCCATTCGGGTCGGGCAGGATCCGACTGTAAGATGTTTGGTCAAAAAAAAAAAAAAGAAAAAAAGAACAAAAATCCTCGGATTTTGACGGAAAATTAAAAAACTAATCGTATCTCTCTCTCTCTCCTTCTGGTTTCTCACCCAAAAGATCTGTCCCATTTCCACCACTGTCTCCTTCTAGATCGAAGCTCTGCAAACAAAGCCCTCAGTTAGCGGCATAATTTGTGGAAAAATATGGCTATGGTTGATGAACGTTTATACCCGATTGCGGTTTTAATCGACGAGCTCAAGAACGAAGACATTCAGCTCCGGTTGAACTCAATCCGGAGGCTTTCCATGATTGCCCGTGCGCTGGGAGAAGAGAGGACCAGGAAGGAACTGATTCCTTTCCTCAGCGAGAACAACGATGACGATGATGAAGTGCTTCTGGCAATGGCGGAAGAGTTGGGGGTGTTTATCCCCTATGTAGGTGGTGTGGAGCATGCCAACATTCTGCTCCCGCCTTTGGAAACACTCTGCACCGTTGAGGAAACATGTGTGAGGGATAAAGCGGTGGATTCGTTGTGTAAAATTGGGGGGCAGATGAGAGAAAAGGACTTGGTTGAATACTTCATTCCTTTGGTTAAGAGACTTGCTGCTGGTGAGTGGTTTACAGCCCGAGTTTCATCCTGTGGTTTGTTTCATATTGCTTATACTAGTGCACCAGAAACTTTAAAAACTGAACTACGAACGATATACAGTCAACTGTGCCAAGATGACATGCCCATGGTTAGGAGATCTGCTGCAAGTAACCTGGGAAAATTTGCTGGGACCGTAGAAGCTGTGCATCTCAAAGCTGACATAATGTCTATATTTGAGGATTTGACGCAGGATGATCAGGATTCTGTTCGGTTATTGGCCGTGGAGGGCTTTGCAGCTCTTGGGAAGTTGTTGGAGCCTCAAGATTGTGTGGCCCATATTCTTCCTGTCATTGTTAACTTTTCACAGGATAAGTCTTGGCGTGTTCGATACATGGTTGCAAATCAATTATATGAGCTTTGTGAAGCTGTTGGTCCAGAAGCCACAAGGTCGGACCTGGTGCCTGCATACGTTCGGCTTCTTCGGGATAATGAGGCTGAAGTACGAATAGCTGCTGCAGGAAAAGTTACTAAGTTTTGCCGAATTGTGAATCCAGAACTTGCCATTCAGCAGATCCTTCCTTTCGTAAAGGAATTGTCAACAGATTCTTCCCAGCACGTTCGTTCTGCATTGGCTTCAGTAATTATGGGAATGGCACCAGTTTTAGGAAAGGATGCAACCATAGAGCAGCTGCTGCCTATTTTTCTTTCTCTTCTAAAAGACGAGTTTCCTGATGTGCGATTGAATATTATCAGCAAGCTTGATCAAGTCAACGAGGTAATTGGGATTGATCTGCTGTCCCAGTCTTTGTTGCCGGCAATTGTTGAACTTGCAGAGGATAGACATTGGAGGGTTCGGCTTGCGATAATAGAATACGTTCCTTTATTGGCAAGTCAGCTGGGTGTTGAGTTTTTTGATGATAAGCTTGGCTCTCTCTGCATGCAGTGGTTAAATGATAAGGTTTGCTCAATACGTGATGCAGCTGCTAATAATGTGAAGCGCCTTGCAGAAGAATTCGGCCCCGAATGGGCAATGCAGCATATAGTTCCACAGGTTTTGGAAATGATTAGCAACCCCCACTATTTGTATCGGATGACCATTCTACATGCCATTTCCCTACTTGCCCCTGTTTTGGGACCAGAACTCACTTGTTCCAAGCTTCTACCGGTGATAGTCACTGCATCAAAAGACAGGGTACCAAACATCAAGTTCAATGTGGCTAAGGTGTTGCAGTCGATTATTCCGATAGTTGATCAGTCGGTGGTGGAGAAAACTATTCGTCCTTGTTTGCTTGAGCTTAGTGAGGATCCCGACGTTGATGTAAGGTCCTTTGCTAGCCAAGCCCTTCAGTCAAGTGAACAGGTCATGATGACTAGCTAGCGAGGTAGTCCTTAGTTTCCGTCTTGTTTACTTTTTCTTTTTTGTGAACCACGAAATTCAGATGTATCTTTTCTTTACCCTCTTGAGACGCAGAGTTTATTTTCGTACGCTCAACGATTTGCCATGATTTTG
>V300016263_L3_WHPEAkcfEAAARAA-541_1_paired_trimmed_paired_merged_contig_231
TTGCTCGAGAGGGGTGTGGAACCACATTGTGCTGAATATGAGCTGGCCTTCTGAGAGGAGACTCTGAAGATGGGGATGTGCTGTTCATCCAGAACATATGGCGAGATTGAATGTTATGATTTGAAAGCTCATCGCCCTCAACCCCTTCCATCTCAAGGTTTGCCTCCGAGCCCAACCTAGCAGCAGCGTGCCTAGTCATTGAACCGGAGTCATTTGTTACATCCACTTGAAGTGATACAGACGGGCGAACCACCACTCCTTGCATGGAATTTCGTCTCTTTATCTCCTCCTCTGCATTTAAGATCTGCTTCAACACTTGAACTAGATTATGTTTCTTTTGATCCAAAACCTGCAGCTTCTCCTCAACTTCTCTTTTCCTCTTTTGATTGTCACTTAACTCCTCCTCATCTTTGTTGCATCTCTCAGAATTAGGGTTTGCCACTTCATCCAATTTATCAGCATTCACAGCCAGTGAACTCGCACCA
>V300016263_L3_WHPEAkcfEAAARAA-541_1_paired_trimmed_paired_merged_contig_232
TCCAATTGCCTTTCCTTTGCTTCCAACAATCTTGTGCCACCCGAATGTTGATCCAGCCTCAAGGCTAACCCTAGCTGTTACTGCAGCCGGCAAGACACTTTCCTTGTAGGCATCTGATTGGTCATCAAAGAGTTCCCAAGAAACAAAGGAGACAACTCTAACAGTCTTCCCTTCCTTTCTGAGCTCATCGCCTGCTTTGGCAACAATTTCCAACTCGGATCCAGTTGCCATCAAAATAACATCTGGCTTGTTACCGGAAGAGTTGTCTGATATTGTGTAGCCTCCCTTCTCGACTCCTTCAATGGAAGTTCCAGGAAGATTGGGCAACTTTTGTCGAGAGAGGGCAAGGATAGATGGTCTCTTCCTGTTAAGGACTGCAACTCTGTAGGCCCCAGCAGTCTCATTCCCATCAGCTGGGCGGAGCATCAAAATGTTGGGCATTGCCCGGAAACTTGCCAAGTGCTCAATCGGTTGATGGGTTGGTCCATCTTCTCCAAGCCCAATTGAATCATGGGTCATAACATAGATAACTCCAGCCTCTGACAAGGCAGAGATCCTTATGGCAGCTCTCATATAGTCGGTGAAAACAAAGAAAGTGGCACAATATGGAATCAGGCCAGGGCTGTGAAGGGCAATCCCGTTGCAGATGGCTCCCATCCCATGCTCTCTTACACCAAACCTTACATTGCGCTCTTCTGGGGTATTCTTCTGGAAGTCTCCAAAACTTTTCAGTAAAGTCATGTTAGAGGAAGCAAGATCTGCACTTCCTCCAATAAGACCAGGGAGAACCTTCGAAAGGGCATTAAGGTTTGCTTGAGATAAATTTCGGGTAGCATCAGCTGGGGTCTCCGGAGTGTAAGTCGGTAGTGCTTTTTCCCAACCAGCAGGGAGCTCACCCTTAATGATGGAGTTCAGCTCTGCAGCTTCCTCTGCGTACTTCTTCTCATATTCTGCAAACTTGGCATTCCATTCAGCTTCAAGTGCAGCACCTTCAGTGGTATGGCGGCTCCAGTGACTTTTAACATCCTCTGGCACATGGAAAGGCTCATATGGCCATCCCAGGTTCTTCCTGGTAGCATCAACTTCCTTGGAACCAAGTGCAGCACCATGAACACTGTATGAATTTGCTTTGTTTGGGGATCCAAAACCAATGGTTGTTGTCACCTTAATCAATGTGGGTTTGTCTGTGACAGCCTTTGCTTCCTTAATGGCAGCTCGAATCTCATCATACCCAGTGTTTCCATTCTTCACCCAGATAACGTGCCACCCAAGACCCTCAAAACGAGTGTCAACACTTTCGGTGAATGCAATCTCAGTGTCTCCATCAATGGAAATGTGGTTGTCATCATAGAAGGCTATCAGCTTCCCAAGTCCCCAATGCCCCGCAAGAGAAGCAGCTTCATTTGAAATACCCTCCATTTGACAACCATCACCCAATATACAATATGTGTAGTGGTCAACGATCTCACTGTCTGGTTTGTTGTAACGAGCAGCCAAGTGCTTCTCAGCAAGGGCCAAACCAACAGCATTTGCAATACCCTGCCCCAAAGGACCGGTTGTGACTTCAACACCGGGTGTCTCAAAGTTCTCAGGGTGTCCAGGGGTCTTGCTTCCCCATTGACGGAAACTCTTCAAATCTTCCTCCTTGACACTGTCGTATCCAGCAAGGTGGAGCAGAGCATACTGCAACATACAACCGTGTCCAGCAGACAACACGAACCGGTCACGGTTGAACCAGTAGGGGTTCTTGGGGTTGTACCTCATGATTTCGTCGTAGAGAATATGACCCATCGGAGCACATCCCATGGGCAAACCAGGGTGACCCGAATTGGCCTTCTCCACAGCGTCAATCGCCAAGAACCGGATCGTGTTCACCGACTTCTCCACCAACGACGTCTCTGTGGTCTTGTCCAGAGTCTCGACCGCGGCGGCACGGACAGGCCGG
>V300016263_L3_WHPEAkcfEAAARAA-541_1_paired_trimmed_paired_merged_contig_233
ACGTACTCCACTAGGTGATGTGAGGCTCTCAGAATTCCATGGCCATAAAAGACCCAAAACCTGAGAAAAATAATGAGCTTTGAGAATATTACATTGGAAGTGGACCTAGTGCTTCTTCCATCCAAGTGTGATTCTATTTTTTCATGTTGTCCAACATCATCCTCGCTTGCACTGCCAAATTCAATCATTCAACCACCACAAATTCCTTCCTTCAACTGTTCAACAGTTGGACTTAAAAAAAAATTCAGTTCTGTGAAGTTGAACTGAAAATTTCTCTGGAAATCAATAATTTGTAGGTGAAATTTACCAACTTTCTATGGTTTTTCAGTTCACCAATGAGTGCTCTCAACTGGGTAGTTCACTGATCAAGCAATAAAGCTTTCCTCCTCAATCTTTATCCAAAGTTTGCTGAATATCCTGTGTTTTCATGCCATATTTACTGATTATATGAAGCTTTTGAAACATGGGTGTTAGAAAAGTTTGAGACTTTACTGTGAGGAATTGCTGCAGAGGGAAAAAAAATGAGGGGTGCTGTAGTTTTGCCACTGCAATTTCTGATATGGGTTTTCCTCACTAGCTGTTTTTACTGCCAGAAGCCTTCTGTGGTGAATATTGGAGCAATTTTTAGTTTTAACTCGATTATTGGTAGAGTTGCAAAGACAGCCATGGAAGCTGCACTCTCTGATGTTAATGCAGATCCAAGAATACTCAGTGGGACGGAGCTGAGGTTGCTTAAGGAGAATACAAATTCTAGTGTGTTCTTGGGATCCGTTGAAGCTTTTCAGGTGCTTGACAAAAGTATAGTAGCCATAATTGGACCACAGACCTCTTCAATGGCTTATATGATCTCTGAAATTGCTAATGGTCTCAAAGTACCTCTTATCTCATATGCTGCCACTGATCCTACTCTTTCTGCTCTCCAATTCCCTTTCTTTCTCCGAACTACACAAAGCGATGCTCACCAAATGGCTGCTATGGCTGGTTTGATTGATTTTTATGGGTGGAAAGAGGTTATTGCTGTCTTTGTGGATGACGATTATGGGAGGAATGGAATATCTGCTTTACATGATGAACTTGACAAAACAATGTCAAGGATTTCTCATAACTTGGCTTTGCCTGTCCATTATAATTTAAATGACATTGCTGATTTGCTCAATAAATCCAGATTTCTTGGCCCTCGTGTCTATATTGTTCATGTTGATCCCGATCCTAGGTTGAGAATCTTTACTGTCGCCAAAGAACTTCATATGATGACAAGCAATTATGTGTGGTTTGCAACAGATTGGCTTTCTACTACAGTAGATTCATTCTCTCCAATGAACCGAACTTCACTCACTGCCCTTCAAGGTGTAGTTACTTTACGTAAGCATATCCCAGAGTCCAGTAGAAAGCGTGCATTTATGTCTAGGTGGAAAAAAATGCAGCAAGACGGTTTAGCAAGTTCTGAGTTAAATGTCTATGGACTTTATGCTTATGACACAGTTTGGGTTGTTGCACATTCGATTGAAAATTTTATCAATGAAAACAGAAATATCTCATTCTCTGTCCTTGATAAATTACTTGACATAAGACCATCTCAAATTCAGCTGGGCAAGCTTAAAGTCTTTGATGGTGGATCTCTTCTTCGTGAGAAGTTATTGGAGACACATATGAGTGGTTTAACTGGTCACGTTGAATTTGATCAAGACAGAAGCCGTGCGAGTGGCATTTATGATATCATCAATTTTGATCAGATGAAAATTCGTACGGTTGGTTTTTGGACTAATTATTCAGGTTTTTCAGTTTCTCCCCCGGAAACTCTAAAAAGGGGAAGAAGTAGCTATTCTCCACTGGATCAGAAGCTTGACAATGTCGCATGGCCTGGTGGAAATACAGAAAGGCCACGCGGTTGGGAGATTGCAGATAATGAAAAACCATTGAGAATTGGAGTTCCAAAAAGAGTAAGCTTTGTTGATTTTGTTACAGAACGGAACAACAGCCATAAAATCGAAGGATACTGCATTGATGTGTTCAATGAAGCACTGAAGTTAGTCCCGTATGCTGTTCCTTACAGATTTGAACCTTTTGGTGATGGCCGGTCCAATCCCAATTATGATGAGCTTGTGAAGATGGTTGCAGAAAACGTGTTTGATGCAGCTGTTGGGGACATTGCAATTGTGAAAAACCGGACAATGAATGTGGATTTTTCTCAGCCCTATGTTATCACCGGGCTAGTGATAGTGGCACCTATTGACAATTCAAAGTCAAATGCTTGGGTGTTTCTCAAACCATTTTCATTGGAGATGTGGTGCGTCACTGCATCTTTCTTTGTGATAATTGCTGTGGTAATGTGGGTTCTTGAGCATCGAGTCAACAGAGATTTTCGGGGTCCCCCTAAGAGGCAGCTCGCTACAATCTTTACGTTCAGCTTTTCAACCCTATTTAAGAAAACTCAAGAAGAAACTGTGAGCCCGCTTGGGCGAATGGTGATGGTGATATGGCTTTTCCTATTGATGGTGATCATATCAAGCTATACTGCAAGCTTGACTTCAATCCTTACAGTTCAGCAGCTTTCGATACCCATCACTGGAATTGATAGTTTGATTGCAAGCAATTGGCGTATAGGCTACCAAGTAGGGTCATTTGCTTATAGCTATCTGACTGATAGCCTCTACATTCATAGGTCTAGACTTGTTCCACTAGGCTCCCCAGAGGAGTATGAAACTGCACTGCGAAAAGGGCCGGATGATGGAGGGGTGGCAGCTATCATAGATGAGCTTACTTATGTTGAATTATTTCTTTCAAGTCAAACTGATTTCGGAATTATTGGTGACACATTTACGAGGAGAGGATGGGGATTTGCCTTTCCAAGAGATTCTCCCCTTGCTATTGACATTTCCTCTGCAATCTTGAAACTTTCGGAGAGTGGAACACTTCAGAAGATTCATGAGAAATGGTTCTGCAAGATGGGTTGTCGCAGTGACGAGAACTCCGACGAGTCTAATCAACTCCACTTGATGAGCTTCTGGGGTCTATACCTATTATGTGGCGCCTTCACTCTCGCTGCGCTTGTAATCTTTCTGCTAAGAGTTATACACCAATTTGTCCGCTACAAGAAGCAGCGCGCAAACCATCTCTCTTCATCTTTGTCATCAAGCTCCTGGGGTTCTCGATGGTCTCAGGTCATGAACTTTGTTGACTTCATCGACGAGAAGGAAGAAGCAATAAAAAAAATGTACACTCAGGGTGACAGTACTCAAGGTCATGTTAGCTGATAAATACTTAGATCATGAGGTACCGTTTGATACACAGATAGGACGGGACGGAACGGAATAAGACGGGACTAGACGGGACAGAATAGAGGTTTAGTGTATGTTTGGTACGCACATGATGGAACATGATGGTTGTTCAGCTCTGCGTTTGGTACGCGTTGGACGAAATGGAATCAAAAGATTGAATGACTGCAGAGCCACAGCCGGAGGTGCAGAGACTGCAGGGCTTCTGCCACAGCCGGTTGTTCATCACGCTCAGCAAACTCTTCGGCGCTTGCAATAAACAGAAAAACCCAAATCCCAAATCAGACAAATAAGAAATCTTTTAAACCGATTTCGAACAAATTGTCGGGAAAAAATCAAGTGGGTACCTCTCGAATTGGCGAATTGGCGATGAGGGACGAAGCTTCGGTTCTGAAAAGAGAGCGGGTTACCAAGTAG
>V300016263_L3_WHPEAkcfEAAARAA-541_1_paired_trimmed_paired_merged_contig_234
CCGAGTTATGAGGACGTGTGTACCGGCACCACCCAGCACTCGGAGGTCGTGAGAGTGCAGTACGACCCTAAAGAGTGCAGCTTTGAGAGCCTGCTCGATCTTTTCTGGTCCAGGCACGACCCAACCACGCTCAATCGCCAGGGGGGCGATGTCGGGACACAATACAGATCCGGAATATACTTCTACACACCTGAGCAAGAGAAGGCAGCACGAGAATCTCTGGAACAACACCAGAAGAAATTGAACCGAAAGATTGTCACAGAGATCCTTCCTGCCAAGAAGTTCTACAGAGCGGAGGAGTACCATCAGC
>V300016263_L3_WHPEAkcfEAAARAA-541_1_paired_trimmed_paired_merged_contig_235
CTCAGATCGTCATCCAACAAGAACGAATTGGAGGTTAGATTCTGGTTGTCCTTGTTCAAATTCTCCCTCATTTGAGCAACCACCTCGTTGGACACACTCTGAGTGCCGTATTTGTCGTCCCAGTACATAGTACTTATCCGGTAGATTTGTCTGACAGTCAATGCCGGACAAAGATCGTGCCTAATTTCATCCAGAGACTTTTTCCTCTTCTGATGTATTACCAGAAAACCAACAGCTTGCCTGATATAATTTAGCTCGTGCCAGGAGGTCCCTGCATACTCCTCCCCGGTGTTGACAATCCATTTCTCCAGTTCAGCAAGACCTGATTTTACATATTCACCATTTGAAAATGTGCAACATTCGCGTCGCAGCAGTAGACTGTTGAAAAGTGACATATTGATGAAAGAGAAGACCTGTGTGATTAGCTTGCGAATAAAAAATGAAGGTACATGATTTCCCCGTAACCGACTCATAAGGGTATCCAAGAATTTGATTATGTTGTCCCACTGACTTCCTGGTAATTGCTGAGGAGCGTTACCAGGTGATATAAATGACTTTCGCGCAGCTTTGGGTGCCTGAATGCATGAGCCCAAGAGCGGAGCCAATTCCTTCTTCAAATTGTCGCGCATCAAGCCAAAGATCTTTTCTACACAAGCAGTTAGCTGCTGTTTGAACAATATAGCTGGATATCTTGCTTCAAGATGTGACATACCATCTTCATAGCCAATATATTTGAAAGGAGATGTCAGTCCTTGTGCAATCCTGATAGCTAAAACAGAAGACCCAGAACGTTGAGTTGCTGGGAAACTATTTGGTCGTAAATTCCTCTGCAAAAGGCATAGAAGCGCTGAGGCATTGGACAGCCAATAGGGCAATGTTATGTTCTCATCCCCAACCTTCAGAACATCATTTATTCCCTCAATTATATGGTCAAAAATAACTGTACGCTCAGACTCAAAGGCATGCCACTGAAGAAGGCATTTGTATATGATACAAGCCGCCAATGGTTTGCTGTCTTTGAACCCTAAATCTTCTTTAACACATCTTGATAGGAATTCATAGTTCTCCTGGTGCTGGTGCCTCTCAACCGCTAACTTTGATCGGCGTGATTCTGGCAAGCCATGTGAAAAAGGTGCAATCATTTTTGTAGGTGTGGGTGACTCCTCTGGAACCGACTTTTCAACACCACGCCGAGTGCTCTTTGCAGGCACACTAAGGGCCTTTAGTCGCATGATAAGATTTTCCTCCTCTAATACTAAGAGTTTCTCCTCAAGGCTCTTTACATTCTGCTGGAGCTGGTTGCACTTCTCTTCAAATTCCTGCAACTTCTGAATGGTGTCTGTATTGTCGCTTCGAGCCTTGAGAAGTTCAGTTTCTAGAGCTGAATTCTTCTTATCCAAGGCATCCAAAGAGCTTTTTAAAAATGCACTTTCCCTTCTCAATTCAGCCATTCCAATGATTTCTCTTTCCAAAGATGATTTTTCTTTCACTGATAACTCCAATCGATTTTGAAGCACTGCATTCTTGTTGCACTCATTAATTGTAGCCAACTTTGATGCATCTAACTCAAGACTCAAGGATTCCAACACTTTTTGAAGTTTTGAAATTTCTATTGACTTAGCTTCCTCATTCGATACCCGTAATCTTTTCTCAAGTTGTAACCGCCATGTGAGGTCCTCTAACTGCTTCTCAAGTTTACCCTTAGCTAAACGCAAGGCACCGGTCTCATTGGCCTCTTGTTTAAGCCTTCGAAGCAATCTCCATGCTAACTTTTGCCTCCAAAGACATTGTATTGCTACAACAGAAGCTTGGTGATGTTGGAATGCCGAGCGAACCTTGCACGTCCTCCACCGAGCCTGAATCAAGGTGGCAGCTTTATGTTTCTTTCCATGCAAAAATCTTTGGCGAATTGAAAAACCACGAATATTGGACTGTATGACAGTAGCAGCTGAATATAATTCCATATAAGCACACTTTAATAGCCATCTTTGGACATGTTTCTGTATTAAAATAGCAGCTGCTGCCTCCCGTTTTAAAGTATACAGCGCTCGAGCAAGGCATCCTCTGCAAAAAGCTTGGATTGCAAATGCAGCAGCCCGTTTGGAGACAAAATCTTTGCGAGCAACAAACGTTCGCAATTGACGTTGAATGCACTTTGCAGCATTGTCCAAAACCCCAGCCCGTCGGAAGTCCAGAACACCAATTTGACCAGCCCTAAGAAATACTTTGGTCCTACCCAACTGAAAATTCTCTAGCTTTAACTTTTTCAAAATTTTCTCAGTTAGAGATTTTTCATCATAGCTTCCATCAATGAATTCAGAAGCTAATAATCCAAATCGATCTATAAACTCTGCATAAGTTCTACGTGTGGGATAACCTGCCAGACTTATCCGAACAGCCTCTAGAACACCCCCACAGCGTAACTGATGTAAGATGCTCAGATTCTCAAACTTTTGTGGTTGATTCAATGAGTTCGGCTTAACACAACGTATGTAATGAGGCTCTGTTGAATTGAGGGTTTCCATCAGTGCTTGAAGTTGTTGCTTAAATCTAGTGGCCACAGAAGAAAATTTATAGGATGATCTTGAAGATTCCTCAGGTAGTGAACCGAAAAGACCAGCAACAAAAGGGTGTTTGGATGAAGACAACAGATTGCAATGGTCTACGACAACATAATCACGATTCTTATCCAAAAAGGTATCAGTGTGATAAGTAACCTTTCCAGCATAATGGGACATGGTAAAATCTGTTTCCGAAAATTTTGCCTTTTCCAACCTTGGGTGGGCCCGGAAAATTTGAAACAACCTAGTTGAAAAACTTTGGTGTGTCGATTTTGGGAACATGCAAGCTTCATCCAAGAGAGCAATTATCCCAACAGGTTTCTTCTCAATCAAATCTAGAACATCTTGGTTGTCTATGAATTCAATGTAGCTCCAATCAATTTCCTCTTTGCTATACTCCTCCTGCTCCATCTTGAACACATGCTCATTGAAGTGTTGCTGCAGCTTCTCATTTGCAAAGTTAATGCAAAATTGCTCAAAACTGTTGTCCTTAAAGCATTCAAAACCATAAATGTCCAGGACTCCTATTTGCAATTGGGAAGTCACATCTTGGCCAACAGATGTATTAATCTTATCAACAAGCCAGTCAAACAACCGCGAATAAACAGTCTTTGCCAATGCATCTCTACTAGAAATAGCACCACTACAGTCGAGAGCTTTAACAATAATTCCTTCACGAGTTTGGATTGTACGAGTAGACAGTGTTGCTAATAAGAGGTCCACATCACACATGAAAAGATTAGCAGCCATCTGCATATGAAAGTTCGATTTCTGATCCTTTAGAATTGAAGAGTCGTGCTCTTTCCCTGGAGAAAATTCAATGTTCCCCAAATGCAGAATTGCAGCTAAGGTGCGGAATATTGCTTCCTGATCTTCACGGCCAATACCAACAATGTCCATTGCTGTTCTTGTCTTCGTATACTCTTCCGCACTGCTCACTCCAGCAAGTTCATACGTCTTGCTTTGATTTAAGTAATGGAAGTGGCTTGGGTGGCCTAACTTGTACTTCTCTGCATCCTTTCCAGATGCGCACAACTGGTAAAAACAGTGGTAATTCCTTTCAGGATCTGTAATCTGAACAACACGGGATCTTTCCAGTAGATAAGTTCTAA
>V300016263_L3_WHPEAkcfEAAARAA-541_1_paired_trimmed_paired_merged_contig_236
AGAACTTATCTACTGGAAAGATCTCGTGTTGTTCAGATTACAGATCCTGAAAGGAATTACCACTGTTTTTACCAATTGTGTGCATCTGGAAAGGATGCAGAGAAGTACAAGTTAGACCACCCAAGCCACTTCCATTATCTGAATCAAAGCAAGACTTATGAACTTGATGGAGTGAGCAGTGCAGAAGAGTATACGAAGACAAGAACAGCAATGGATATTGTTGGTATCAGCCGTGAAGATCAGGAAGCAATATTCCGCACCTTGGCTGCAATTCTGCATTTGGGGAACATTGAATTTTCTCCTGGGAAAGAGCACGACTCTTCAGTTCTAAAGGATCAGAAATCGAACTTTCATATGCAGATGGCTGCTAATCTTTTCATGTGTGATGTGGACCTCTTATTAGCAACACTGTCTACTCGTACAATCCAAACTCGTGAAGGAACTATTGTTAAAGCTCTCGACTGTAGTGGCGCTATTTCTAGTAGAGATGCATTGGCAAAGACTGTTTATTCTCGGTTGTTTGACTGGCTTGTTGATAAGATTAATACATCTGTTGGCCAAGACTCGACTTCCCAAATGCAAATAGGAGTGTTGGACATTTATGGTTTTGAATGCTTTAAGGACAATAGTTTTGAGCAATTTTGCATTAACTTTGCAAATGAGAAGCTACAGCAACACTTTAATGAGCATGTGTTCAAGATGGAGCAGGAGGAGTATAGCAAAGAGGAAATTGATTGGAGCTACATTGAATTCATTGACAACCAAGATGTTCTGGATTTGATTGAGAAGAAACCTGTTGGGATAATTGCTCTCTTGGATGAAGCTTGCATGTTCCCAAAATCAACACACCAAAGTTTTTCAACCAGGTTGTTTCAGCTTTTAAGGCCCCACCCAAGGTTGGAAAGGGCAAAGTTTTCGGAAACAGATTTTACCATGTCCCATTATGCTGGAAAGGTTACTTATCACACAGATACCTTTTTGGATAAGAATCGTGATTATGTTGTCGTAGAACATTGCAATCTGTTGTTTTCTTCCAAATGCCCTTTTGTTGCTGGTCTTTTCGGTCCACTACCTGAGGAATCTTCAAGATCATCGTACAAATTTTCTTCTGTGGCCACTAGATTTAAGCAACAACTTCAAGCACTGATGGAAACCCTCAATTCAACCGAGCCTCATTACATACGCTGTGTTAAGCCGAACTCATTGAATCGACCGCAAAAGTTTGAGAATTTGAGCATCTTACATCAATTACGCTGCGGGGGTGTTCTAGAGGCTGTTCGGATTAGTCTGGCAGGTTATCCCACACGTAGAACTTACTCAGAGTTTGTAGATCGATTTGGATTATTAGCTCCTGAATTCATGGATGGAAGCTATGATGAAAAATCTACAACTGAGAAAATTTTGAAAAAGTTAAAGCTAGAGAATTTTCAGTTGGGTAGGACCAAAGTATTTCTTAGGGCTGGTCAAATTGGTGTTCTGGACTCCCGACGGGCAGAGGTTTTGGACAATGCTGTAAAGCGCATTCAACGTCAATTGCGAACGTTTGTTGCTCGCAAAGATTTTGTTTCCAAACGAGCTGCTGCATTTGCACTCCAAGCTTTTTGCAGAGGATGCCTTGCTCGAGCGTTGTATACTTTAAAACGGGAGGCAGCGGCTGCTATTTTTATACAGAAACATGTCCGAAGGTGGCTATTAAAGCGTGCTTATATGGAATTATATTCAGCTGCTACTGTCATACAGTCCAATATTCGTGGTTTTTCAATTCGCCGAAGATTTTTGCATGGAAAGAAACATAAAGCTGCCACCTTGATCCAGGCTCAGTGGAGGATGTGCAAGGTTCGCTCGGCATTCCAACATCACCAAGCTTCTGTTGTAGCAATACAATGTCTTTGGAGGAAAAAGTTAGCAAGGAGAGAGCTCCGAAGGCTTAAACAAGAGGCAAATGAAACCGGTGCCTTGCGTTTAGCTAAGGGTAAACTTGAGAAGCAGTTAGAGGACCTCACATGGCGGTT
>V300016263_L3_WHPEAkcfEAAARAA-541_1_paired_trimmed_paired_merged_contig_237
CTTTTACTCTTCGGGGAGGGATCCGATGTTTTACTCCCACCATTCCAACGTGGACCGCATGTGGTCTATATATAAAGATAAGTTGGGCGGTACGGACATAGAAAAGACCGACTGGCTGGACACGGAGTTCTTGTTCTACGACGAGAAAAAGAATCTCGTGCGCGTCAAGGTTCGGGACTCGCTCGACACGAAAAAACTGGGGTACGTGTACGACGAGAAAGTCCCGATCCCGTGGCTGA
>V300016263_L3_WHPEAkcfEAAARAA-541_1_paired_trimmed_paired_merged_contig_238
ATCCTTCACTACTACAAATGATAACTTAAAAGTGCAAAAATGTTAAAAGTAAAAGATGTGTATCGATAGTACACTGAAAACGCTGTCGCTTCCCAAGATCCGGAGAATTTGGGAGACTTCACCGAAACTAGGTTACAGAATCATCCCTCCGTGGGAAGTGCCTCCTCATGAGGATGAAGTGAAGGTGTATAGAATGTTCTTCTTGAGAGTGAACTCGTCGGCCTTAGTTGGGTTGACAGACTTTTCGAGTATGCGCCCAAGCCGCTGAATTTCATTCTTTGCATAATCAGGACCTTTCTCCAAAGAGTTCTTGGCAGCTTTCAAGTAGATCTTACCGTATCTTGCAGCCGAACCCTCAAGTTTCCCAACTTCCTCTTCTATCTTGGAAAAGATTGCCTTCTTCTCATCGTTGCTAGATTTCACAAACTCCTTTACTAATTCGTCCAAATTTTCAAGAACGCCAGCTTTGGAANNNNNNNNNNNNNNNNNNNNNNNTAAATCTCTGTCGCCACCATACTCTTCACCCTCCTTGTTGTTCTTTGGGAAAAATTTCAATGTGGGAAATCCACTAACTCCATACTTTTCAGCTAAATCCTTGTATTTGTCAGCATCAAGATTAGCAATCACTACACTGTCCTCCAAATTAAATGCCGAGGCAACCTTCTCATAAGTAGGAGCAAGGGATTTGCAATGTCCACACCATGGTGCATAGAACTCCACCAGCACATCTTTTGTTTCGTCCAGGACAACCTCATTAAAGTTATCCTGCGTAAGTACCACAACATGGGATGGGGCTACAGCAAGCTTCACATTGGTCCCTCCTTCCTTATTCACAAACTCAGCAAGAGCTTCAGCAGTACGGCCACCTTCATACTTTTTGGGTTCTAGGGACCCTTTAGGAAACCATTGAATTGTGGGATAGCCGGAAACTCCATACTTGCCACAAACGCCCTTGTGCTCATCACAATCAACCTTTGCAATTAAAATGGATTTTGCTTTCTTAAAACTTGAACCGAGCTTCTCATACTCTGGTGCAAGCTTCTTACAATGGCCACACCAGGGAGCGTAGAACTCGACGAGAGCGGCGCGATCTTGACCGACCTCCTTCTCGAAGTTGTCCTCCGTGAGCACGACGACGTCGTCGGCGTAGACCGACGAGGCGAGTAGCAGCGCTAGGGCTCCGAAAGCGAACAGAGTCTTCGAGCTCACCATCGTTTTCAAACTTTCTGAAGTTGGTTCACAAATTCTGA
>V300016263_L3_WHPEAkcfEAAARAA-541_1_paired_trimmed_paired_merged_contig_239
ATCTCTGGAACAACACCAGAAGAAATTGAACCGAAAGATTGTCACAGAGATCCTTCCTGCCAAGAAGTTCTACAGAGCGGAGGAGTACCATCAGCAGTACCTTGCAAAAGGGGGACGTTTTGGTTTTGGTCAATCTGCTGAGAAAGGATGCAATGATCCAATCCGATGCTACGGCTAATCTATTTGGTAATGTCTCTAAAGGCAAACCGTACCCGTTATTGTTCATAGATAGATGCTTTTGTCCATATATTTGACGTGTAACCAGCTTCCGCGTACTTTGTCGGGTAAAGTATGGTATGAGTGAGCCTGGATCTATAAGTAATTTGTACTTTTGCGTGTGTTGCCTCATCTACTATTGGCTAAATTTGGAAGTGAAGAGCTGGTGTCTTCACTTTTGTGTTAAGGTTTCTGTCTGGCAATTGGTTTCGTTGATATATGTTATTGGCACTCTTACCT
>V300016263_L3_WHPEAkcfEAAARAA-541_1_paired_trimmed_paired_merged_contig_240
CACCGCAACGGTACCTAAATTCTCCCTCTCTAACCCCTTCCTTTCTCTCTCTAAACTCCGACACAAACCCGCCTCCAATTTCCCGCAGACCCACAGGACCATCTCCTTCCGCACCCCCCAAATGAACATCCTCAACAAGCTCGGCTTCGGCCCCAAGACCGCTTACCCCAACTCCGAATCCTCCTCTATCGCCCAGGGCCCCGACGATGACGTTCCGGCGCCGGGTCAGCAGTTCGCCCAGTTTGGAGCCGGGTGCTTCTGGGGTGTCGAGCTGGCGTTTCAGCGAGTACCCGGCGTGACGAAGACGGAGGTTGGGTACACCCAGGGGTTTCTGCACAACCCGAGTTATGAGGACGTGTGTACCGGCACCACCCGGCACTCGGAGGTTGTGAGAGTGCAGTACGACCCTAAAGAGTGCAACTTTGAGAGCCTGCTCGATCTTTTCTGGTCCAGGCACGACCCCACCACGCTCAATCGCCAGGGGGGTGATGTTGGGACACAATACAGATCTGGAATATACTTCTATGCACCTGACCAAGAGAAGGAAGCACGCGAATCTCTGGAGCAACACCAGAAGAAAGTGAACCGAAAGATTGTCACAGAGATCCTTCCTGCCAAGAAGTTCTACCGAGCGGAGGAGTACCACCAGCAGTGGTTTTGGGCAATCTACTGAGAAAGGATGCAATGATCCAATCCGATGCTACGGCTAATCTATTTGGTTATGTCTCTAAAGGCAAACCGTACTCGTTATTGTTCATAGATTGGTGCTTTTGCCGTATGTTTGACATGTAACTAGCTTCTGCGTACTTTGTTGAGTGAAGTATGCTATGATCGTATCCATGTCATGAACCTGGATCGAGAATAATTT
>V300016263_L3_WHPEAkcfEAAARAA-541_1_paired_trimmed_paired_merged_contig_241
ATCTCTGGAGCAACACCAGAAGAAAGTGAACCGAAAGATTGTCACAGAGATCCTTCCTGCCAAGAAGTTCTACCGAGCGGAGGAGTACCACCAGCAGTACCTTGCAAAAGGGGGACGTTTTGGTTTTAGTCAATCTGCTGAGAAAGGATGCAATGATCCAATCCGATGCTACGGCTAATCTATTTGGTAATGTCTCTAAGGGCAAACCGTACCCGTTATTGTTCATAGATAGATGCTTTTGTCCATATATTTGACGTGTAACCAGCTTCCGCGTACTTTGTCGAGTAAAGTATGGTATGAGTGAGCCTGGATCTATAAGTAATTTGTACTTTTGCGTGTGTTGCCTCATCTACTATTGGCTAAATTTGGAAGTGAAGAACTGGTGTCTTCACTTTTGTGTTAAGGTTTCTGTCTGGCAATTGGTTTTGTTAATATATGTTATTGGCACTCTTACCT
>V300016263_L3_WHPEAkcfEAAARAA-541_1_paired_trimmed_paired_merged_contig_242
TCCTCACACCGTACTCACTCTCCGATCAACTTTAGTAACCGTAGCCTGAGTTGTCCATGGGGTTGCCAGCGGGCACTGCTGGTTCTGGCTCTTTAATCTCAACAACTACACAGTCTGACATTAAGAAAGTTTTCGCAACAGAGGATGCATGCTCCAGGCAACATCTCACCACCTTGGTTGGATCAATGATTCCAGCAGCCATTAAATCTTCATAGTTTCCAGTGGCAGCATTGTATCCATACTTGGGATTGTCATTTGAAAGCACCTTCTCACTGACAACACTTCCATTTACACCAGCATTCTTGGCAATTAATTTCAGAGGGTAACTAAGAGCTCTTCTAACAATATCTGCTCCAACCTTTTCTTCATCATTATCAAGAGTATCTTTGATTGCGTCAACCTTCGATGCTAACCTCAGAAGTGTGCATCCACCTCCAACAACAATACCTTCCTCAACAGCTGCCTTCGTTGCATTCAGAGCATCTTCGACCCTCAGTTTCTTTTCTTTCAGCTCTGTCTCAGTTTGTGCTCCAACCTGTATAACAGCAACACCACCAGATAGTTTTGCAATCCTTTCATTTAGCTTTTCTCTTTCATAGTCCTGCTCTGCCGCCTCAATGAGGTTCTTAATTTGGGCAACTCGCTTGTTAACTGCTTCCTGGGTACTTCCATCACCAACAATTGTGGAGCTATCCTTTGTAAGAACCACTTTCGA
>V300016263_L3_WHPEAkcfEAAARAA-541_1_paired_trimmed_paired_merged_contig_243
GTTGAATATGAGAACTGCAAGTTGCTTCTTGTTGATAAAAAAATTACAAATGCAAGGGACCTTATTAACATTTTGGAGGATGCTATTAGAGGAGGATACCCAGTTGTAATTGTTGCAGAAGACATTGAACAAGAAGCTCTTGCAACTCTTGTTGTAAACAAGCTAAGAGGAGCTCTTAAGATTGCTGCCCTTAAAGCTCCCGGGTTTGGTGATCGCAAGAGCCAGTACCTTGATGACATTGCTATTCTAACTGGAGGAACTGTCATCAGAGAGGAAGTAGGACTCACATTAGAGAATGTTGGAAAGGAGGTCCTAGGCCATGCTTCGAAAGTGGTTCTTACAAAGGATACCTCCACAATTGTTGGTGATGGAAGTACTCAGGAAGCAGTTAACAAGCGAGTTGCCCAAATTAAGAACCTCATTGAGGCGGCCGAGCAGGACTATGAAAGAGAAAAGCTTAATGAAAGGATTGCAAAACTATCTGGTGGTGTTGCTGTTATACAGGTTGGAGCACAAACAGAGACAGAGCTGAAAGAAAAGAAACTGAGAGTTGAAGATGCTCTGAATGCAACAAAGGCAGCTGTTGAGGAAGGTATTGTTGTCGGAGGTGGATGCACACTTCTGAGGTTAGCATCAAAGGTTGACGCAATCAAAGATACTCTTGATAATGATGAAGAAAAGGTTGGAGCAGATATCGTTAAAAGAGCTCTTAGTTACCCTCTGAAATTAATCGCCAAGAATGCTGGTGTAAATGGAAGTGTTGTCAGTGAGAAGGTGCTTTCAAGTGACAATCCGAAGTATGGATACAATGCTGCCACTGGAAACTATGAAGATTTAATGGCTGCTGGAATCATTGATCCAACCAAGGTGGTGAGATGTTGCCTAGAGCATGCATCCTCTGTTGCGAAAACTTTCTTAATGTCAGATTGTGTAGTTGTTGAGATTAAAGAGCCAGAGCCTGCAGTGCCTGCCGGCAACCCCATGGACAACTCAGGCTACGGTTACTAAAGTTGATCGAGAATGAGTACGATCTGAGGAAGAGGAGCGAACAAGATC
>V300016263_L3_WHPEAkcfEAAARAA-541_1_paired_trimmed_paired_merged_contig_244
ATTATTTATATTGATTTTCAATATTAGCATCGAAAGTAAAAAGTTATACATATCCGATGACTATTCTACCTAAAAAAACATTAAAAAAAAATGAACGGGGAAAAAGAAAGACATGGAAGGAAGATCAAGAAACAAGATCGTTTGGTCAAAAAAGCTGTTTGCATAAGTATGCAGCGTGTCAGATATGGTCCGGTGTCAGAAATGCGAGAAAGTGGTCATTCTGAGTCCTAACAAAGAGTACATGAGATGTCACATGCTCTGCTATGCTGAGCTTCTGCGGCTAGGGTCGAGGTCCAGAACGACCGTCTGTTACGACGTTTTGAGACAATAATATAATATTTTTCGTAAATTTCTATTCACATTATGAAAGCGGTGTACTTATTTTATGCAAGTTGTCAATTTGTTGTTGTGAAGGTGAGGATACCAGTCAGCAAGTTTGTTGAAACTCAAAAGGAAATCCCAAGGAACCAAAAAAATTCCCAAATGAGGCATCGGATTGGGTCAGTTGAACTGCATGGAGAAAGGATATAGGCTACATACGATAAACGTTCTCCCGACCCTTGCAAAGCAAGGAGCCTTGTTCGTTTGGGGGTCACCCTTAGTCCATAACAATACAAGAGCTAGAGCTTTATTACAATCATACATACGCAACCGTAACTTTTATTTCATCTGTACAACCATATTACCTTGCGAGTCGATTGTTGCGGGCTCAAGGCCTCAGCAGCTCAGCAGTTGAACTTAACGTGCATCATCAATGGCTTCAGGAACAGATTTTGCCAAATCACGGAACTTCAGAATGTAGAACATCTCCAGATAACGTCGGGTCTCGCGCCTTTCAAGCTTCGACACATACTTCCAGAAACCATAAACGCCCGCCAATGTCATTAGCCTTTCAGAATAGATCTTCCATGTGTACTTTTCATAAATTCTTTGGAGGCCTGCATCTGAGATTGTATTCCAATAGCTAGGATCCTCCTTGCAACGTTGAAAGAAATCGGCCATAAGTGCAGCAGCCTTCTCAGGATGATAAGGATCGATATGAAACCCTGATACACCATGCTCAATAATCTCCGCAGGGCCACCATGGACTGTGGCGAATGTTGGAAGGCCGCAACTCATAGCCTCCACAACTGTGAGTCCAAAAGCTTCATAAAATGCAGGCTGAGCAAAAGCACCTCTTGTATCTGCTATGTAACGATAAAGCTCACCGTTACTAACTCGATTAGTTTGAGATGAAATCCATCGAAATTGACCATCTAATTTGTACTCAATCATAAGATTATGCATCTTCTCAATCTCTGCAATTTCTTCTCTATCTCGTGATTTCTTTGCGTCAATGTAACCAGCAACTATGACAAGGTTTGCCAGATCCCTCAGTTTGGAACATTTAGCATAGCACTCAACCAACCCAGTCATATTTTTCACCTGGTCGAGCCTTGCCATTGAGAATATTATGGGCTTTGATCGATCGCTTAGGGTGCCAATATGAACATCATTCTGGTCAGGATTATATAGCAACTCTTCTAGGGAACCATGGAGGCTGGTAAGTCTCTTTTGCTTTTCAGAGTAAGGGAAATAAATGGTCATATCTGCTCCGGGAGACACGATATTGAACTTTGG
>V300016263_L3_WHPEAkcfEAAARAA-541_1_paired_trimmed_paired_merged_contig_245
ATTCGAACTCGAGGCCTTGCAGGACTGGGAATACAAGTTCATGAGCAAGTATGTCAAGGTCGGATCTATTAAGAGCACCACTCCTGCAACTGAAGTAGAATCCACTGGTGAAACCGCTAAAGCCGTCGATCAAGATGCTGCTAAGCCTGCTGAAGATATTCCATCCGATAGTCCAGCTGTTAAATCTGAGGAAACGTCATCTGGTGCTGAAGCTAAGCAAGAGTAATTGCAAATCCGAAACCATTTCTCTGGAGGTACTAAAGATGTTGGGGTCTGGCTGGTGCATGTTTGGTGAATCTTATGCACACACATAAGTTACTACTTTCATAGCCTAGGATAATCCTGTTATAATCAGATTTTCGTGAATGCTTAGTTTGTGGTGTAATAAATCAGCAATGTTCGACTTCTGTGAGTACTTTGTGCGGTTAAGGAATTATATACAGATGATTCGTACATGCGGAACACGCTTTTTGGGTCCGTAA
>V300016263_L3_WHPEAkcfEAAARAA-541_1_paired_trimmed_paired_merged_contig_246
TGAAGACCGTCCCATTGGGAAGTGTTGAGATTGCATCATCGACACAGCATTGTCATGGAGTTGTTCTTTCTGGTGCATATTGATCCCATATTCAGCATCACCACCCTTAAATCCTGGTAAAGCTGGAAAGTCCTCATTTTGGATGCTGAACTCTTGGTTCTGTTGAACAATAGGACTAACGCCAAGGCCTTGTTTTCGTAGTGAACCCAACTGCCCCTGAGGCCCTCCCGCAGAACTAGGACGACTTGTTAGTGAAGGGAAATCATTGATGTCAAAAGGAGAACTGTCATTAGAATTCACATCATTCATTATTCCCATCGAGCTCAAATTATTCACTTGGACATGGCTTTGAGAAAGTGGACCACCAGCATTAGGGTAAGAATTTCCTAGCATCGAAATTACTTGCGGAGACCCTTGTGGTAGCACGCCACTCATCAAGCGATTTTGCCCTTGTACAGTTAAACTTCCAGATCCACTATTTCCGCTTAAATTCAGACGAGAAGCAAGACCAGGCACCGACAAGCCTCCACCAGTGCTAATACTCCTCCCAATGTTTCCCCCACCAACCATGTTTCCCATGGAACTTGTAATCCGAGGACCTGCATTTCCCAAAATTGGGGACACGCCCAACCCTCCTCTATTAGTGATTCCTGAATTCTGAATGTGCATGGGAGCTTCCATGAGATAACTGAGACAAAGCAACAGGAAGGTTATTTGATGTGAATCGTCCGCCAGAGAGGCTTCCAGCTGGTTGTTGGACTCCACCAGAAGGAACATTATTTATTGTTGAGTTTCTTGATGTTAATGTACCTGGCATGTTGGGAACATTGAAGCTCCCATGAATATTATGCAA
>V300016263_L3_WHPEAkcfEAAARAA-541_1_paired_trimmed_paired_merged_contig_247
CCCAATTGCCCCTGAGGCCCTCCCGCAGAACTAGGACGACTTGTTAATGAAGGGAAATCATTGATGTCAAAAGGAGAACTGTCATTAGAATTCACATCATTCATTATTCCCATAGAGCTCAAATTATTCACTTGGACATGGCTTTGAGAAAGTGGACCTCCAGGATTAGGATAAGAATTTCCAAGCATTGAAATTACTTGCGGAGACCCTTGTGGTAGCACACCACTCATCAAGCGATTTTGCCCTTGGACAGTTAAGCTTCCAGATCCACTATTTGCACTTAAATTTAGACGAGAAGCAAGACCAGGCACTGACAAGCCTCCACCAGAGCTAATACTCCTCCCAATGTTGCCCCCACCAACCATGTTTCCCATGGAACTTGTAATCCGAGGACCTGCATTTCCCAAAATTGGGGACACGCCCAACCCTGAAACAGCATTCCGGTTACCAATTGCAGCAGATGTAGGGAGAATCCCAGGAATAGAACCGCCAATTCCATTTGTGCTACTACTAAATCCAGGGTTTCCTACTACACTTATACCTCCTCTATTAGTGATTCCTGAATGTCCATGGGAGCTTCCATGAGATAACTGAGACAAAGCAACAGGAAGGTTATTTGATGTGAATCGTCCGCCAGATAGGCTTCCAGTTGGTTGTTGTACTCCACCGGAAGGCACATTATTTAATGTTGAACTTCTTGATGTTAAAGTACCTGGCATGTTGGGAACACTGAAGCTCCCATGAATGTTATGCAATCCCTGAATACTTCCTGAGTGATGAAAAACAGGAGAAGCTGCACCAGATTGACCAGAGAAAGATGACGCAAATCGCCCACTATTGTCTGGAAGATTTGAGGCTGATCCGTTCAGAGAAGAATTAAGTAAACCCGACATTGCATGGGCATCAAAAGGTCATGCTATAATGCATTCCTTGCTTCCTTGCCGACAAATAACCCTTCCTTGTAAGAACAACTTGATATATCTTCTCTGTTAACAAATAACCTATAGCCTGAGGAGGACAACTTGATATATCTTCTTTGTTAACAAATAGCCTACAGAATGAAATTAACCCAAATACTGCAGCTAAGATAAACGCACAGTTAAAACTATCAAGCAAGCACAATAGATACATCCCTACAACCTGTTCGCTCTTTAAATTCAATAACCTGGCATCAATTTTAGTACAAATAAATCTGTCACACATACACAACCAACATACACACACAAAAATAAGAAAGGTTACGGTAACAGTACAATTTTTTTTTGCATTTTTTTTATAACTCAGGACTCCACATGCAGCTTTGCTGACACAAATAAGAAAGGTTACAGTAACGGTACATATATTTTTTTTTTTTTCATTTTTTTATAATTCAGGACTCCATATGCAGCTTTGCTGACACAGCTTCTAAACTGGATCCAGTGCCCAACCCTACAATCTGTGGGGGAATTGCAAGGTAGGTACCTTAGGGTTTCGAACATGAGACCACAAGATACAAACCCATGTGCTTCAGCCAATCCCACTGACACCCCGTTCGTAGTATAACAATTGCAATAAACTAGGTTTTCTTAGGCAAGGAATTGATAAAATATAATCAGATTTACAGAAACCCAAAATCTTCTACTTGTTCATTTTGCAAAAACTATTTTACTAATGCCATATATCTCCTTCAGCATAAGGTGCCCAGATTATTATGAACTCTCAACTTCCCATACGCAAATGAAACTATCAATTACTATAACAGCAAAAAAAATCAGAGTTGTATACATATAAAAACACAGATGGTATTTTCAATTACCGAATCAAATTCCATAAATTGAAAAGGTAAACTATACAATATTCTAAAGGTGAGCAATCCCAAGAAGCAAATCACAGAGTTCTCCAGGAACTTTCTCAGATTCCCACAGACTTCAACATCTGCTTTCCAATTTCAAATGCACCTTAACTCACTAAAAAGAATTTCTAAGACATCACACACCATTTCAATATCAAAAAACGACTCGGGAATGTAGTAGTATGCTTCACCAAAGATTAACTCATAATTCAAGAGCCGTAAACTATCCATTTCCTAAACACTCATACCCAGTAAGTTGGCAGTTAAGTTTTCTTCTCTGAGACAAAAACGAAACTTTTGAGAAAGAAAAGAAAAACACGAAAGGAAAGATCCCAAGCCATAAA
>V300016263_L3_WHPEAkcfEAAARAA-541_1_paired_trimmed_paired_merged_contig_248
AATGAAAAATGGGGTTCTGTTTTTTCATTGATTTAGCTTAAAGCCTTCGCCTATGTGTCATTTTACAATTTACATTGTTTTGGGGATGTTTTTACAACTTTCTCTCGTAAAATCTTGGTGGGGTTTATCTATATTGTCTCCCAAATTAGGTGAAAACCCTCAATTGTCATCCGTTTTCTGAATGGGTGATAACATTATTTTATTAATGAAAGGGTTTAGAATTATAAAAGTAGTATC
>V300016263_L3_WHPEAkcfEAAARAA-541_1_paired_trimmed_paired_merged_contig_249
ATATGGTTACACCTCCATTAGCAATGAAATGGGATCGAATCGAATCATTAAATTTATGCATGACGATGTTAGCACAACTCACTTATCACATTAGCACAAATCTTTTGGTTTCACAATTCACACCTGCCAACGTTTGTGATAGCATTACAGGTGAGTAGCACAACTCTTTAGTATGAGGGTGTCACGTACAATTGAAGCTAGCATAACACTTAGATTTCACTCCTATCAATTATGATAGCGTCACACACAACTATTACCAGCATAACTCTTTAAATTTCGCATCTACTAGCGACTTTGACGGTGACACAAGCAAAGGGCACTAACACAACTCAATTGTACATTGATAGTAACCAACAAACACCATTAGAGTCCAAATGCATTGCAATGCATCCCGTTCACCATTAATATTGTCACACCCCACACCTCCCATCAAAACCCAACTCCAACCAAACACTGCCCAACCACCAAACCTAGCACCAACAATAAGTAACCCACCCCCAGCGCATTTTAGCAACCCCAAGGCCAAAATGGCGCACCAGATTGCGGAGGCGAACGAACAAAGCCCCTTCGGCGCGTTGACCCCAGAGGCATTCTATTCCCGCCATAACGTCTCTCACGCCTCCGAGTACTTCACAAACCCTAGAGGCCTCAAGCGCTTCACCCAGTGGTGGACCCCGCTCGCTCCGACCGAGATTGTAGGAACCCTCGCCATCGTCCACGGCTTCACCGGCGAGACCAGCTGGTTCGTCCAGCTCACCGCCGTCCACTTCGCCGAGTCTGGCTTCGTCGTCTGCGCCATTGATCATCAGGGTCACGGCTTCTCCGATGGCCTCGCCGCCCACATCCCCGACGTCAACCCCGTCGTCGACGACTGCATCTCCTTCTTCGACTCATTCCGAGCCAATCACGCGCCGAAGAATCGCCCCTCGTTCCTCTACGCCGAGTCCCTCGGTGGCGCCATCGCACTCCTCATGACTCTCCGGCAGGGAAGCGGCGCGTGGGATGGCCTCATCCTCAATGGCGCCATGTGCGGGATCAGCCCCAAGTTCAAGCCGCCGTGGCCACTCGAGCACCTGCTATTTCTTGTCGCCGCGGTGATACCGACGTGGCGAGTTGTCCCCACCCGCGGATCGATTACGGACGTGTCGTTCAAGGAGGAGTGGAAGCGGAAGCTGGCGCTGGCGAACCCGAGGAGGCCGGTGGCGAGGCCTCGCGCATCGACGGCTCTTGAGCTGCTGAGAGTGTGCAAGGAGCTGCAGGGGAGATTCGAGGAGGTGGAGGTGCCGGTGCTGATAGTTCACGGCAGCGACGACGTCCTTTGCGACCCGGCGTGCGTGGAAGAGTTGTACAGGCGCGCGTCGAGCAAGGACAAGACGATCAGTATCCACAAGGGCTTGTGGCACCAGCTGATTGGCGAGTCCCAGGAGAATGTGGACTTGGTGTTCGGAGAAATGGTGGAGTGGCTTCGCACTCGAGCTGAACGCGCCGCCGTCTCGAATGGTGGCAGAGATGGTGCTTAGTCTAGAACTCTAGGGCTTTGTCCTGAGTTTAGTGGGGTTTTGTTGATAATCACCGTGTTAGGTTAAACTTGGACTCAGGAAGAAGAAGCAGAAGCTGCCAATGGAAGCATGCCATGTCACTTATAATTTAAATAAAATACATTAATTAATTAAAAGAGAAATGGAAGGGAAACCAAAACTGTAGACTAAATTTAATAAACTAAATGACATGAAAATTGATGATTGAATTATTAATTAAGTATTTATTAACGTGCTTATTTCTATTGGTAACACATTATTTAACTTATAAATTTAGTTTACAAATTTAGTTTATCTAGCATTACTCATAGAAGAAAAGTTGAAATTTTTCTGCGTGTCTTTTGTGAACGTAACCCTAATTCTCAATTCCTGCAAAAGTTGCCCACTTTCTTCTTGAAGATCAAATATGGCTCCCAAGAATTCTGCGTCTGTTGTTGACCAATCTGATTAGATGGCATGGAAAACCGGAGAGGCCTTTGATCGTTTCTGATAGGAATCGCTGACCCTGAACCGTTCGTTCAAAGATCAATACTCTGATGGTGTTTGCGTGAAGGTGGGCAACCAAACTACATTGGAGCCCTGCCGGCTTTCTTACCGAAAAGTTAACCCATCGACGGCCGTTGTCCAGCCTTCTATCAATCCTCTCGTATCTTTGGCATA
>V300016263_L3_WHPEAkcfEAAARAA-541_1_paired_trimmed_paired_merged_contig_250
CTGTCTCTCTTTCCGGAGGGATTTCCAACACCCTTTCCTCCCCTTCGGTTCCAAATTACAATTCAAAACTCTCTCTCTCCTCCCCCCTTCTCTCTATCTCTCTCTATACATACACAATTCAGCCGTTATATATATATATATATGCACAGACCAGAGACCTTATCTCTCTCCTGTCCCTCTCTCGTCAACCTCCCATGGCGGGTCTCTACTCTTCCTCCAGACCCACCTCGTCTTCCTCCTCGTCCTCGTCGTTTGCATCTTCTTCTTCCTTCCAGACCTTCGCCTCCCGCCTCCTCCTGCTCCTCACTGTCCTCCCCCTGACTCTCGCCGCCTTCGCCTTCGTTCTCCAGTGGCGGGGCGGCCTCAATGACCCCGTTACCCGGTGGTCGCCTGACCGCCACGAGTTCCCCGGCATGATTGGGATGGCCCAGACGGATGGGCCCCAACGCCAGGCTTTACGTTCTTCGGGTTCTGACTGTGTCGATGTTCTGGGTCGGAGCCACTCCCCCGCCTTCCCTTACTACAAGGATTGGAAGTTCGATTACGCCTCCGATCTGAGGCCCAAGATATCCATTCAAACAAGCACTTCAGCTGGTTTAGAGCAAACTTTGCCATGGATCTTTTATCATAAGGTTATTGGAGTAACAAACTTTTTCCTTTTCGTGGAAGGGAAGGCTGCATCCCCTAAAGTATCTAAAGTTTTAGAAACCATTCCGGGAGTGAAGGTTATATACAGGACAAAGGAATTGGAGGAGCAGCAAGCTAAAAGCCGGATTTGGAACGAGACTTGGTTGTCTAGCTTCTTCTATAAGCCGTGTAATTATGAGTTGTTTGTGAAGCAGTCCCTTAACATGGAGATGGCTATTGTCATGGCAAGGGAAGCTGGCATGGATTGGATCATCCATCTTGACACTGATGAGCTAATATATCCAGCAGGCACTCATGAGTACTCTTTGAGACAGTTGTTGTCCGATGTACCTGGAAATGTTGATATTGTTATCTTTCCAAATTATGAAAGTAGTGTAGAGCATGACGATATCAAGGAACCTTTCAGTGAGGTGTCAATGTTCAAGAAAAACTATGACCATCTTCCAAAGGATGTATATTTTGGAAATTATAAAGAAGCAACTCGGGGCAACCCAAACTACTTTCTAACATATGGAAATGGGAAATCAGCTGCTCGAGTTCAAGATCACCTTCGCCCTAATGGTGCACACAGATGGCACAATTATATGAAGACGCCAAATGAGATCAAATTGGATGAGGCTGCTGTTCTGCATTATACATATCCCAAATTTTCTGATTTGACCTCTAGACGTGATCGGTGTGGTTGCAAGCCTACCAAGGACGATGTTAAAAGATGTTTCATGTTGGAATTTGACAGAGCTGCATTCATAATTGCTTCCACTGCAACAGAGGAGGAAATGCTTAGCTGGTACCGGGAACGCATTGTGTGGACTGACAAAACGCTAAACTTAAAACTTCAAAGGAAGGGCATCTTGACTCGGATTTATGCACCGATGGTCATCATTCAAGGATTAAGGGAATCGGGTGTTTTCAGCTTGGTGATTGCATCAGCTGCACAAACAAATCTCTCAAAAAATCAGTTTTTGTCATTGGTTGAGAGTAGCAACTCCTCTAGGGAATCAACGTCTGGGGCAATTACTTCTAGAAAGATTGGTAGACTAACAGATTCTCAAGCAACTGCAAGAAGGGTCTTGGAATTCACAGACGATGCCTCTCACCCGTTGGCAGTTCCACCATTATCTCCTCCTGGCTTGGATGAGGATGATTTTCAAATTGACGTACAACTCTCTTCCGAATCACAATGACCGATACCTCATCAGAGGGAGTGAAAGAAACAGACAGGTTTGGCTGCTGTTGAGATGTGGTGTTTTTTCGTTTCTCGGTTTTCTATGGGGTTCTTCCCGATCATTGCCCAAGCGCTGATGTACATTACAGGTTTAGATTAGGATTTTCAGTTTTAGAGGTTAGAGGGGATTTCCTTTGGCAGTGTCTTAATTTTCCTACTTGGTAGCTATTCAAGAACCCGCCGGATTGCCGGCGACTGTAATCCATGTTCTTTCTCCCCTCATATTCGTTCTGTTTATACAACATTGGATGGGGGTTAATACAGAGATGCTTTACCTAGAACCATGTTCTTTTTTTTTTTTTTTTTTTTTTTTTTAATAAAGGATATTATCTAAACTAAGAGCAACTCTACCCCTAAAAATCTCCGTAGGCAAGAGTTTATTCAA
>V300016263_L3_WHPEAkcfEAAARAA-541_1_paired_trimmed_paired_merged_contig_251
ATACAGGGATTAAGGGAATCAGGTGGTTTCAGCTCCGTAATTGCATCAGCTGCACAAACAAATCTCACAAAAGATCAGTTTTTGTCCTCGGTTGAAAGTAGCAACTCCTCTAGGGAATCAACATCTGGGGCAATTAATTCAAGAAAGATTGGTAAACTACTAGATTCTCAAGCAACTGCAAGAAGGGTGTTGGAATTCATAGACGATGCTTCTCACCCGTTGGCAATTCCACCATTATCTCCTCCTGGCTTGGATGAGGATGATTTTCAAATTGACGTACAACTGTCTTCCAAATCCCAATGACTGAGACCTCATCAAGCTTCCCGTGTGAACAAAGCATATTGAGCAATGCCATTTTTGTAGAAGGGAAAAGTTCGAGGGAGTGAAAGAAA
>V300016263_L3_WHPEAkcfEAAARAA-541_1_paired_trimmed_paired_merged_contig_252
GAAGGTTGTGTTTCTTGATTTCTGTTATTGTAATGCTTGTTGTTGGAATTTGTGAAAATTGAAGGTCTTCTCAGAATGTTGATTGTGATTGGAGACTGTGAGCAAGAACTGTGGTGAGAATGTTTTTCAGCAGATCGTTGAGCGTGATATCTTGCATGAAATGGTCAAAATAGTAAAGAAGAAGCCAGACTTGAATGTTAGGGAAAAGATACTAATTTTGATAGATACATGGCAAGAAGCTTTTGGGGGGCCAAGGGGAAGATTTCCNNNNNNNNNNNNNNNNNNNACAGTGTACCAATATTTACTCCGCCCCAGACCCAGCCAGTAGTTTCTCCTGTTACATCATATGATGATGCTGCCATTCAGGCTTCTCTCCAGTCGGATGCATCGGGCCTTAGCTTGCCAGAGATTCAGAATGCTCGTGGAATTGCAGCTGTGTTGATGGAAATGCTTAATGCCTTGGATCCTAAGAATCCTGAGGGTTTGAAGGAAGAAGTGATTGTTGACCTTGTTGATCAGTGCCGTTCATACCAAAAGCGTGTCAGGCTTCTTGTGAATGAGACTGCAGATGAGGAGCTTCTATGTCAGGGATTGGCACTGAACGATGATCTGCAGCGTGTAATTTCTCGGCATGATGATATTGTGAAGGGAACTACAACTATGGTAAGAGGAGCAGAATCTTCAGTTGTGCCACTTGTGAATGTGAACCATGAGGATGATGAGTCCGAGGATGAATTTTCCCAACTAGCGCACAGGTCATCAAGAGATAATTCACAAGGACAGGGCCAGAGATCAGCCAATGCCAAGGCTGAACCTGTGCAAGTCAGCCCACTTCTTCCTCCTCCACCGTCTTCGCAAAGGCCAATCACTCTGGGTCCTGGTGTGATTGATTATCTCAGTGGAGAAGCCTACAAATCTGAAGGATCCTCTGCAACATCAGAATCCACATCCTTTGCAGCTCCAGTTCATTCCAGCTCCACCTCACGATTGGCTCCACTATCACCCTCAGCCCCTTCTTCCCAAAACACAACTCCATCACCTATATTCACTGGAAAGCCTGTGTATGATGAACCGGCTCCTAGAAGCAAATCTATAGATGGGCTACCTCCTGCTCCTTGGGATACTCAGTCTCTGG
>V300016263_L3_WHPEAkcfEAAARAA-541_1_paired_trimmed_paired_merged_contig_253
GGAATTAGGATTTCTAAACGGCAAAAGCTGACGCGAAGAAACTACCACCAAACAAGCAAAAACAATCCCCCAACCCAGAGAAAAGGAAAAGTGAAGGAAAACCCACTCCCGTGATTATCCCAATTCCTCTTCTCAAATTCTCAAATCTTGGCATTTCGGTGGGTTCTGATTCTATTTGATACTGGGTTTTCACAGGAAATTTTAAGGATAAAGGACTTAAGTGAAGGGGAATTAGGACTTTCGACATGGCTGGTAATGCTGCAGCTTGTGCTGAGAGGGCAACAAGTGATATGTTGATTGGTCCAGACTGGGCAATAAATATCGAATTATGCGATATTATCAATATGGAGCCTGGGCAAGCAAAAGATGCCCTGAAGATACTCAAGAAGCGCCTGGGCAGCAAAAATCCAAAAATACAACTCTTGGCTCTTTTTGCATTGGAGACTGTGAGCAAGAACTGTGGTGAGAGTGTTTTTCAGCAGATCGTTGAACGTGATATCTTGCATGAAATGGTCAAAATAGTAAAGAAGAAGCCGGACTTGAATGTTAGGGAAAAGATACTAATTCTGATAGATACATGGCAAGAAGCTTTTGGGGGACCAAGGGGAAGATTTCCCCAGTACCATGCAGCATATAATGAATTGAGGGCTGCTGGAGTTGAATTTCCACCAAAAGAAGAGAACAGTGTACCAATATTTACTCCACCCCAGACCCAGCCAGTAGTTTCCCCTGTTACATCATATGATGATGCTGCCATTCAGGCTTCTCTCCAGTCGGATGCATCTGGCCTTAGCTTGCCAGAGATTCAGAATGCCCGAGGAATTGCAGATGTGTTGATGGAAATGCTTAATGCGTTGGATCCTAAGCATCCTGAGGGTTTGAAGGAAGAAGTGATTGTTGACCTTGTTGATCAGTGCCGTTCATACCAAAAACGTGTCATGCTTCTTGTGAATGAGACTGTAGATGAGGATCTTCTATGTCAGGGATTGGCACTGAACGATGATCTGCAGCGTGTAATTTCCCGGCATGACGATATTGTGAAAGGAACTACAACTGTAGTACGAGGAGCAGAATCTTCGGTTGTGCCACTTGTGAATGTGAACCATGAGGATGATGAGTCCGAGGATGAATTTTCCCAACTAGCGCATAGGTCATCAAGAGATAATTCACAAGGACAGGGCCAGAGATCAGCCAATGCCAAGGCTGAACCTGTGCGAGTCAGCCCACTTCTTCCTCCTCCACCGTCTTCGCAAAGGCCAATCACTCTAGGTCCTGGCCTGATTGATTACCTCAGTGGCGAAGCCTACAAATCTGAAGGATCCTCTGCAGCATCAGAATCCACATCCTTTGCAGTTCCAGTTCATTCCAGCTCCACCTCACGATTGGCTCCACTATCACCCTCACCCCCTTCTTCCCAAAACACAACTCCATCACCTGTATTCGTGGGAAAGCCTGTATATGATGAACCGGCTCCTAGAAGCAAATCTATCGATGGGCTACCTCCTGCTCCTTGGGATACTCAGTCTTTGGGGAATACTCAGTCTCCTGGCAATGGTCACTCTCCTGTCAGCCTTCCTCCTCCACCTTCCAGGTATAACCAGAGACAACAGTTTTTTGAGCAACAAAACGTTCCAGGCAGCGGATCTGGTTCCTCTGGTGCATCTTATGACAACTTAGTGGGACAGACTCAGAATCTCTCCCTTAATTCGTCTAACCCAACAAAACAAGTGAAAAAGGAAGATGCTCTGTTCAAGGACCTAGTTGATTTTGCAAAAGCCAAATCATCTTCGCCTTCAAACTCGAATAGGTCATTTTGAGTTGTGCCCATCAGCGTATCAGTCAGTCCGGCTCCGGACCTTGTTCCTCATCTTTACATACATGAGATCATGAGATTACGTGTTGCTAAATAAACATTGGTAGGAACTTTTTCGGTTTTGGTTTGTCTATGATGTTTGGTTGGTATATTTCCGACATGTCCAGCACGCATTGCATATAATTGATGAACCTTATTGTTTGATTTCTTTGATCTC
>V300016263_L3_WHPEAkcfEAAARAA-541_1_paired_trimmed_paired_merged_contig_254
CGTTTGGCGGGGAAAATTATCCAACGAACCCCGGCCAATGGAGCAAAAGTCAACCAGGAAGGGAGAAGCAACCACGGCACTTCCCCTCCTCTTAATCCCTCATTCTTAATCCAGTGCAGTCCAATCCAATCCAATCCGCCACGCTTTTCCCGTTCCCTCCAGGATCCCCTCTCAAACACTAATTTCATCTCCCGATTCCGCTTCGTATCAATCTTTGATTGGATTCGATTCAGCTCCTCTTTTTTCTTCTTCTTTCAATACATCGATATGGGTGACATGAAAGACAAGTTCAAGGGCTTCATGAAGAATACCTTCTCGTCTTCGTCCTCCGGTAAATTCAAGGGCCAAGGCCGAGTCTTGGGATCGTCTTCTTCCTCCGGCCCCGCCGATTCGGTCCTCACTCGCCCTAAGCAGGCTCCCCAATCCCATCCCAAACCCGTTTCGAATTCGAATCCAAATTCTTCTGTCGCCTTCCCAAATCCCAAGCCTTCGCCTCAGAAAACGCAGATTATTGATCAGGAGAAAACGCAAATTCCTGATCAGAGCAAGGCGGAGCCGTCGATCGATTCGAAGCCTGATCGGAAAACGGAAACTGGGTTTGATCCGTTTGACGCTTTGATCACGCCGGGGAAGAGATCCCAGAACGGGTTTACGCTAAATGTCTTCGAATGTCCGATTTGCGGGCAATCTTTTAGGTCGGAAGACGAGGTCTCCGTACATGTAGATAGCTGTGTTAATACTTTGGTGGAGACCAAAAGTGTAGAGGGTGTTGGAGTTTCGGGGTCGCCGGATAACGGGTCTGAGTCGTCGAGGAGCGAATTGGAAGCTCGCATTGGTACCTTTGCTTCGGGAAATCCGGCTGCCGGGTCAGTTGAGGTTGTTCTGAGGCTGTTGAGGAATATAGTTAAGGAACCGGAGAACGTTAAGTTTAGAAGGATTCGGATGAGTAATCCGAAGATAAGGGAGGCCATTGGTGAGGTTGTGGGAGGCATTGAGTTGCTGGAGTTTGTGGGGTTCGAATTGAAAGAGGAGGATGGGGAGATGTGGGCGGTCATGGAGGTTCCAAAGGAAGAACAAATTAATTTGATGAAAAGGGGAATAGCATTACTGGAACCGCCGAAGGTACAAGAAGTAGATATTTCGGCATCCATTGCTTCATTGAAGGTGGATGAACCAGTTGAACCAAAGAAGGTCGACCGGCAGACAAGGGTCTTCTTTTCGGTCTCTGAAAGTGTGGCAGCAAGAATTGAGGTACCAGCATCTTTCTACAACCTCTCAGCTACGGAGCTGAAAAGAGAAGCTGAAATGAGAAAGAAGAAGATTGAAGATTCACAGATGTTGATCCCAAAGTCATTCAAGGAAAAGCAGGCAAAAGCTGCTAAAAGGAGATACAGAAAAACTGTTATCCGGATCCAGTTTCCCGATGGAGTGGTGCTCCAGGGTGTTTTTTCTCCATTGGAGCCAACTAGCTCTTTGTACGAGTATGTGAGCTCGGCGCTGAAAGAGCCTAGTTTGGAATTCGAGCTGTTAAATCCTGTAGCCCTCAAACGGCGGGTGATCCCTCATTTTCCAGCAGCAGGAAAGAAAGCAGCAACACTAGCTGATGAGGATCTGATGCCCTCGGCTCTTGTCAAGTTCAAACCCATCGAAACAGATTCGGTTGTTTTCACGGGGCTGTGTAATGAACTCCTTGAGGTAAGTGAACCACTTACGAGCGGTTCAGCTGCTGCTCCTGTGTAAGGTTTGAGCCGTCAGTATCTTCGTGCATTTGCTTCTCCCGTTCACCTTGTAATTCTTCAGCCAAACTACATTTTGGATACCCATTTTTTCACCTTATATGCACATAAGATGAAGCATGTATTTTTCTGTGGTTTTGATTTACCAATGCAGAAATCTCAATGAATTTTGACCCTTGTAATTTTTTATGCAGTTATTGTTTTGCTGTTAATTACTTTTTAGTCACTGTTTTAGGCCCCGCTAGTGTTAATAATTTTACTTTGTTACAGCTTTAAAATTCAACTGATAAATACTTATGGGACTAGGAATTTAAAAATATACCAAAATCAAAATTTAATGATTAAAACACTCGAAATACTG
>V300016263_L3_WHPEAkcfEAAARAA-541_1_paired_trimmed_paired_merged_contig_255
CGTTGAAAGAGCCTAGTTTGGAATTTGAGCTGTTAAATCCTGTAGCTATCAAACGGCGGGTGATCCCTCATTTTCCAGCAGCAGGAGAGAAAGCTGCAACACTAGCTGATGAGGATTTGATGCCCTCGGCTCTCGTCAAGTTCAAGCCCATCGAAACAGATTCGGTTGTTTTCACAGGGCTGTGTAACCAACTCCTTGAAATAAGCGAACCACTTACGAGCGGTTCAGCTGTTGCTCCTGTATAAGCTTTTAGCCGTTGGTGTCTTGGTGCATTTGCTTCTCCCATTCATGTTGTAGTTGTTCAGCCAAATAATCTTTTGGATGTCCATTTTTTCGCCTTGCATACACAATAGACCACGCATGAGATGAAGCGTGTATTTTTTGTGTGA
>V300016263_L3_WHPEAkcfEAAARAA-541_1_paired_trimmed_paired_merged_contig_256
ATGTGATTGCACAAATTATGAGTTTTGCTAGGTGCAATTTAAACATAATTTAAATCTATTTACAAACAATGATTTCATCCCAAATCTATAATACCAATAATAGCCCACATCCATTTTCGTAAACTTAGACAACAAAAGGGAACACATTGGGCATTTTGTACCGCAATTGACGAAAAGGCCCCCATCATTTCAACTTCAAGCACTTGTGACCATCTTGATGTCTTGCTCAGCAGAGAAGGAGCTTGATGGGTATTTTTGGTCCTTCTTTGTTGGGTAAGAAGACTCTATTGCAATGCCACACTTGCCTGTGTACGTGCTTGCAACATTTCTCTCTATCTTAAAATATCCACTCTCTCCCCAGTTGGTGCCCCACGAGTTCCTCACCAACCAATAGTCTGTGCCGTTTTCAGTGCCATACCCGATAGCAACGACACCGTGGTCCAATGCTGATCCGCACTCACCAGTGAAAACACCCGACTGGTAGAGTTGTAAGGCCATGCCGCCGGCTTCAATGGCCACGCTAACGGGTTGATGTGCAACTGCCTTCTTCAAAGCGTTCTCGTCGTAGGACGGAACATCTTCGTACCCGTCGATGCTAACAACCGTATTTTTCTCCAGAGCAACGTTGCATTGTTGGTCATATGCTTTGTAAGGGTAGTCGGATTCAGTGTCAATGCCGCCGTTTAGGATAATGAACTCGAAGGCGTAGTCCATGAGACCACCATCGCATCCGGCGTTGTAAGTCCTGTCACAGTCGACGAGCTCTTGCTCTGAGAGAGACACCAATTCTCCGGTCACTATTTGGTTTATGCCCTCCACTGCTGCCACTGTTGAAAAAGCCCAGCA
>V300016263_L3_WHPEAkcfEAAARAA-541_1_paired_trimmed_paired_merged_contig_257
ATCTCTGGGAATTCATTAGAGTCTTTGCCTGAGACTATTGGAAGCTTGCGGAATTTAAAGCTTTTAAATTTATCAAAGAACAAATTAAAGTCTCTTCCTGAATCCATCGGAAGTTGCTTCTCTCTGGAAGAATTACAAGCAAATGATAATTCAATTGAAGAACTTCCTGAATCAGTTTGCAACCTTACCCACGTAAAGTCACTTTGCTTGGACAATAATAGTGTGAAGCAGATACCCACTAATCTGTTGAAGGACTGTAAAGCGCTGCAGAATATTTCCCTTCATGGAAACCCTATTTCCATGGATCAGTTTCAGCAGATGGAAGGATTCCAAGAGTTTGAAGCGAGGAGGAAGAAGAAGTTCGACAAACAAATTGACTCAAATGTGATGATCAGTTCGAAAGGCCTTGACGAGGGTGTTGATCTTTGAGCGTATGGCAATGACATTCCTGAAACAGGTGGTTTCTTTGCTGCTGTAAATTCGGATGAGCAATTCCTGTAGCTTCGGATGGACAACGTTGGGGCGACCTTGTTATTTATGATCACTCTTGTCAGATGCAAAATAAAACGTATCCAAACTTCGATTCCGTTGCGTTGTACACTTCGATACTATTTTCTTCAGTGCTTGCCAGTCTTTGGCAAGCTTGTATACGAAGGGGTTTGGTTACACTTACACATTTGAACTGTAAAATGTTACATCTGTTGATACAACATGGAAAAGTGAA
>V300016263_L3_WHPEAkcfEAAARAA-541_1_paired_trimmed_paired_merged_contig_258
GAGAAGAAAAAAAAAAAATGATGAATGAAACATGAAATCGATGTTTCGGAAGTTTCACATGAGATAAGACTTCATATTTTTTATTGTTTTAGTGATTTTGACGACATCGATCATTATTTAATCTTGTTTTTGATGCGTTATTCAAGCTTCTATGTTCGTATTCAACTTTTAGGGATTACATGAAGAATTAAACACCTAAAATTACCATCAAATATTAAAAACAGATGAGACAAGTTTTAATGGTGGAATTGAAAACAACCCACATATGCTTTAAATCCTAGGTGGTATCTTTTGTCAATTTTAGTCAGCATTTTTTGTCCAAATTAAAAACTTCATAAGATTTGAGAAATGTGGGGTATATAGAAAATATGGGGTGCATGTAAAAAATGTAATGTGTATATTAAGAATGTGGGATGTGAGGGTATTATGGAGAAATATGTGGGGTGTGTTAAAATAATTTTTAATTGAAAAAACAAATGTAAGGTGCATTAAGTATGTGAGGTTTATTCAACAATATGTGGGGTGTTAATATAATAAGTCTACATATACATTGCATGAAAAGCAAGTTTAGCTTTATTTGCTCTTTGCAAGTAAATTTAAGCCATAAACTCTCTACGCCCAGTTAATTATTCAAATGTAAGAATACGCCATCTCATAATAGTCTCTAAACTCCAAATACGTACAAACAGCTGATATAGTATTAAGTGTTTTGATTCCTTCTGAACATAAATTGTTTCTGCAACCAACCTAAAGTTTCACAAGAATCATCTGTTAGGGTTTGTAGTGATTTGTGTAAAACAAGTACGAACCACGGGATTTGTATAGTTGTTCCAATGGGACAGCATACCGATGGCTGGTTGATTACGGTAAGACCTATCTTCTCCGGGTAATCAACGCCGTGATGAACGAAGAACAGTTCTTCGCCATCGCGAACCACACCCTCACAGTCGTAGCACAAGACGCTTCATACATAAAACCTATAACCACCTCTTACATCATGATAACTCCAGGTCAAACCATGGACATTTTAGTAACCGCAAACCAACCTCCCAGCCATTATTACATGGCTTCTCATTCTTTTATGGATGGAACTAATGTTTCACATCACAATGGCACCACCACTGCAATTGTTCAATATAACGGCAACTACAGCACCCCATCAATCACTCCCCTTCCAACTCTTCCGGCGGAAGCCGATTCAACTGCTGCTGATAACTTCACTAAGCAAATCAGGGCCTTGGCAAGCGAAGAGCACCCAATTGATGTCCCACTTGAAATTCATTCCAGGATCTTTATGGCTGTTGCAGTCAATGAGAGAATTTGTGCTAATTCTTCATGTGATGGCCCGGATAATAATGCACTTTCTGCAAGCCTAAACAATATCAGTTTCGTGATTCCATCTGTTGATGTTCTGCAAGCATACTATCAGGGAACTAATGGAGTTTACAGTTCCAATTTCCCGGACAATCCGCTTAATCCTTACAACTACACTGGAAACGTGACTAGCAGCACAATATATTCGGACTTTGGGACGAGGGCGAGGATGATTGGATATGGTGAAGGAGTTGAGATCATCTTCCAAGGAACCAACATCATCGCAGCTGAGAACCATCCAATGCATCTCCATGGTTTCAGCTTCTATTTGGTCGGAACTGGTTACGGAAATTTTGACAATACAACATCACCCAAGACCTACAATTTGGTTGATCCCCCAGAAGTAAACACCATTGGAGTTCCAAAGAATGGATGGGCAACCATCAGGTTTAAAGCCGATAATCCTGGAGTATGGTTTATGCATTGTCATTTGGAAAGACATACCAGCTGGGGAATGGATACTGTGCTCATAGTTAGGAATGGAAATACCACAGAAACCAGCATGCTCCCACCGCCTGCTCATATGCCTCCTTGTTCCAAGTCTTAGATATTTCTTTGGTTTGGAGGTTCCAGAATGTTGTCTCTGGATTTCTAACAAAGAATTGTAAGATTCAAGTATTTGCCTTTGAGTGACTATATATGTTTTTCTTCATCCTGAAATAAAGCCTGATTTATGAATTATGATCAATCTTTCCACGCAAAAAGCACCTTCCAAAAGTAAAACTGACATTTGCAAATCTCC
>V300016263_L3_WHPEAkcfEAAARAA-541_1_paired_trimmed_paired_merged_contig_259
GTATTCCCGTGGTTGTGCCACTTTTGATCTTCCGGTTGAGATTGCAAAAAATGCCAAAGATGTTATAGCTCATCCCCAGGAGCTGATGCAGCACATAGGCCTTTACATGGCCAAAGGAAGAGGAGCGAAGTTAGTGTCAGAAGTGTCATTCGACACAAAAGAGCCATGATCCTATAGAGATTGGCATTGAAGCCTTCTCTTTCGCGAGGGGTGCCCGTTTCTAAAGAGCGAAAGGATGTTCTCTATATGTTAAGTGGGAGGTTACATGAAAGGTTAGCTAGAAGTGGTGCATGTATAGAAATCCCAAAAGCTTTACAACTATCGGTTGGCAGCTTGAAGGATCACAGAATAAAGACTTTAGAATTAGATTTGTGACCAATAAATGTATAGGAAAGCTGTACATCTTTCACTTTAGTTCACTGAATAATAAGGCAAATTGTATGATCATGTATGCTGTTCGTGCTATTATGTGGAAGTGGAACGAAATCCTGCAGTTTCATGCTTCATTGCAACATAATGTATGAAAATTTGAGTTAAAGACCATGTTTTAATGGTAATAGATGGTTTAAATGCTCCTGCTGTTTGATACTTACACAAGCTACAATAATGTATGGTAATTAAATGACATGCTCTCCCAGAAAGAGAGGATTAAAGAAAAAAAAAAATCCCGAAAAGGAAGGAGACCTAAAAGAAAAGGAAAAATGGAGGAAATCTGTCGAAATGCTGTTCAAAAGTGGAAACGAAAGCAAAGAAAACAAAATGCACACAATGAAACGATCTACAGCTGAGATGACTTAGCTTTTGAATCTTGGTATCTCTTATGCATTGCAGGGGCCA
>V300016263_L3_WHPEAkcfEAAARAA-541_1_paired_trimmed_paired_merged_contig_260
GGCTAAGCGCTCTGGTACGACACCTCGCTGCCGAAGATCAATCGTCCTCCGCCATGGATGCTCACAACAACTCCATCTCTGCCTCGCCAGCTTCCGCCCACGCCAATTCCGTCTTCGCTCACGTTGTTCGGGCTCCCGAGGATCCAATCCTTGGGGTTACTGTTGCGTATAACAAAGATCCAAGCCCTCTGAAGTTGAATTTGGGTGTTGGCGCTTATCGAACCGAGGAGGGAAAACCACTTGTTCTTAATGTGGTGAGAAAAGCAGAACAGCTGCTCGTTAATGACATGTCTCGCGTTAAGGAATACCTTCCAATCGTTGGACTGGCAGATTTCAATAAGCTTAGCGCTAAGCTGATTCTTGGTGCTGACAGCCCTGCTATTCAAGAGAACCGTATTACTACCGTCCAATGTCTATCGGGAACTGGCTCATTGAGAGTTGGAGGTGAATTTTTGGCAAGGCATTATCATGAACGCACAATATACATACCCCTGCCGACATGGGGAAACCACACCAAAGTTTTCACTCTGGCGGGGTTGACTGTGAAAAGTTACCGGTATTATGATCCAGCAACTCGTGGCCTCAACTTCCAAGGCCTCTTGGAAGACCTCAGCTCTGCCCCAGCTGGAGCAATTGTACTTCTCCATGCATGTGCTCATAACCCCACTGGTGTTGATCCAACCCTTGAGCAGTGGGAGCAGATCAGACAGCT
>V300016263_L3_WHPEAkcfEAAARAA-541_1_paired_trimmed_paired_merged_contig_261
GGCATAGCCATTTATTTCTAATAAAAAGGACCAACAACTAAAAATTAAAAACGAAATGGCTATTAAGCGGGCCTGAATAATTAGTAGAGTTCTCAAACTTACCAACAATTTTAACCATTGATAAGTTTGGCTTTAGTTGAACTGAGACTAACTTAATCAGAGAGTTCAAAATTTTGGTTTTATGAAATCTGGCTACGACACAAAATAAATGCTATTTATACAAGCGAACAAGAATCTTCAACATCCCGTCCACTCCATTTTACAACGCTAATTTCATATGACACTTCCATCATCTCCAGAACCCAAAAACCCGAACACACCATTGTGTCCCGTCTGGCCACGCGTGTCCAATATGGTGCTGCCGAACAACTAAAAGATGGCTTCTTCACTTTTGCATACTCTGAATCACAAGCACAAGGTAGAAGATTGATCCTCTGTCCACAATACATAAACCAGGATGACTGATTTCCAACTCAGGGGCCATTATTCAGTTGATACACATGAGTGTAATCCATTTCTAATAAAGACCTGAAACTGTAAAGATGATGACAAACGCATGTATGGAAATTTCATCTAGCAAGTGATAAACTAAGAATTTTTGAGTTGATGCGCATCATCCCTGAACAAAGCAGAAACATGCAAGCCCATAAATCAAAAAGAGACACGAGAGAATGGAGAAAACATATGCAGATCTTGAAAGGAAACTTGCGGTTTGGGGTTAAATTTTATTGGGAAGAAAGTTTCTGAGGTGCGAAAAGAGAGAGAGAGAGAGAGAGAGAGAGAGAGAGGGAAGATTCTGCAAACCAACTTTCATACCCACAACAAAGATTTGGATCTAATCCAAGTGTTTGTTCAGAGACGAGAGACAAAGAAGAGAGAAAGGAAAGCGCAGAGAGAAAAGAAACGAGATGGGTGAAAGAGAAGATAATGAGTCATAGAAGCACCCTCACAAAAGGGTGATGCGCTTGGCATATGACAAAATCTAATATGAAATAGGACAAAACTGACTGTAAGCCTCAAATTGCAACTTTTTCAATTTCAAGGGGGCACAAAAGAAGTTTTTCTCAGGTGGCAAAGTGACACCAGACAAAGTGTGATGGGCATAGGTGTAGTTTTCCCTTAGCTTGCTAGGCTCTTTACAGCCCAAAATTTTCTTCTCTCGAAGCTTTGAGATACTTAGCAAAGCCAAGCAAGCTTGGTCTAGTCTCAACCTTGGCAAGGTTTAAAAGAGCCGTTCACAGACGCACACACCATCATCCAAACTCAGAACGTTGTAGCAAAGCACGTAGAAACAGAAATTCAAAACTAGAAAAGAAGATAGAGAGAAGCCACAAGATCATACACCTGAATACACGATAAGACTCTATAAATAAAGATCATTTATCTGGGGGATAAAGTTGTGACTGCGTGGATGCATATACAACATGCTCAACATTTAATATTTCATTCCCTTCTGTTGTTGGGTGTTATTATTTCAAACTATACAGCAACAGAACACAAACAGAATTGCTGAAGATATTAATTACAAAATATCAATACAAACAAGAGGTTTTCCACCAAGGTCGAAACTAACAGCCTAAACCTAAACAGAGATAAGTTAAATCCATATCCGAAGGGGCAATGACAACACTATTTTGGTCATGATATGCGAGCAAAGGAGCATCAGTGGTTGTCATAAGTAAGGGAACTCACCCAAGCAAACAGGCTGATAGAGAGATGAGAAAACCTTAATCATCCTCACAGCGAGAGGGCTTCTGTGAATCAGTCAAAACCTTTACCTCCACCTCCACCTCCACCTCTATTTCTGTTGATCCTTCTGCCTCCGTATCCACTTCCCTTGTTTCTGCAGATCCAGTACCGCCATTGATGAAAAATTGGGAGCAAGGCCATCCACGATCAGTGGCCACAGAGAGGGTTTCTTCATCCGTGAGCTGGTCAGCCAATTTGCCAACCAAGTCGGTCACTTTCAACGGGGCGCGTCGAGGTGGGACCCAGAACGAGGAGCCGGGGACAAAGGGGAGCCAATCGGGCGTGGCCCTCTGGACGACGATGGTCTGAACGATGTCGTCCAGTTTCTTGAGCATTAATTTCTCTGAATCACTTGGCGACGACGATGTGGAGGGGTCGAGCTCGATCTCGATTAACTCGGCCTTGCCGGATCGGGAGGAGCGGGCGCGGTGGGCTTGGGTGAGGGAGGGTGGGAGGAGCGGGCGGCGAAGGAGCGATTGACGGAGATGGAGAGTTTGAGTGAGGAGTCGGGCCATTTGGCGGACTGTTGGAACTTGGAACTGTGTAATTAGGGAGAGAGAGAGAGAGAGAGAGTGTTTATGGAAGGTGGAGGACTACTTAGAGCAACTCCACCGTAGGTGGGTGCTCGGGGGAC
>V300016263_L3_WHPEAkcfEAAARAA-541_1_paired_trimmed_paired_merged_contig_262
TCGAAGAAATATTGTATGGAGTTAACTTTAAAGGGTAAATTAGACATTTGATTCGCAACCTATTTCCGACATTAAATTAATTGCCCTACAAGCGTTTAAGATCTACCCTTATCAACAGGCACCTGATTAGGATATATACCCAAATGATGCTTTTCAATAATAGGTACACTTCAAATCATCTTTGTTTTCTCAAGAAAATGTACGAGAATTCAAAGAGGAATTTGAAGGTCCATTGGCACGAGGATTTGCATTTGGCTGAGACACCATGGCCACGACAACTCCTCCTCCTTGGCTGCTGCCACTGCAGCACTACTTTCACCCATAATGGTGGCTTGGCGTTGTGCTTCACGATGGACAATATAAAACACCAGGGTTGAGTTCGCAGGATATCACTTCGAATTTCATTGAATACATCGTCAAGGCCCGCCAGGAAAGCAGACACATGGTCCAATTGAATCTCCTCCTCCAAAGTCTTCAAATGTTTTGCACATTCGATCTTGATCAGCCTTTGTTGATCCAACTCTTGCCACACAGATTTGATGTCGCATACCAACTGGACGTCCCTCCTGTCAAAGTCTAAAGGATTTAACCTTCTACTCATAAATGTGGGATGCATCAGAGCCGTCACAGTGAGTTCGAGCAACCTCCTCCCACACTTCTTTGGCAGTTCGAAGGTGAATGAAAAAACCCATGAATCACCCATGAGAGTCGGCTTTACAGAGTTAATTAAACATCATTTACAATGGCATTCCCAGTCTCCAATGTCTCGAAATCAACACTTCCTTCACTAGGTTCCTTAACACTCCCCGTCAAGAACCCCTTCTTACCATGTCCTGCATATGCATCTCTAATACCTTTGGTCAAAGAGGATAATTTGATCCACTCAATTTCATTGCACTAGGCACGGCGAAGCATCACTCTGGGTCACAACTGAATTCAATACATAACTATTTGTTGAACCAATGATCCCTTCTTTCAACTTTTTCCCCGAACTTAGCTCTGAAAGGTTCACCATCTTGACAAAGGAAAGCAGCAGCAGCAGTCAAGCACAGCCGGGCACTGGTACAGCAGATACAGCATGCACGGCACAGTTTGTACTTTGAAGCAGCAGCAGGATCACAGCCGTGCAGGTAATTAGGGTCAGGGTTAGAATCGCACAAGGCTCATATGCCAAGTAGAAACATACACCAAAAAATACTTGCTTTTTATTAACCTTTGGTTACAGCATATATACATATACAATGCTTAATCTCACAAGGAAAGAAATATACAATCTTTTTCTTACCAAAACAAGGGAGTTCTAGAATCTTTACAGATCACCACAAGCCAACATAAATGACCTCAGCTTCAGATTGCTATATACATGAACAGATCACAACTCCTCGAGGGAAGAGTGGTTGTGTTTAATATATACGGCATTATGCCTATGTTCTGTGCAATTTAACATCTGCAACACATATATTATACAAAAGAGGCCAATATATAGTAGTTTTATATGGACAAGAAAATAGACAAACTTGGGAAAACCTATACAATACCCCGCCTACCTTGCCTTAACAATAATCCAACAAATATGCATCAAACTGTAGATAAGAAACGACATTGTCATATATCTCAACAAGGGTCTGGAAACCTGGCATATGCTTCAATCGGACACTTTATTTTTTTATTATTCTTCAATCTACCTTATCGATTGCTGAATGATGGCGAGCATGCCTAGTATAAGAGTAAGCTGCAAGCGCTGAACCAGTCGCATCGAATGACTTCTTAGCAAGGCCCAGAGATTTCTTTGTTGCCAGCAACACGATCCAAAAGAATCCAATCCAACCTGTAGTTAACAGAACAGCTCCCATTGCAGTTATTGTTGTGGCAGAAATAACAAAAACAGCCACTGATAATGCTCCAATGTATATAGCTGTTACACAGGCAAAGAAAATGGCCAAGAATCCTCCGGCAGCTGCCAAAGACAGTAGGAGAGAAATAACAACGGCATTGAAAGTTGCTGCCACGAAGAAAAGCATGAAGACAAGCAATCCTGTCAAGGCAACAGCAGTAATTGTGCCAACAGAGATGACCAGAAGTGCACGGAGAGGACTCCCCCTCCGAGTCCACAGAAGAACGTTCCGCCCACTGTTTCTAGAAGCTTCGCGAAGCAGCGGAACGTTCTTGGCTAGGGAGGTTTTGATCCGGTGAAACAGCGGAGCAGCAGCACCGGCACTGGTGGAGCCGGGGAAGAGGATCTCAATGATCAGACGGTGGAAAACGCTGTAGAGAGTCTCCTCCCGTTTGGTGTGGACCTCGCCGTCGTTGTCGATGACGGCCACGTGGACTCCGCCGTTGGTTCCGTACGGCTCCGCCATTGGGGGACTGAACGGACAGTTCACTGAGCAAGGAATGATGTAACTCTAATTTGGCGATTAGCGATTTTGGCAGTTGGAG
>V300016263_L3_WHPEAkcfEAAARAA-541_1_paired_trimmed_paired_merged_contig_263
TGAACAGATCACAACTCCTCGAGGGAAGAGTGTCTGCGTTTAATTATACAAAATCGGCCAATACATAGTAGTTGCATATGGACAAGAAAATAGACAAACTAGGTAAAACCTATACAATAGCTGGCCTATCTTGCCTTAATAGTAGTCCAACAAATATGTATCAAACTGCAGATAAGAAACGATGTTGTCATAGATCTCAGGAAGGGCCTAGAAACCTGGCATATGCTTCAATCGGACAATTTCTTTTTATTAATCTTCAATTGGAAGCTTTACCTATCGCTGAATGATGGCGAGCATGCCTACCGTAAGAGTAAGCTGAAATCACCGAACCAGTCACATTCAACGATTGCTTAGCAAGGCCTAGAGATTTCGTTGTTGCCAGCCACATGATCCAAAAGAATCCAATCCAACCTGCAGCTATCAGAACAGCTCCAATTGCAGATATTGTTGTGGCGGAAATAACAAAAACAGCCACTGATAACGCTCCAATGTATATCACTGTTACACAGGCAAAGAAAATGGCCAAGAATCCTCCTGCAGCTGCCAGAGAAAGTAGGAGAGAGATAGCAACGGCATTGAAAGTTGCTGCCGCAAAGAAAAGCGTGAAGACAAGCAACCCTGTCAAGGCAAGAAGAGTAATCGTGCCAACAGAGATGACTAGCAGTGCACGGAGAGGGCTCCCCCTCCGAGTCCAGAGAAGAACGTTTCGCCCACTGTTTCTGGAAGCTTCGTGAAGCAACGGACCGTTCTTGGC
>V300016263_L3_WHPEAkcfEAAARAA-541_1_paired_trimmed_paired_merged_contig_264
GTATAATTCGATTGGATTAAGAGGGGCATTACTTAAATAATTTATAGAAAAGTATCACTGGATGGGATACATGCGTCCTAATCAAAACACTTCTTGAAACTGCTTTGCATGTCACTTTTTCATGGTTTGAAATCGACTTTTAGGTATATATAAATTTTCTTCTTAAAAGTTCTGCTTTTTTCAACCCCAACCTGCTCCCACTTTCAACATCAAGTAAAAAAACTTTCGAAGATGATGACCCCGGCCGGTCTTCATCTGCATGCACCTTGTTAAAGTAATACTAGGATTAATTAAATAATAACAAAATTTAATTAATCCATGACAAGTGAACTTTTAAAATAACATATATACTAATTAACCATTGTCTGGACTCTTTCTCTGGCTTTGTCATTAGAATCATTGCCCTAGTTTTGTTTATGTTGTAACTTGTAAACAGTAAGAAAAGTGAATTTTTAAATTAATCCTAATGTTTCTTTGTCTTTATATGTTGGA
>V300016263_L3_WHPEAkcfEAAARAA-541_1_paired_trimmed_paired_merged_contig_265
TTAATTTCTTGTTTATTAATTTCATTTACTTATTTGTTTTATACATCAGATGCTTATTCTTTATATCTGTCATGTTTTAATTAACCTTGATAGAAAATTAAGCTCTCTTCTGCCACGCAATTATATGCCTGCTGGACTGGAAAATTAAATAACATAAAATATTGAATGTAAAAAAAAAAAAAAAAAAAAGAAGGTATAATTCGATTGGATTAAGAGGGGCATTACTTAAATAATTTATAGAAAAGTATCACTGGATGGGATACATGCGTCCTAATCAAAACACTTCTTGAAACTGCTTTGCATGTCACTTTTTCATGGTTTGAAATCGAATTTTAGGTATATATAAATTTTCTTCTTAAAAGTTCTGCTTTTTTCAGCCCTAACCTGCTCCCACTTTCAACATCAAGTGAAAAAACTTTCAAAGATGATGACCCCGGCCCATCTTCATCTGCATGCACCTTGTTAAAGTAATACTAGGATTAATTAAATAATAACAAAATTTAATTAATCCATGACAAGTGAACTTTTAAAATAACATATATACTAACGAACCATTGTCTGGACTCTTTCTCTGGCTTTGTCATTAGAATTATTGCCCTAGTTTTGTTTATGTTGTAACTTGTAAACAGTAAGAAAAGTGAATTTTTAAATTAATCCTAATGCGCTCATATAGTTTCTTTGTCTTTATATGTTGGAC
>V300016263_L3_WHPEAkcfEAAARAA-541_1_paired_trimmed_paired_merged_contig_266
TGGTGGCTCGGTATAAATATACATGCCACCGATGCCAGAAGGGATTGCGTCCGAAGATTGACACAAAAAGAAGGAAAGTTGAAACAAAAGGAGGGAAAGTACAGCCACATAAATGTAAACCGAAAGGAGGGAAAGTACAGTCACAAAAGTGTACAAATTCTCAAACAGGTCGCAGATCGATGCGTTTGAAAAACAAAAAAAAAGCTTTAGCTGGAGGACGACAAGTAAGATTGAAAAATAGCAAAACAGTTCCAGCAAGTGTACCCCTACGTCGTTCTCCTAGAAAAGCTAAATGTTTACCGGTGCAAAATAAAAGGCATAGCA
>V300016263_L3_WHPEAkcfEAAARAA-541_1_paired_trimmed_paired_merged_contig_267
GCTACATGGCAGAAGAAGAGAACGCAAGTTTATCACAGTTACTGGCTTAATGGTCTGCTGTTGTCCTGAATGCACAAGGAGTTTCTTATCCCTAAAATGCATAACACGTTCATCACTTGGCTTTCTGGACAACAGCAGACCATTAAGCCAGTAACTGTGATAAACTTGCGTTCTCTTCTTCTGCCATGTAGCTGTATTTGGTTTCTTATATGTGCCCTTATTGGATTTGCCTTTTTTCCCTTTCTTGCGTTTGCTATGCCTTTTATTTTGCACCGG
>V300016263_L3_WHPEAkcfEAAARAA-541_1_paired_trimmed_paired_merged_contig_268
CAAACACAAACCCTTGATCATCCCCATACTTTTTTATTTTTCTGGAGATATCTGTACAATATCATTGCAAGTTGTACCAATACAAATAAATCAAGCAGACTAGAGAATCTCAAACTTGTGAAACTGTTTCATACTCTTACCAACAATCTAAAATCTAATTAGTTAGTTTGATTGAAAGAATAAATAGCATCTGCTGTCTATCGTCCATCGTCCCCAACACGAAACTAATCCTCTCCTAATAATTGTTAGTATCACCTAATTGAACTAAGTCCAAACCTAAACAACGTTAGATAGCAACTCCACCAGGAACGCAGCCTCAGGTCGTCCTCAATGGTTTCACGTTACAAGCACAACTCTTATAAAGATAATTAAAAACAGATCTTGTAGCAAGAAAGGGACATTCTTTTTCCTATGTTGTACCGCTTCTGCCTCTTTTGTCAGTTCCTTTGCTCTTTATGATGGTTCTTCATATATGGCATTGTTGCCATAACTTCCCACAGGAAAGTAACTTACCTCGCGATATTCCCCTTCGCCTAAGAAAATGGTTTCCTTCAATGTCACCGAAAATCTCGAGCTGAGGATCCTGAAACCGATTCCTTCCCACAACTCTGCCTTCAATTTTAATCAATGAAGTATCTCAACTAATAAGAACGCCTTCATGTAGAAAGAACAAATAGAAGACTGATGTACCCATCTTGCAATAATGCCAAAAGTGTTCAATTGCATGTGATCTCACTTAAAGGTGGGACGGAGTTAGGTACTTCCTCAGCACAATCAACGGTACCATCAATTTGAGCTTCAGCCAATCGAGGGACATCAGTTTTCACATCTTCCAAGTGGGGGCAGATAGGAGGGTTCCCTTCACGACACATGTGGCACTTAAATCCAATCAGCTTACCAATGTTCTCCGAATTCAGTCCAAAAGCATCACCGTGAAACCACACTCCACATATTTCACAAGAAATATAATTTAAAGAAGACGAATATCTTGCTTCACAACAAAGGTGGCATTTGAGTTGATCAAGAATGGTTGACGCACATTCTGAATGCACAAGGAGTTTCTTATCCCTAAAATGCATAACACGTTCATCACTTGGCTTTCTGGACAACAGCAGACCATTAAGCCAGTAACTGTGATAAACTTGTGTTCTCTTCTTCTGCCATGTAGCTGTATTTGGTTTCTTATATGTGCCCTTATTGGATTTGCCTTTTTTCCCTTTCTTGCGTCTGCTATGCCTTTTATTTTGCACCGG
>V300016263_L3_WHPEAkcfEAAARAA-541_1_paired_trimmed_paired_merged_contig_269
ACGCCTAGTGACGTTCAGGATACGTTGCACACGATCCTGATAGTATAATGTGTGAGAGGTACATTGTGGGTCAAATGAGGAAGTACTAAGTGCTGGGTTGTGGACATAAGGACGAGATACTTTGTGGTACCGGTTCATGTACCCTGAGACAACATCTGATGCAATGCTAACTGGGCTGCTTCGGTTATTTTGATGCAAGACGTGATTCTGCCACCCATCCCACATCCCATCAATGTATTCATATAATACCTTGTTAACTGATGCATGAGTTGCTTTTGTGCTTCGAGGAAGGACACACAGTGCCTTTGGAATTGTCTGTACATGTCCAAACTGCCTAAGTACCCTCT
>V300016263_L3_WHPEAkcfEAAARAA-541_1_paired_trimmed_paired_merged_contig_270
CCTTCCCTAATCGCATTCCTAAGCCTAATTAGATTTTAATTTCGATAGCTCCCAAAGACTCGAAGTAAAAAGCGTGTGGTCACCACGACGTCGTCTTCTTAATCTCGCCCCACCCCCTCTCCAAGCCCTCTCTCTCTCTAGAACTTTCTCTCTCTACAACCCAAAACGAAGGTCAATAATTCGGTTCCACCTAACACAGCGATACCTTTCCTCATCGTCTTCTTCGCCATCCTCTCTCTCTCAAGCTTTCTCGCTGTCATTGAATTTTTGTCCCTTCGCAAAACCTCTCTCAAGGTTAATTTTCTCGGCATTGGAGATGGATTCCTTTTTCAATTTCAAAGCTCCAAGTGACGATTGTGTGCCGTCTGAGCTAGACATTCTCAAATGCCCATTTTTGAGAAACATCAATGAGCCCACCAACTTTTCCTTCGCCTCATCCTTGGCGTTCCCAGTGCCTGGACGTGGAGCCAAAGGTCCAATTTTTGAAGATGGTCCCAATTTTGACATGGCATTTCGGCTTTTCCATGGGAGTGACGGAGTTGTCCCGCTTTCTGGAAAATCATATGTGCATTCTGACATAGTTGAGCCTCGACCAGCCCCACCCATGTTCAATCCATTAGCTGCAAAGGCAGCTACGATCAGTCTCTCATCCTTTGGTGCTGGAGGGCCATTCAGTTTCGATGCATTCCATAAGAAATGGAAGAACCAGCAAAAGAAATCTAATTCCTCGAAAAAAGATTCTACTTCAAAGGGAGGAAATTCTAATCACGAGGCAGTGAGCAATGAGTGGCTGCAATCCGGAAACTGTCCGATCGCAAAGTCATACCGTGCTGTTAGTGGTGTCATTCCACTAGTCGCAAAGGCTTTTCAGCCCCCCCCAGGCATGAAAATCAAGTGCCCGCCAGCAATAGTTGCAGCCCGAGCAGCCCTGTCGCGAACTGCATTTGCAAAGAACCTCCGCCCGCAACCCCTTCCTGCAAAAGTACTTGTGATTGGAGCGATGGGCATGGCAGCCAATGTTCCTTTAGGGATATGGAGAGAGCACACCAAGAAATTCTCACTATCTTGGTTCGCCGCTGTGCATGCAGCTGTCCCATTCATAGCCTTACTTCGGAAGTCTGTGCTGATGCCTAAATCAGCCATGGCGTTTACCATTGCCGCATCAGTACTTGGACAGGTCATTGGCTCCAGAGCAGAACGGTACCGTCTGAAGGCGGTGGCTTCTAAAAGTTCACCTCTGACTGAAACCTCCGCTGGTGTTGTGACAGCGCAGACAAGCGAGCTACAGGTGCTCCAAGCGAAAACTGAAACCTCTGCTGGTGGTGCGACAACGCAGACAAGCGAGCTACAGGTGCTCCAAGCGAAAACCGGCCACTGCAATGCGATGGAGGAGTGGAATTCAGTTTCTCTTCAGGTGGCGCGTCCTTCGTCATCCACAGATGTGTTCTAATGATTTGTTTGTATTTCGATGGGCGCTGATCGAT
>V300016263_L3_WHPEAkcfEAAARAA-541_1_paired_trimmed_paired_merged_contig_271
AGTACACCTCTGGATACAGGTCATATTCAAATACATAAAACTTGAAGGAAGGGAAACAACTCGAAAAAATCGTCATTCGAATTATACATTTATTCTTCTCTCAGGTCTTCAGAGAACTTGGACAGTGTTTGGAGTCACAAACCAAACAGAGAATTATACTCCGTTAAATACATAGAAACGATAGAACGTATCGATCAGCGCCCATCGAAATACA
>V300016263_L3_WHPEAkcfEAAARAA-541_1_paired_trimmed_paired_merged_contig_272
AGTACACCTCTGGATACAGGTCATAGTCAAATACATAAAACTTAAGGAAGGGAAACAACTCGAAAAAATCCTCATTCGAATTATACATTTATTCTTCTCTCAGGTCTTCAGAGAACTTGGACAGTGTTTGGAGTCACAAACCAAACAGAGAATTATACTCCGTTAAATACATAGAAACGATGGAACGGATCGATCAGCGCCCATCGAAATACA
>V300016263_L3_WHPEAkcfEAAARAA-541_1_paired_trimmed_paired_merged_contig_273
TCAGCCGCCGTGAACGGTGGTGCTTTCGGAAACCCTAAATATTTAAATCGTCTTAGCAAACTGAAGCTGGTTAGGGAATGCAGAGAGATGAGAGAAGCTTCGCTGCCCAAGCCTGAGCTTTCAGTACGTGCCAAACGCTGCATCGGCGGCAGGAATTGTCACCGGAAACACGTAGAGGACGGGTGATCCATTCGCCTCTTTTCTTGTTTTCCGCAGCGGTTACGTTTTTTCTCAGAGGCCACACCTTTCGTGTATTTTTTTAAAAGTTTGTTTTAGTTACCAATGGCCGAGCAGAAAGAAAGCGGCGGCAGCTCGTTGCTGCATGGCAAGTACGAGCTGGGCCGTCTTCTGGGTCACGGCACCTTCGCCAAGGTCTACCACGCCCGCCACCTGCAGAGCGGGAAGAACGTGGCGATGAAGGTTGTGGGGAAGGAGAAGGTGATTAAGGTGGGGATGATGGAGCAGATCAAAAGGGAGATCTCCGTCATGAGGATGGTGAAGCACCCCAACATCGTCGAGCTCCACGAGGTCATGGCGAGTAAGTCCAAGATCTACTTCGCCATGGATCTGGTCCGCGGCGGTGAGCTCTTCGCCAAAATCGCCAAGGGCCGGCTCAGGGAGGACGTTGCCAGAGTCTACTTCCAGCAGCTCATCTCCGCCATAGATTTCTGCCACAGCCGCGGCGTTTACCACAGGGATCTGAAGCCGGAGAACCTCCTCCTAGACCAGGACGGCAACTTGAAGGTCACCGACTTCGGGCTTAGCGCTTTTACCGAGCACTTGAAGCAGGACGGGCTTCTCCATACCACATGCGGCACGCCGGCGTATGTGGCTCCGGAGGTCATCGGAAAAAAAGGATACGACGGAGCCAAGGCGGATCTATGGTCCTGCGGCGTCATCCTCTACGTGCTTCTCGCCGGGTTTTTGCCGTTTCAAGACGACAATCTCGTGGCCATGTACCGGAAGATTTACAGAGGAGATTTCAAATGCCCACCGTGGTTCTCGTCTGAGGCCCGGAGACTCGTGACAAAGCTTCTCGACCCGAACCCGAGTACCCGAATCACCATTTCCAAGGTCATGGACTCCTCCTGGTTCAAGAAATCGATTCCCAAAGTCGTACTGACGAAACAGGAGCAGGAGTTCGACGAGCCGAGCGAGAAGATCACGTCGACGCAGACGGAGACGCTGAACGCGTTTCACATAATATCGCTGTCGGAGGGGTTTGATCTGTCGCCGCTCTTCGAGGAGAAGAAGCGGGAGGAGAGGGAGGAGCTGCGGTTCGTGACAACGCGTTCGGCGAGCAGCGTGATTTCGAAGCTGGAGGAGGTGGCGGCGGCGGGGAAGTTCAGGATAAAGAAGAGCGACTCGATGGTGAGGCTGCAGGGGCAGGAGACCGGGCGGAAGGGTAAGCTGGCGATAGCGGCGGAGATATTCGCCGTGACGCCGTCGTTTTTGGTGGTGGAGGTGAAGAAGGACAATGGTGATACGTTGGAGTACAACCAGTTCTGCAGTGAGGAGCTGCGGCCGGCACTCAAGGACATCGTGTGGACATCCCCCGTCGACGGCGGCTTGATTGATTAAGATTTTAAGATTGTGATTAGTGTGTGGTTAATTATAATTAGTGTGGTTAATTGTTGGTGTTTCGATTAATTAAGTTGGAATCGGAACCGGCCGGGCTGTCCCGTGACGTCCCTCTCTGTCGTTTTAATCTGTTTTTCATGATGCTCTTTGTGTCGGTGCTGTGAAAGGTGAAACTGTGAATTTATGTGAATATGTGCAGGTTAATTTCACATAAGCTTTTCCTTTTATTTATTTTCTTAGAAATGTGAATATTTACAAAGTGATTTTTATACATAATGAGATATGTACCAGT
>V300016263_L3_WHPEAkcfEAAARAA-541_1_paired_trimmed_paired_merged_contig_274
CTAAAAATTTAAGCCGGCTTAGCAACCTGAAGGTGGTTAGGGAATGCAGAGAGATGAGAGAAGTTTCGCTGCCCAAGCCTGAGCTTTCAGTACGTGTCAGGCGCTGCATCGGCGGCCGGAATTGCCACCGGAAACACGTAGAGGACGGGTGATCCATTCGCCCCTCTTGTTTTCCCAAACGGTTACGTTTTTTTCTTAAAGAGGCCTTTTGTCAAACACCTTTCGTGCATTTTTTAAAGTTTGTTTTAGTTAACAATGGCCGAGCAGA
>V300016263_L3_WHPEAkcfEAAARAA-541_1_paired_trimmed_paired_merged_contig_275
TCATCCCAAGAAACACGACTCTACCAACCTCCAAGTCGGAGGTGTTTTCAACAGCTGCAGATGGGCAGACAAGTGTCGAGATTAATGTCCTTCAAGGAGAAAGAGAATTTGTTAGAGATAACAAGTCTCTTGGGAGCTTTCGTTTGGATGGTATTCCCCCTGCACCACGAGGGGTTCCTCAAATTGAAGTCAAATTCGACATTGACGCCAATGGTATTTTATCCGTCGCTGCTGTGGACAAGGGCACAGGGAAGAAGCAAGACATCACCATCACTGGTGCCAGTACCTTGCCAAGTGACGAGGTGGAAAGGATGGTTAGTGAAGCTGAGAAGTTTGCAAAGGAAGACAAGGAGAAGAGAGACGCCATCGACACAAAGAACCAGGCTGACTCGGTTATCTACCAAACAGAGAAGCAACTGAAAGAGCTGGGAGACAAGGTTCCAGCTGAAGTTAAAGGAAAGGTGGAGGCAAAACTTGGAGAGCTCAAGGAGGCAGTCTCAGGGGGTTCAACTCAAGCCATAAAAGATGCCATCGCTGCCCTTAACCAGGAAGTGATGCAGCTTGGCCAGTCGCTTTACAACCAGCCCGGGACTCCAGGTGCTGGTGCAGGGCCAACTCCACCCGGTTCTGAAGCTGGTGGGTCTTCAGATTCATCATCCGGCAAGGGACCCGACGGTGATGTTATCGATGCAGATTTCACCGACAGCAAGTGAGCAAAGACCGTTGGACAGAAGTTAGTGGCCTTCTTGCTTATACTATTTAGATTAAATGTGTATATTAGAATGATTCTGCCGGGATGGGATCGTGGTGTTGGGGATACTGTGTCATTTTTGTTTTATGGAGAATGAGAAACAATGTTGTTTAGATGACAGAGGACTAGTTACCTGTACTTAATTAGAGGACTTGAGAAGACCGATACCGAAACATTACGGCGATTGGAGCCCTTGCAAATTGGTTAAAGCGTCGATTGATTTAAATGCAAAAGAACAGGCACCGTATGTGCATTTAGCCGTGAAAACCAATACCAATTGTAACAAACCAACACAATCTATCTAGGACTTCGAGGGAGGCTTTCATGACCTCGTCCTCCTCCGCCACCGCTAAGTCTTAGTGATGATCTAGGACTACTGTTGTTGCTACTGGGAGATAAGTTGGAAGGAATATGATTTTGGCCTTGACCTGGAGAAATATTCGGCCCCATCAACGAGCACCTCGTGCTCCCAGACTCCGATCTACCTGGCGACGTCAAAGGAGGTGGAGTCCTAATCCCTCGGTGGTGTGCTCTTGCACTAAATGAAGACTGGTACGCCTGGTGGTGGTGGTGATGGTTTTGGTGGTAGTTAGGGTGTTGGTGACGCCCTTGAACATGGCCTTGGTATGCACTGCAAATACTTGGAGAGCTGTGCACTCTATGCACTGGAGGCGAAATCGTGAACCGGTGACCTGCCGTGCTCGTGTCAGCCACAACCGCATGGTGTTCAGGGGATGCTGATTGAGATGCTGATTTGGGCGATGAACATGCCGAATATAAGCCGAGGCTCCCCATGGGGCTACTTGCGATGACCT
>V300016263_L3_WHPEAkcfEAAARAA-541_1_paired_trimmed_paired_merged_contig_276
GGTTTTGGTGATGGGTGTTGCGAAATTTATCTACGGGTTCTGTTCGGGCGATGGGAAAATGAAGGGGAATGAATAAGGTTAATGGTAATTTTGTTTTGGTGGTGGTTTGTGGAGATTGTAGAACTTGCATTGAAGGAAGCTGTTGAGTAGAATTAGACTCAACTGTGCTTCAGTGCTGAAAATTGCGGGAATAGATAACCGGATATGAACATCCAATTTCAGTTAAGGAAACGATTTGTTATTGTCTACTAATGCGAATTTGTGAAACATTAAAACATTAAGGTATTTCCTGTTTCCTTTAAAAATCTTTACTTTTCCGAAGTGCACTATTTGTGTGATTCAGCTAACAGAGTTTGGTTAACTTTTAAAACCGATGTAGTGCTTTGATTGTCTTATTCTTTCGCTCCGAAGAAATTTCAGCTCAGGTGTTGAGGAAGCTTGTGGACGATGCTTCAAAGTTTTTGAATGATAAAGTTACTAAAGCGGTGGTCACTGTGCCTGCTTACTTCAATGATTCTCAAAGAACTGCTACAAAAGATGCTGGCCGCATTGCCGGGTTGGAAGTTCTTAGGATTATAAATGAACCTACTGCTGCTTCTTTAGCATACGGTTTTGACAGGAAGAACAGTGAAACTATCTTGGTATTTGACCTTGGAGGTGGTACTTTTGATGTCTCAGTACTTGAGGTTGGTGATGGTGTGTTTGAAGTGCTATCTACATCAGGAGATACACATTTGGGTGGTGATGATTTCGATAAGAGGATTGTTGACTGGCTTGCTGCAGACTTCAAAAGCAATGAAGGAATAGACCTGTTGAAGGATAAACAGGCTCTTCAGCGGCTGACGGAGACAGCTGAGAAAGCCAAGATGGAGTTGTCATCTTTGACTCAGGCTAACATTAGTCTGCCTTTCATTACTGCAACTGCTGACGGGCCGAAGCACATTGAGACAACCCTTACAAGGGCAAAGTTTGAGGAGTTGTGCTCAGATCTGCTTGACAGACTTAGAACACCGGTCGAAAACTCCTTGAGGGATGCAAAGCTTGCCTGGAAAGATATAGATGAGGTGATACTTGTTGGTGGTTCAACACGTATACCGGCTGTACAGGAGCTTGTAAGGAAGGTGACAGGGAAGGAACCAAATGTTACAGTTAATCCTGATGAAGTTGTCGCCCTAGGGGCTGCAGTTCAGGCTGGTGTATTAGCTGGAGATGTCAGTGACATTGTGCTTTTGGATGTGACACCACTGTCATTGGGTTTGGAGACCCTTGGTGGTGTCATGACTAAGATCATCCCAAGAAACACAACTCTACCTACCTCCAAGTCGGAGGTGTTTTCAACAGCTGCAGATGGGCAGACAAGTGTTGAGATTAATGTCCTTCAAGGGGAAAGAGAATTTGTTAGAGATAACAAGTCTCTTGGGAGCTTCCGGTTGGATGGTATACCTCCTGCTCCACGAGGGGTTCCTCAAATTGAAGTCAAGTTCGACATTGATGCCAGTGGTATTCTATCGGTCGCTGCTGTGGACAAGGGCACCGGAAAGAAGCAAGACATCACCATTACTGGTGCCAGTACCTTACCTAGTGATGAGGTGGAAAGGATGGTTAGTGAAGCCGAGAGGTTTGCACAGGAGGACAAGGAGAAGAGAGACGCCATCGACACAAAGAACCAGGCTGATTCTGTTGTCTACCAGACAGAGAAGCAACTGAAAGAGCTGGGAGACAAGGTTCCAGCTGAAGTTAAAGCAAAGGTCGAGGCAAAACTTGGAGAGCTCAAGGAGACAGTCTCAGGGGGTTCAACTCAAGCCATAAAAGATGCCATCGCTGCCCTTAACCAGGAAGTGATGCAGCTTGGCCAGTCACTTTACAACCAGCCTGGCACTCCTGGCGCTGGTGCAGGGCCAACTCCACCCGGTGCTGAAGCTGGTGGGCCTTCAGAATCATCATCCGGCAAGGGACCTGACGGAGATGTTATTGATGCAGATTTCACTGACAGCAAGTGAGCAGGACGGTTGGACAGAAGTTAAGTGCCATTCTTGCTTATTTTGTTCAGATTGAATGTGCATGTAAGAATGATTTTACTGGGATGGGATCGTGGTGTCGGGGGTTAAGGTGTCATTTTTGTTTTATGGAGAATGAGAAACAATGTCCTTTAGATGGCAAAGGACTAGTTAGTTGAAATTAATTAGGGGACTTGAGAAGAACGATAACAAAACAACAGGGCGATTAGATCCCTCGCAAATTGTTTAAGCATCGATTGATTTAAATTCAGATGAGCAGCAAACTTGACTGAACCTATATATGTCTGTACTTGTTCCAGAATTGATACTTGTTGATAGATAGTTTCTGTTTTATCTTTGCAATATTTCTTTCATTTGCACGAAAAAAGAACAGGCACCGTATATGCATTCAGCAGTAAAAACCAACACCAATGGTAACAAACCAACAGAGACTGTTTGGGACTTAGAGGGAGGCTCCCGTCCCTGCTGATGTTCGTGTTACAAGCATTCAGGGCGGACAATTGTCAGTGTCCACATTTGCTGCTTCATCCTCCGCCGCCGCCGCTGCCACTTAGTCTTAGTGATGATCTAGGACTATTGTTTTTGCTACCGGTAGGGTAGTTGTAAGGAATCGAATTTTGGGCATGCCCAGGAGAAATAGTAGGGCCCATCAACGAGCCCCGTGCGCTTCCGGACTCAGACCTGACTGGCGACGACGGAGGTGGTGTCCTAATCCCTAGGTGGTGTGCTCTTGCACCAAGCGAAGACTGGTACGCATGGTGGTGGTGGTTCTGGTGGTAGTTAGGGTGATGGGGACGCCCTTGAGCATGGCCTTGGTATGCACTGCAAATACTCGGCGAGCTGTGCACTTTATGCATTGGAGGCGTAAGCGAGAACCGGTGACCTCCCATGCTTATGTCACCCACAAGCGCGTGGTGTTCTGGGGATGCTGATTTGGGCGATGAACACGCCGAAGATAAGCTGAGGCTGCCCATGGGGCTACTTGCGATGATCATCGGGGCAGTCGGAGCATTCTGCTGCTGTTGCTGCAATTGGGGCTGCATTTTCGGTGGTGATCGAATGATTCCATTGATGGCGTCAATGTAACGCTGCTCCAGCATTTGGTGTTCCAACGACGGGGTTGGACCCTCGATCACCACTGGCTTGGACAGGAACAAGAACGTTCGCAGCTTCGGGCTCCCTTCGCTCTCTTGTCGATCATATTCATCGAGCATGTGCTTTAGATCCTCGTCGCTTTTGACGGAGACCAAGGCGTCGAGATCTTCCGTGCCTAGCTGGTATTTCAGCACCATCTCCCCATCAGACAATGTACTCAGCTTTTTCATCAACTCTGTCACGTAGATAATGTAATGTTCTTAAAAAATTCGTAAATTTGTTAAAGCAGAGGAGGTTCCGAATTCCAATCTCATTGACGAAAGTTTGATACACCCTGAAATTCAAAAGGAATAGACTAACAAAATGGGCACCTGCGAACGTTATGCTGCGAGACAATGCGACGACGCGAGTATCCCCTCCGACGTACTTGAGGTGGCCGTCGGCGGGCCTGGGTAGGATTCTGCCACCATGGCTGCACAAGAACTTGACCCTGTTTCTGGGGGAGGACGGCGCGTCACTATCACCACCGCAACTACCGCCACCAGTACCGCCAATTTCACCCGCCATTTTTCATGTCAAATTATGTCATGTACGTATTGTTTTATGAACTGATCATATAAATTAATTATAATGTAAGTAATCAACTCAGCGAGACTGCAACTGCAACCCCCTCCCCTCGACCTTGAATCGCCGTCACGAAAAGCCCCC
>V300016263_L3_WHPEAkcfEAAARAA-541_1_paired_trimmed_paired_merged_contig_277
ACAGGGCTAGCAACAGTAATAAATCTTGTAAATATAATAATCATAATACTGGTTTTATCTTGTCAACTGAAAATGCTACAATTGATAACAATGAAGCATCTACATTTGGACTTGCAAATCCGTCCAATGAAGTCTATGACGGTATTAAGTGTTCGGACAGTGTATCTGTGGAGAAGTCAGATGATGGGACTTGTTCTGACCAATCTGTGGATGCAGCTGAATCATTGGAAGGCCATGAAAATGTTTTGTCTTCTTCATATGATGAAAGCAAGAGTTCCCGAGGGGACTCACATGACTCTGGAAATGTAAAGGACAAGGAATCGTATAATTTCTACCAGGCAGCTGATGGTCAGCACATCATTATTCATCCGTTGAACATGAAATGCCTTCTACACCACTATGGGAGCCATGATATGCTACCACACAGGATAAGTGGAAAAATTTTGCAATTGGAGACTGTGACTCAGACAGAAGCTATGAGGAGGCGCTATCGCTACTTGAGTCATTTTTCTTTAACAACAGTACTCCAGTTTTCTGAGATTGATCTCAGTGAGGTATTGTCTCCTGATGCGTTGTCTCCCTTTATGGAAGACATAAAGAAGCGTGAAAAGCAGAGGAAGCAACTTGCTAGGAAGGAGCAAAAGGAGAAAATGAAGGCTGAATCTACCATGGCATATCCCATCCCCATAGTAGCAGGTTATGGGCAGTCCTTTCATGATGGATCCCCTACATTCTCCATGGATGACTTCGAGGCTTTGGGAAGTTGTACAGTGACATCATCAAGCCCTCCTGTTGTTGGGGAAAGGAAGCTCTTCTC
>V300016263_L3_WHPEAkcfEAAARAA-541_1_paired_trimmed_paired_merged_contig_278
AATGATCATAATAGTGGTTCTATCTTGTCAACTGAAAATTCTGCGAATGGTAACACTGAAGCATCTACATTTGGACATGCAAATCCATCCAATGAAGTCTATGACCATAATAAGCGTTCAGACAATTTATCTCTGGAGAAGTCGGATGATGGGACTTGTTCTGACAACTCTGTGGATGCAGCTGAATCATTGGAAGGCCATGAAAATGTTTTGTCTTCTTCATATGATGAAAGCAAGAGTGCTCGAGGGGACTTACATGACTCTGGAATTGTAAAGGAGAAGGAATCATACAATTTCTACCAGGGAGCTGATGGTCAGCACATCATTCTTCATCCATTGAACATGAAATGCCTGCTACACCATTATGGGAGCCATGATATGCTACCACACAGGATAAGTGGAAAAATTTTGCAATTGGAGACAGTGACTCAGACAGAAGCTATGAGGAGGCGCTACCGCTACTTGAGTCATTTTTCTTTAACAACAATACTCCAGTTTTGTGAGATTGATCTGAGTGAGGTATTGTCTCCTGATGCCTTGTCTCCCTTTATGGAAGACATAAAGAAGCGTGAAAAGCAGAGGAAACAACTTGCTAGGAAGGAGCAAAGGGAGAAAATGAAGGCTGAATCTACTGTGGCATATCCCATCCCCATAGTAGCAGGTTATGGACAGTCCTTTCATGATGGATCCCCTACATTCTCCATGGATGACTTCGAGGCTTTGGGAAGTTCTACAGCGACATCTTCAAGCTCTCCTGTTGTTGGGGAAAGGAAGCTCTTCTCAAGTGTCACAAGGCTTGGTTTTGCTGCTGCGCATGATTCTCCAGCGCTGAAACTAGAAGGAACCAATTCTCTAAACGGCAATGATGCAGGGAGAGTCTCTCCCAAGACAAATGCAGGTACCCAGAATGCGGGTGTTGCGTCATTTGCTAATATAATCTCCAGAGCTAAGCCTGGTGAAAATACGGATCCACCCAAGACAAATGATTCGGGAAAGAAGGGAAAGAAACAGAGTCGAGTCCTTTTGTCAACAGCTGGTGGTCGACGCTACTGATGACTTGTCAAAACCTCGAGTACCATAATGGTGTCGTCTTGTATCATAAACCTTTGATGACACGAAAGTCAGTGAATGTATGACCATTATGTATAATGGGGTAGATGGAAAAACAAGAACCATTTCTGAAATCCTTACCCTCTTTTCTTTGCTTTTGTTTCTTTTTCTAGCTATTCTGTTTTTCATCTTGAGAAATCCATACCAGAGAGGCTGAATAAATTGTAAGACTTGTTTCAAAGCGCTTCTTATATTTTTCTATTTTCTAAATGCGCATGCAAAGGAT
>V300016263_L3_WHPEAkcfEAAARAA-541_1_paired_trimmed_paired_merged_contig_279
TGTCAAATTGCGTTTAGGGTCCTTCAGCCACCCCCACTCAACGAAGTGATCATAGAATATGCTTGAGGTGCCAGGATGGGTGAGAATGTAAGCATATCCAAGCCGGACTTTTATCAGATGGGAAAGGCAACAGTTTTGAGACCAAGTTTCATGATTGTCGATAAATGTCACAGCACCTTCTGGCTTGATGCCGATCAACCCTGGTGGTTTCCCATTTGAATCCTTTAGCCTCCATAGCTCACCCTCCACAGCAACATCCATAATATACTTGGTTGTCATATCAAACGTCGTGACAACACCCCCAATGCCTGAATCCAACTAACTATTTCATTCCTAATTTCCTATGTGCATCTTGGTTCTGAATCCAACGCCAGTACTCGACAACTGCGAATTCCGGCAAAGTTCTGTCCATGTAGAGCTTGGTTAAGCTAGAGCCATACCCAATCGCATAATCAAACCTCCATCCATCAAACCCTATTTCGGTTTTCAACCAGATCATCCAATCAGACAACTCGCTTTGAAGCCTAGGGTTTCTGTGGTCCATGTCAGCTGTGAACGGGAAGTTGTCTCCTGTGTCTGGGTTGCCAGTGCCAAAAAGGTGGTCATTGTCATCCCTGCAAATCAAGGAGGCATCGAAGTCAAGACGTCCATCCGGCTTTCCACCTTCAAATATGCTCCATGGTCCGTTCTCATCTTGTTTGACAGCTGCTCTGTGGTTTATCACAACGTCTATGGCTTTGATTCCCTTCTCATGCCTGGCAGTAAATAGGAACTTCAATTCTCGATGCATCGAGATCGTATAGCCTTCCGGAGAGCATCCCTCGGTTCCATTAGCGTGAGGCGGAGGAAGCCAGACATGG
>V300016263_L3_WHPEAkcfEAAARAA-541_1_paired_trimmed_paired_merged_contig_280
CCGGAGGAGAGGAAATGGCATCAGATTGGCCTTATTTATTCTAATACAGTACAGAAATGAGATTTTTTGTAGTTCAGTTTCTCTCCCACACAGCAAAGTCTTGTCCACTGGTGGCAACGTGGAAGTTCGACTTTGTGGGATCAAGGTCTCCAAGGTCCAACTTTGTACCAATCTTCATGATAATCTTGTCGTCAATGTTGGCCATATACAGGTTAGCCTCGGCAGCCAAGATACTCACACTGCTCTTGGAATTGATCCCATTCCTTGCCCTAATTGCAGTCAAGTTGCGTATAGGCTCCTTTGGCCACCCCCACTCAAAGAAGTGATCATAGAATATGCTTGGGGTCCCAGGATGGGTGAGAATGTAAGCGTATCCAAGCAGGACTTGATCAGATGGGAAAGGCAAGAGTTTTTGAGACCAAGTGTCATGATTGTCGATAAACGTCACAGCATTTTCTGGCTTGATCCCAATCAACCCTGGTGGTTTGCCATTTGAATCCTTCAACCTCCATAGCTCACCCACCACAGCAACATCCATAATATACTTGGTTGTCATATCAAACGCCGTGACAACACCCCCAGCTGCCTGAATCCAACTAGCTATTTCATTCCTATGTGCATCTTGGTTCTGTTCGAGTTTACCATCCTGCCCTTTCGCAATGTTCCAACGCCAGTACTCGGCAACTGCGAATTCTGGTGAAGTTCTATCCATGTAGAGCTTGGTGAAGCTAGAGCCGTATCCAATGGCATAATCAAACCTCCACCCGTCGAACCCTATTTCGGTTTTCAACCAGTTCATCCAATCAGACAACTCACTTTGAAGCCTAGGGTTTGTGTGGTCCACGTCAGCTGTGTATGGAAAGTTGTCTCCGGTGTCTGGGTTGCCAGTGCCGAAAGGATGGTCATTGTCATCCCTGCAAATCAAGGAGGCATTGAAGTCAAGACGTCCGTCCGCCGTTCCGCCTTCGAAGATGCTCCATATTCCGTTCTCATCTTGTTTGACAGCTGCTCTGTGGTTTATCACAATGTCTGCTATGGCTTTGATTCCTTTCTCATGCATGGCAGCAATTAGGGACTTCAATTCATCCTTATTTCCATAGCTCGAAGCATCGAGATCGTATAGCCTTCCGGGGTAGTATCCCTCAGTTCCATTAGCGTGAGAAGGAGGAGGAAGCCAGACATGGGTGATGCCAGAGTCAGCAAGTTCAGGAATGGAGGTCTTGAGTGTGTTGTACCATCCTCCTTTCTTACTTGAATCCCAATTGAACCCCTGAAATAACACGGCGGGGGCTGCAAAGGAGGGCAAGAGAGAAGTGCAGAGGCAAAAGCAGAAGAAAAGGAGGAAGTTCATGGTGCCTTGGTCTTACAGTTTTATCTGTAAAGGGAAGCTAGACACTTGACTTGGTGTGCCTTTATACTCGTATATCTCGTTGAATTTTCTTCACCAAAAGTCAGATTTTGAAATTAAACAGCCAAGACTGGCGGAGGTTGAAACTCCAGCTGGATAACCAGTTTGTACGACAAGATATACATGAGAAAATTCAAAGCACCATGCCGTGTGTTGGGCTAGAAAACGGCAGACTCGGCCGAGTGCGATCAGTTTTTTCAAAAAGTTAGGCAGCATCCATCAAATTGATTGGCAATCATGTACTCTGAACTTCCTTGAACCAAAACCATTTTTCTTTATGGACAAGCGCAAGTTGATCAATGCTGGGACTATCATGTGACGCGAGAGATGGAGTGAAGGTGATCAATGACCGATTACACCCAAGATTTTGCCTCATCGGGTTCAGCCCCGGTGAACATCATAGTATTGAACTGTTTCACTTGTTGTTTTTGGTTGAAATGAACTGTTACACTTTCTTTTTCATTGTCAGAGTTCGTGAGGCAATTTTGGCTCACCCCAGTTTATTTCTGCCCATTGTATTGGATAAATAGAAGGAAAATCAAATGACGAAAATAAACATGGATGTGTATAAGCCGAAAAAGGGTGTGCAGAGTTCATTTCCCTTTCAGTTTATCATTGATATGACTGATTTAGGCTGTTTTGCAGCCAAATCAAACTCTTAAAGCCAAGAGTAGCATTCTTCACATGGCAATGCATTACGGGATAGGAGACGCCACATAGCGGTGAATCCGTTTCATGTAAGTCATTCTCCCCGAAACCACCCAACTCCCAAATATCCAACCCAGCAACACTAAACATAACAGAAGTAGACAGCAAATTTGCAGGCAATCACATGAAAAAGAAGAATTTATAAAAGCATCCTCAGAATCATATTCTAATTGGCAGCTTATTGCATTAAGTATGAAATGATTCATATATCCAAGAACACAAGCTTTCATTTAATTGACTTCTATTCCTCTCTTAGTGGAAAGCTAAAATTCCATCAGTTCAAAGTTTACCAGTATTTCATAAATCCATTAAAACAAGCAAGAAGAAGAAAGGGGGATTAAAGTCTGAAATCCCAAATCTCACATCTTGGCAGGCTTGGGGAAAATGTCGGGTGTGAATTTCGTGGCGGCACTCAGGCTGCCCTTGACCTTCATTGCCCCCCTCATGAAAGCGATTTGCGGGTTCATCTTCCCCAGGGCCACCTTCACGAAATCTTCATCCTTGAACGAGAAAGTCGCATCTGGCTTCCCTCCTTCATATGCCCCTTTCTTGACCTCGCCTTTCTTGAGATCAACAGTAAAAATCACCTCATCGAATCCAAGTTTCTTGGGTGCGATGTTTATCTGATACACGAATCCAATTTTCTTGGTGATTTCTTTGCCGGCGTCGGTTTTCAGGTGCTCTTTCATCAGCTCCAGCAAGCTTTCCGACTTCAGCTCTGCACCGCTCGCCATTGCTGTTTCTTTCCCTCTCTCTGCAAGTATTGAGATGGAAAGGGCCTCGCAACTACGTCGTTATTATCGATCCGATTCCCAGAGGGACTGGTGAGGTTGGTTTGAGAACTTAATTGGAATATGAGATCACGCGCGAACGAACCGCGCGCCTGAAGAGATCAGATTACGGACAAGGCACGCATTCCCATAA
>V300016263_L3_WHPEAkcfEAAARAA-541_1_paired_trimmed_paired_merged_contig_281
TGTCAAATTGCGTTTAGGGTCCTTCGGCCACCCCCACTCAACGAAGTGATCATAGAATATGCTTGGGGTGCCAGGATGGGTGAGAATGTAAGCATATCCAAGCCGGACTTTTATCAGATGGGAAAGGCAACAGTTTTGAGACCAAGTTTCATGATTGTCGATAAATGTCACAGCACTTTCTGGCTTGATGCCGATCAACCCTGGTGGTTTCCTATTTGAATCCTTTAGCCTCCATAGCTCACCCTCCACAGCAACATCCATAATTACTTGGTTGTCATATCAAACGTCGTGACAACACCCCCAGTGCCTGAATCCAACTAACTATTTCATTCCTAATTTCCTATGTGCATCTTGTTTCTGAATCCAACGCCAGTACTCGGCAATTGCGAATTCCGGCAAAGTTCTGTCCATGTAGAGCTTGGTTAAGCTAGAGCCGTACCCAATCGCATAATCAAACCTCCATCCATCAAACCCTATTTCAGTTTTCAACCAGATCATCCAATCAGACAACTCGCTTTGAAGCCTAGGGTTTGTGTGGTCCATGTCAGCTGTGAACGGGAAGTTGTCTCCTGTGTCTGGGTTGCCAGTGCCAAAAGGGTGGTCATTGTCATCCCTGCAAATCAAGGAGGCCTTGAAGTCAAGACGTCCATCCGGCTTTCCACCTTCAAATATGCTCCATAGTCCGTTCTCATCTTGTTTGACATTTGCTCTGTGGTTTATCACAACGTCTGCTATGGCTTTGATTCCCTTCTCATGCCTGGCAGTAAATAGGAACTTCAATTCTCGATGCATCGAGATCGTATAGCCTTCCGGAGAGCATCCCTCGGTTCCATTAGTGTGAGGCGGAGGAAGCCAGACATGG
>V300016263_L3_WHPEAkcfEAAARAA-541_1_paired_trimmed_paired_merged_contig_282
AAAATTGCCTTGATTGAAAAGTTGTCCATAAATGATAGGTGAATTAAGGTCATTAAATACCCTCAGTGGAAGCATCCTAATTATGAGTAGCGGGCAAAGGTGTTCAAAAAGGGTCTGCTGCATGTTTTCAGAGTCATCACTTTTATAGGTCTGGCACTCCCGTCCAGAAAAGCTGTTTCCATCAAACTCTTTCCGTTGTTTAGCATGCAATAGAACACAAGAGAGAACGGCATCAGCAGCTTCTGCCAAGTGCTCACTTATAAAACTCAAAAACTTCACCATTGTTGCATTTGATGGCTCTGCAAACATCTTCTCAATCAATGGACCAATCAAGAGGTCCCAGCTTTGAACACTTTTAGACCACTCTGGGATCAGCCTAAGCACTCGTTCACTCTCCAGTTTTGATCCTGAAACTACATCCCCTGCAGTGTTCTGAAGATTTACGTTTTGGCTGAGGCTGCTAAGACAGTCGAGCAGGAAACATATAACCTCAGCATTCTGGCTATGATATTTTAGTACCCCAACACAGGCATCACTTGCAGTTGATTGCAATCTTTCATCCGATGAATAAACTAGATGAACTAAAGCAGGCAAAACTAATGAAGGGTCAATCATTGTAAGCAAAGTAGATGCATGTTTTCGAATGGCAATTTCTTCATCTTCAAGTCGCTCAATCAAGTGGTTTGCAATATCTTGCCATGATAACTGGGGAAGTATGTCATTTGAATCTGACGACATGCGAATGAGTTCTGATACAACATCAAGGGCATTCCCCCTCTGTTGAACATTTCCACAAGCAAGGCGTTCTAGAACTTCTTTAATGCAACGGTTGTCTCTGCTCATCAAACAGTATTCAGCTATCAGCATAACAACAGCTCTAGCTGTGCCGTCCCGTTCATCTAAAAGATGAATCAGCAATGGTAGCATAGCATCCACCTCACCAGAGTCAGTGAGACTACTTCCAGATAGTTTTGGCTTAAAAATGACTGCTTTGAATATACAAACAACCCCATCTATCACATCATCATCAGCAGAATGAAGCTGTGGTAGAAGAACCTGTGATATCCTCATCCCATATTCTGACACTATGCTCTCAAATTTCTTGCTGTCAAGACGCCCCAATAGAAGGCATAGACAATTCAGGAAAAACTTTCTGGTCTCTGCACCACCATCCTTATTCTCACTGGGCCCTCCTGAATAATTATCTGTATAAAACTGTATGCCTGCTAAGTATTGGTCCAACAATTCTTTGTAATGCTGAGAAAACTTCTGATCTTCCAAGTGCATTAACATGCCATAATGCTTCCAACAAGAATACAGTAGCAATGCTCCAGTTTTGACAACCTTCGAACCTCAACTTCCAAGTGACGATAATGTCCTTTTATCTCCTGCAACCACTT
>V300016263_L3_WHPEAkcfEAAARAA-541_1_paired_trimmed_paired_merged_contig_283
AATTTACAGCAACTCAAGTATTGAATGCGGAAAATATAACCGAAGAGTTCGGTCAGGAAAACACGAACACAATGAAAGTGTTAACAGCCTTCCTATGCCCTAAAACCAATTTGGGCAATGGCCAATCAATCAATGTAAACAAGACTGAAACATTCTAACGAGAGTTAATGCAACCAACACAGAGCTCGTGATCATGTTTCGAAGCATGTATTGCACATCAAACGGAAGATAAAAGCATCGCAAACAATTTTTTCAAGATCAAAAGAGCAACATACGTTTATATCAAGAAATTCAAACATAAGATGTTCACAAATAGGACTCGTTCGGCAGAAAACCAGGAGCCTTTTAACAATTTCTCCATTAGCACTACATATCATAAGCCAAAAAGAAAGACCCCCTACTAGATTGATACGGGGACTAATCTCTNNNAATTAAAAACCATCAAACAGAAGATTGGATTCATCTTTGCTGAAAGGAGCTCCTAATCGAACAAGCTGAATCCCATATCGTCATCACTCTCCTCCTTGGGTTCTTCCTTCTTCTCCTCTACTGCAGGAGCAGCGGCAGCTGGGGCAGCCCCACCGGCACCTGGAGCAGCAACGGCAACAGCACCGCCGCCGCCACCAGCGCCAACATTCAGGATGAGGTCTTCAATGTTCCTCTTCTCGGCGAGCTTGGCGAACAAGCCAGGCCAGTAAGACTCAACAGTGATATTAGCAGATTTCACCACTGTTGCAATCTTCTCAGCAGTGATGGGGATGCCATCATCGTG
>V300016263_L3_WHPEAkcfEAAARAA-541_1_paired_trimmed_paired_merged_contig_284
GAAGTTCTCAGTCCCAAGGATTGCCTCATGGACTCACTCTCACGCCAGTCAGTAACGAATTTCAATCGGAACCCTAACCCTAGCTGCCTCGGCCGCCCAAGCCGCCCCCAGCCCGACGGCAAGAACCGAAGGCCCAACCGGCCCAATAACCTTCCTCGCCCGGTCCAGAAATTCCCGGTCCCCCAAAACCTTGTCATGGGTCAGGTCAAAATCCTCAAGCGGGGCGAAGAAATCCCCAAAACGGCGCCGGCTCCACCACTACAGAAGCAAAATTTCAAGCCCCAAGTGCCGGCTCCGCCGCCACAGAAGCAGAATCCCAAGCCCCAAGCTCCGGATCTCGGAAACACGAACCGGATGGGCCCGGAACCGAAACGGGTTCCCAAGCTGAGCAAACAGGCGGACCGGAACCGGACTGCCGGTTTCTACGCCGGATCGTCGTCGTGCATAGCCTCGCCGCCTCCGAGCTCTCTGCCTCTGCCATCCTTTTTCG
>V300016263_L3_WHPEAkcfEAAARAA-541_1_paired_trimmed_paired_merged_contig_285
TTGACTTAAAAACTTGGGGATATACATGTAGAAATATACACCCTAATTTTAGAGATACAGCTCCTATTCTCCATCTTCTTCTTAAACCTAAACCTAATTAATAGAAAAGTTTAACTAAAACAAATTGAAAATTAAACGCTAAACCAGACCGACTGTATTATCCCTGCACACTAATTATCCAACCCATAAATTAAAAAGGAGAAAAAGCGTTAGATCCAACTGCGATTTCCTCCATCTTCCCTTTGAAAAAATAAGGGGAAGAACGACAGCCACACATCTCAAAAATAAGCCAAAATCCAAGAATTTACACTGCAATTTGGCGGTCCACTGCTGGACGGCGACCCAACTACAAATTCAGCCGCAGAAGCTTCAGCAGCTCGCTTGCCGCAGCATCGGTGTTTGTGGCAACGCCCTTCTTGCCGAAAAAGGATGGCAGAGGCAGAGA
>V300016263_L3_WHPEAkcfEAAARAA-541_1_paired_trimmed_paired_merged_contig_286
TTGACTTAAAAACTTGGGGATATACTTGTAGAAATATACACCATAATTTTAGAGATACAGCTCCTATTCTCCATCTTCTTCTTAAACTTAAACCTAATTAATAGAAAAGTTAACTAAAACAAATTGAAAATTAAACGCTAAACCAGACCGACTGTATTATCCCTGCACACTAATTATCCAACCCATAAATTAAAAAGGAGAAAAAGTGTTAGATCCAACTGCGATTTCCTCCATCTTCCCTTTGAAAAAAATAAGGGGAAGAACGACAGCCACACATCTCAAAATTGAGCCAAAATCCAAGAATTTACACTGCAATTTGGCGGTCCACTGCTGGACGGCGACCCAACTACAAATTCAGCCGCAGAAGCTTCAGCAGCTCGCTTGCCGCAGCATCGGTGTTTGTGGCAACGCCCTTCTTGGCGAAAAAGGATGGCAGAGGCAGAGA
>V300016263_L3_WHPEAkcfEAAARAA-541_1_paired_trimmed_paired_merged_contig_287
TTCTCCCGAAGATGACTTGAGATTACGAGCAGAGACAATCTTCTCCTGCATCATATAGTCTTGTTTGACCATACTGTAAATGAACCCCATCACGACAGCATAATTGGTAACTTCATTTCTTTTGGGATGGGATGACGTAAATTCCTCCTTGTCACCGTTGCATGCTTCTTCATTCAACCTGTCCACAAAACTGTCATCCTGAAAGTCGGGTAAATTTCCCATTGCAGTTCGCATTGCGCCATTTACATCCTCCAGGAGACATTCAAGTTCATTAAGTACGTTTTTGCCTTTACTTAGATGGTCACAAAGTCCAAGTTGGCATGTATGCACTTCTACTTGCTTATATTTCGCCTGCCATCGTCAGCGTTGAGACATCCAGCTTCAACATATGACTTAACCCTCTTTGTTTCATTACCTCGGATTACGTTTTTAACCAAATCCGATGTCTCATCTATTTGAGGTCGTCGAAGAAACTCCAGCCCCTGCTGAAAGTCGACAAGTAATGTGCTTCGAGTGGCCACCAACTCGTTAAAATTGCCGAGTCTGGCCATGAAATTTTTGAACAAGTTGATAACTTTGTCTTCAAATTCAAAATTCGATACAGATTTCGATCCAACAGAGGTTGATCCAGACCCCTTCTTGTTTTGTCATATGGGAGCTCCTTCTTTTTATTACTGGAGTTGGCCAAAGAAGAACCACTCTTCTTCTTTCGTAATTGTTCTTTCAAGCGTTGTCTCAACTCAAGGTATGCCAATGCTTCCTTGGTAGGCTTTGGATCTTCCTCTTCCTCTTCACACTCTTCACCATCCTCATCGTCCTCATAATCCTCATATTCGTTGCCTGACTGACCATAATCATCTCTATCATATCCCCGCATTTCCCTCTCGAATTGAACAATTACAAATGCAAAGTACCTTTAGCATAGAGAGTTCCAAGAATCAAAATCGAAAATCCAAAAATCCGAAAAGGACGGTTTCTCGAATCTGGAAACGCCAGATTAGATCGGTCTCAACCAAGTTCGAAGCAAACCCAAGATGGGCACAAAATTTAGATAAATAACGATCTTGGTATTTGTGAACTAAGGATAAGCTGATTTAGAATCACGATTCGTAATATTAGTCTTCAGACCTCAATGATCTGGCTCAATTCATCATTCAAGACTTGGTCGAACTATGATTCGCTCACTCTATCCCTGATTAGCAATTACTACTTCCAGTGGTACCGCACTGTTAAGTTTTACTCTTCAAATCTCCAACAAATAAGCTCCTCTATAATTTCTGCCTTTTTAGTAGCAATTAACTCTGCTTCCACCCGACAAACAACAGCATTCGGCAATTCCAAAGGGAGCCCTCCAGAAAAATCCTTAAAGCAAAAAAAGAACGAAATCAGACAGCCACACACAGCATCAGAGCACACAAACAAAACCCCCAAAATTATAAAAAGAAAATTTAAACACAAAATACATCTGTAAATCGAAAACAACAAAAAAAAATTAAATAAGGCACACTGAGAAAGACGAAAAACTCATCAGGAGACTCTAGGTTATGTGGGTAAGAAATGGAAAAGTAAATTAATTTCTACCAGCTCAACAATTTCAAAGGAAAAGTAAATTAATTTCTAACAGAAAACATAAAAAATAAAGTACATGCATAAAAT
>V300016263_L3_WHPEAkcfEAAARAA-541_1_paired_trimmed_paired_merged_contig_288
AAACAAAACCCCCAAAATTATAAAAAGAAAATTTAAACACAAAATCCATCTGTAAATCGAAAACAACCAAAAAAAATAAAAAATTAAATCACACACACTGAGAACAACGAAAAACTCATCAGGAGACTCTAGGTTATGTGGGTAAGAAATGGATTTCGATCAAATTAAGAAAAAAGGCAAAAACTTCTAGGAGCTCAACGATTTCCAAGGAAAAGTAAATTAATTTCTAACAGAAAACATAAAAAATAAAGTACATGCATAAAATCAAACATATCAACTTCCACCCTAATCCAAAGCACAATTAATTGCATGAATATTAAATTAAACATGTAAATAATGAGATTGAATGTGCGAACCTGAACAAAACAACGAAATTGACGACGGCGCGAGCATGGCTGAGATGGCTGAGATCACAGG
>V300016263_L3_WHPEAkcfEAAARAA-541_1_paired_trimmed_paired_merged_contig_289
CCACTTTGGAACGTGGACTTTGCTTGGGGAAACCCTAGGGAGAGGGAAATTCCCTTTCCAGGGGGGAAAGATGCGTCGTTCCATTTGCATTTTCTTGTGCAGCCACCGATATCCACTCTGTTTCTCTCCCAACAATTCCAATACCCCAGTCATTAAAATTCAATCAAATTCTGATTTGGGTTTTTCTTTCTCTCTGGATTAGCATCCACCAATTGCTGGTTCGGAGCTCTTAGAACAGCAACCAGGAATATCAAATGGGAAAGCCAATTGGGAAGAAGAAAGATCATGAGGTTCAAAAGCCAGGGAATGCTGGCAGTAAGCACAGCAAGTCCTCGGATCGAAACTCAAAAGCCTTTGATGAAGACACTGCAATCTTCATCAACATGTCCTATGAACTCAAAGAAGAAGGTAACAAGCTCTATCAGAAGCACGATCACGAAGGTGCGATGTTGAAGTATGAAAAAGCCCTCAAACTCCTTCCACAGAATCATTTTGAAGTTGCTCATCTGCATAGCAGTATGGCAGCATGTTATATACAAATGGGTATTGGGGAATATCCTCGAGCTATCAACGAATGTAATTTAGCGTTAGAGGTATCGCCGAAGTACAGTAAAGCACTGTTAAAAAGAGCATATTGTTATGAGGCTTTGAATAGGTTGGATTTGGCATTGAGAGATGTTAATGCTGTGCTGAGTATGGAACCGAATAATCTAAGTGCGTTGGAGATTTTGGCGAGTGTGAAGAGGGTGATGAATGAAAAGGGTATTGTTTATGATGAGAAAGAGATTGGTATTGCTAATGTACAGAAGCCTGCTGCTGCTCGTTTTCGTAAGGTGGTGAAAGAGAAGTTGAAGAAGAAGGGTAAGAAAGTTGAGCAGAAGATGGAGGATAAGGTCGTTGTGGAAGAGAAGGTGAGTGCTGATAAGGATAAAGAAGTGGTTACAAAGGCTGTTGAGGAAGATAAAGTGGTTACGAAGCACGTTGAGGAAGAGAAACTGGTTACAAAACATGTGGAGGAAGAAAAAGTAGTTGCAAGGCCAGTGAAGCTGGTGTTTGGAGAGGATATAAGGTGGGCACAACTGCCAGCGAATTGTAGCATGGGGTTGGCAAGGGAGATTGTTAGGGATCGATTTCCTGGCTTGAAGGGTGTTCTTGTTAAGTATAGAGATCAAGAGGGTGATTTGGTTACAATCACTACCACCGATGAGTTGAGGATAGCTGAATCTTCCTGTGATATGCAGGGCTCACTTAGATTATTCATATCAGAAGTCAGTCCTGATCAAGAACCAATTTACGAGGGATTGAGTGATGGGGAGGTGAGTATGGAAGACAAAAAACCAAGTAATGTTGTAGAGAATGGGGATACTGAAAACGATAGAGTAGTGGAAAAAAGGTCTACTTCTGTTGAGGATTGGGTTATCCAGTTTGCACGATTGTTCAAGAACCATGTTGGGTTCGATTCTGATTCGTATTTGGATCTTCATGAGCTTGGTGTGAAGCTATACTCAGAGGCAATGGAGGACACTGTAACACTTGAGGATGCTCAAGAACTTTTTGACATTGCTGCAGATAAGTTCCAAGAAATGGCGGCTTTGGCATTGTTTAATTGGGGAAATGTCCACATGTCTAGGGCAAGGAAACGAGTTTCCTTTCCTGAAAATGCTTCAAGGGAAACCATTACTGAACTGATCAAGGCTGGCTATGACTGGGCAAAGAAAGAGTATAAGAAGGCAGAGGGTAGGTACGAAGAGGCTGTGAAAATAAAACCCGACTTTTATGAAGGTTATCTTGCTCTGGGGCAACAACAGTTTGACCAAGCAAAGCTTTGTTGGTACTATGCTATTGGAAGCAAGAATGAGCTAGAAACAGGGCCTTCTTCGGAGGTGCTTCAGCTTTATAACAAGGCTGAGGACAGCATGGACAGGGGCATGCTGATGTGGGAGGAGATGGAAGAGCGGCGTCTAAATGGACTGTCCAAAGAAGAAAAATATAACACCCAATTGCAGAAATTGGGTTTGGATGGCCTAATTCAAGAGGTATCTGCTGATGAAGCTGCAGAGCATGCTGCAAATATGAAGTCACAGACATACCTCTTGTGGGGAACCTTGCTGTATGAGCGTTCCGTTGTAGAATATAAGTTAGGGCTACCTACTTGGGAGGAATGTTTAGAAGTTTCTGTTGAAAAGTTTGAACTTTGTGGAGCTTCTCCAACAGATATTGCCGTGATGATAAAGAACCACTGTTCCAATGAAACTGCATTGGAAGGTTTAGGGTTCAAAATTGATGAGATAATACAGGCATGGAATGAAATGTATGATGCTAAAAGGTGGCAATTTGGTGTTCCCTCTTTCCGGCTTGAGCCATTGTTGCGTCGGCAAGTTCCAAAACTTCATTCTATCTTGGAGCATGCTTGAAATTTTTGTTTATAGTTGGTATCCTTTCGAGGCTTTGCACAAATGCCTCAGGTTGCCTCAGTTCAACTTTTGCAGATTGCGTGGTTGCACAGGTCTTTTTTCTTTTCTGTCAGTGGACTGTTC
>V300016263_L3_WHPEAkcfEAAARAA-541_1_paired_trimmed_paired_merged_contig_290
TCTCTCTCTCTCTCTTCTCTCTCCTTCCTGTCTGTTGGACAAATACTTGAGATCAATGAAAAATGCCGTCGTCCGACATCGTAACTGCTTCTAAGGTTCCGTTTGCGGCCCCTTCTCTTCCCAATGGCAAGCATTTGCCGCCAAAATCCTATGGGAATTTGGTCACCCGCAAAATGGCTGCGCAAACTGTCTCCAGAAACCTCAAATTCGTGAGGAATTCGGCTTCGGGGGATATGGAGACAAGTTCAGTTGGGCTTGATGTGTCAATTCCTAGCGACTATTCTGAGCTCATTGAACAAGCCCGAAATGCAACTGCATTGGCTGTGAAGGATAACAAGCAGTTGATGGAGATTGAGTTCCCTACTTCCGGACTTGAATCCGTACCAGGGGATGGTGAAGGGGGAATAGAAATGACAGAAAGTATGCAGTTAATTCGAGAATTTTGCAACCGTTTAATAGTTCCAGAGAAAGCCAGACAGACCAGAATATTTTTTCCTGAGGCCAACGAAGTTAAATTTGCAAGAGAATCAATATTTGAGGGTGCTTCCTTTAAGTTGGACTATCTGACAAAGCCATCATTCTTTGAGGACTTTGGTTTTGGGGAGAAAGTGAAAATGACAGACCGTGTGAAGGCAGAAGATGAACTCTTCCTTGCTGCCTATCCATATTTTAATGTCACTGAAATGCTTGTGGTCGAAGAACTTTACAGAGAAGCTGTTCAGAACACTTCAAGGAAACTGATTATTTTCAATGGGGAGCTTGACCGTATAAGATCTGGATATTATCCGCCTTTCTTCTACCCAAAGCTCGCTGCACTTTCCAAGAGCCTATTTCCATTTATGGAGACTGTGTACTACATTCACAACTTTAAGGGACGCTACGGAGGGACCCTTTTCAGGAGCTACCCAGGTCCATGGAAAGTCTTCAGAAAAGTAAGGAACGGATACGTCTGTTTGCATCAGCAGGAAGCAATGCCGTCGCTCAAGGAAGTTGCTTTAGATATTCTTCCATCGGCCTGAGCGAGCGTATAGGATTATACAGTACGATTCTAAGATGTTATGAAGCCTTGTCAAGTACAGAAACTTAAATCTTCAGTCAGTCACTATGAGAAATGTATATAACATTTTCTTGTCGATAGTCTCATAAATTTACTACTTGTGTAGAATGCAATATTAACAAGATATGGAGGTAATCTAGTAGCTTAAGGAAGAAGAAACTCAAAGGATGCAAATTGAAATTCCAACTGTAGCCTTCTTCACCTCTGCTGCTTGCTCTGCAGCGATGGAGTGTGCCATGTGGAAGGCTGGGCCCTTTGATATCAAGTCCGACGAGGCCCATTTGCTCCCCGGGTTATCCGAGGAAATGACTCTCACTCTATCCGATGTTAAACGACAGTCTCGTGGGTCACCGCCACCCGGTCATGATGGTGGCCCACCAACAGGCCGGGGTAGATTTTCTCTGCCATCAGGCCAAGGTGTAGGTGGTTTTCCTCCATTTGGCCTAGCCGCAAGTGTGCCTTTGCCGTGCCAAGATGTCGGTGATTTTCCTCGCGTTTCTAAGGTGAGGGACTATTCATGCAGACGAAGATCTAAGGGCAAAGAAGGGACGAGCTCACAAGTAGAAACGGATTGTGTGAACCAGTCTAGCTAAAAATTTTAAATTTTTTGTATTAAGTATCTTTTGTTGCATATTTCCTATCCGACCTGAAAAATGATAGTCCCACACAAGACAAATAGGGGCATTTCGTCATTATACTATGCTAGTGAGATTAGAAAAAAAGAAAGAAGAAATAGCAAATTAGTCATAACAAACATGAGCATTTCGTATTTTTACAGTGAGAAAGGAAAAAGAAAAAGAAAAAGACTTGAATAGGGGTATTTTGGTCTTTCTGTACTTTTGTTTTTCAGTCGACGTTAGTAATATGTAATTTTGTGTTAAGAATAAAAAAACTCAA
>V300016263_L3_WHPEAkcfEAAARAA-541_1_paired_trimmed_paired_merged_contig_291
GGCAAGATTGATGCGGACAATAATAAGATGAGCAGCCACAGGGAGCGTCCTTGTTCAGCAAGGCGAAACGTGAGCCCGGAAACCCTCTCGTTTCTGGATTCCGAACCGGATTTTGTCTCGAGCCGCCGTGAAACAGAGGTGTTTGGAAGTAGGTGTTTTCGGCATGTCCGGCATCCATCCCCTGAAGACCTTGCAGAGATTATGCTGTTTCAAAGTAGTCTTATGATGGGTGGAAGACTTGATAGATTTCGCGACTGGAGACTCGATGTTGATAGCATGTCATATGAGCAACTGCTTGAGTTGGGTGAGAGAATTGGTTACGTGAGTACTGGATTAACAGAAGATGAAATTAACCGCTGCCTTCGGAAGATTAAGCTTCCAATGTCAAGTGATGCGTCATCACATTCATCTGGGAAAGGAGATAGCAAATGCATCATTTGTCAGGAGGAGTATGAAGCAGATGACGAGATGGGCAAGCTGCACTGCGGACACAACTTCCACTTACAATGTATAAAACAGTGGCTTGCACAGAAGAATACTTGCCCATTTTGCAAGGTCGAAGCATTATCTAGATGCTAGGGCCGGTGAACTCTCCGTATCCCGTTCGGTGGTGGCGTTTTTTG
>V300016263_L3_WHPEAkcfEAAARAA-541_1_paired_trimmed_paired_merged_contig_292
ATTGATTGATGTTTTTGTTTTCGTTGAGGCTCGTAATTGTCAAACATTTCAACAACCTGGCCGGAAAAAAAGAACACTTTGACCACCTTGCCGGAGAAAAATAAACGTTTCAGCCACAAAAGCCAAGGTTGTAGGCTTGTGGATATGTCCATGCTCATTGACTACACAATTTGTTGAACAAAAACTAAGCGGTTGCAAAATTATTAGACAATGGAACGAAGTTGAGCAAGCAATGCCCTCAGCTCCTCCATCGCCAAAGGAACTTTTATTTGGGTGTCCTTGAACTTGAAATGGTACCTTCTCCTTCGTTATCTGTGCCGAAGTAACGGTCTCCGAACTCTCCCATTCCCGGGATCACGCGTAAGTCATCGTTCAGAGATTCATCGATCTCCGATGTGACGAGTTTTAGCTTCGGAAATTTCTTGCAGATGGCATGTATTCCATCTGGCGCTGCTATGAGGTTAAGGAAGATGATGTTCGTTTC
>V300016263_L3_WHPEAkcfEAAARAA-541_1_paired_trimmed_paired_merged_contig_293
GAAGCCTAGGTTTTCTTTTGTTGTATTTTATGGCTTGGGCCTTTATTGTTTGTTGGATCTTCTGGGCTAGTTTGGCAGGTCCTTTTTTGTTTGTATATGCTTCCGTATCTTTGGACCTTGTATTGTTCCTTTGTGTTTGGTAATGAATTACCAAAATATCAAAAAAAAAAAAAAAATGGAAAAAGCAGAGAAGGAAAAAAAGAAGAAACCGCCGGCGGATGGGCGGATATAAGTGGACACCATGTGATCATATATTTATGATGTTATCTCCATTGATTCTCAGCGGATGGAAAGCCAGTGGCGGAGGTCGCGGGAGAGTCGGCGGCGCGTGAGCGCGACGCCATCGCGGTGTACGACGGGAGAGCGGCAGAGAGGGCAATTGAAGTTGAGGTGGTCGAGCCACGAGTCGAAGCAGTGCTTGTGGAACACATGGCTGCACTGGAGCATGCGGACCTGCTCCCCATCCCTTAAGGTGCACAAGCACACCACGCAATCGCAATCCCGTGCGGTGGCAACGGCGTCGTCACGGTCGTATGGATAGGATAACTGGCGGTTGATGGCGAGTTGGTCGGACAGGTTAACGGGACCCGCGAGTCCCGAGCCCACGGTCGGGCCCGCAATATCGCCTTCGTCGTAGTCTGTGCCTGGACCGGGATGGGGGCTGAGGCCCAGAAAATGAAGGAGGGTGAGGAGGGAGGAGCGGAGGTGGTTGATGGAACTGGCGATGAGTGCGATGAGTAGGAGTGGGATGGAGTCGGATGAGACGTCGTTCAGCTGCCTTTGTAACCCCATACTAAATTAATGGATTATGATCTCTCTCTCTCTCTCTCTCTCTCTCTCTCTCTCTGTATATAGCAACAATATAGTCTATAGATACATATATGTTA
>V300016263_L3_WHPEAkcfEAAARAA-541_1_paired_trimmed_paired_merged_contig_294
AGATTGTTAAGAGTCGCGGGTATGTGGAGAATACGAGGCTGAGCAACTTGAAGTTGTTGATTGGAACCGTTGTAATAATCATTGCTCTGTTTGCTCAGTTCTACAACAAGAAATTTCCGGAAAACCGAGATTTCCTGCTTGGATGCATTGCATTGTATGTCATCGTTAATGGGATACTACAGGTGGTCTCATACACGAAGGATAAAGATGCAATCTTGTTCACTCATCCTCCTGCGGGAGCCTTTAGCACTGGGCTGGTGGTGTCTTCCAAGTTACCAAGATTTTCTGACTTGTACACGCTTACAGTAGCCAGTGCAGATCCGGAATCAATATCTGCAAACAAACCGGTGGGATTCACAAAGAGCGTTACTCAATGGTTTACTAAGGATGGATTGTTGGTGGAAGGCCTTTTCTGGAAGGAAGTAGACGGACTGATAAACGATTACGCAAAAGAACCTAAGAAGAGCAAGTGAATTCTGGCTTTTCGGGGAACCCAATCTGGTTCAGTTTTTACACAGAATGAACTTTTTAAAGTTTTGTGATTTTAGTATGAACTTCTGAACTTGTTTGGATTATGGAAGTTTGGTAAAATTCTTTTTTCGCATCTTGGTTCGTAGCTACGTTTGGTAGAAAAAGTATAAAAGTGCTTATTTATGAAGCGCCGCTTGGATTTGCAATTTTGGGCCCGTTTGGTTCATAAAATCACATACACCCTAAACCCTAAATAGAATTTTATAACTGATGCCTATGTTATTCCCACAAATCCTTTGTGTATTAACAAAAATGCTTATGCCAAAAGCACTTTGAAGCACACTTAACATAAGCATTCTCAAGCGGAGTGCTTTCCAGAAGATTGACTCTTGTACAATGAAAATGTCATTGTGACATGACTCTGTCCCTTTACAAGTAAGTTTCTCTTGTATTTGACAGTAGCATTTCCAAGTGGGTCTTAATATACGTATATATCACTACATGACTAGTCAAATATCGTCACTTAGTACTACGGTCTAATGATATTCCTCGTAAGTGAGAGGTTTTAGATTCGACTCAGGTTCGATTCTTGCTAAAAACGAATTTGTAAGTGAGAGGTCTTAGGTTCAATTCTCGTCAAAGGCGAATTTGAACTACATTATTGGTAGCCCATTGTGAGGTCAAGTCCATCTCCAGTGTGATATTAATATCGTTTAAAAAAAAAAAAAGCTAGTCGAATATTGGATAGGCCCAAAATAATTGGGTCAGTTGAGTTCTGGTACAAAAAAACGCGGGAAAGAAAAAAACAGGAAGGAATGAATATTATTGGTCTCTTCTGGAACATTCTACAAGCTTCTATTTCCCCTTCCTCAAGTTTCTTCACACACTCTCTCTCTCGCTCACTGAATCCGAATATATTACATAAACCCTAAACAATCTCATACTTGTTTGCCTTCATTTCATGGACAAATGGCGAACAGGAGAGCCACCACGACACTCACCAAGTCGGCCCTAATTCTGGCGTCCCTGAACGCCACTGAATCCTCGAGAATCCCTCTCTCTCGGAGTCGGGCAATCGCCGTCGCCGCATCTGCCCGGACCTTCGGCAGATCTGCCGTTCCCTTCCCTCGCCCCAGCTTTGTTCCCGAGAGCAGAAATGTAGCTTCGGCCAAGTATTTGGCAAGCGCCTTCACTCGCAGCTTCCACTCTACGACTCCCAATTTCTCCTCCGCCACGAGCTCCTCTCAGGCCAATCAAAATGAGTTAACTGAGATGGCGTGGGAGGACATTGTTGGTGCCGTTGACGCCGCCCGAAATAGCAAGCAGCAGGTGGTGGAGTCTGAGCACTTGATGAAAGCGCTTTTGGAGCAGAAAGATGGTTTGGCCCGGAGAATTTTCACGAAGGCTGGGCTCGACAACACTACGGTTCTTCAAGCAACTGACCACTTCATTGATAAGCAGCCCAAGGTGACGGGTGGCACCAGTGGCCCTATTATGGGTTCGCATCTGGTTGGCTTGTTGGACAGTGCCCGGCGGCAGAAGAAAGATATGAAAGATGATTTTGTGTCGGTGGAGCACCTTGTGTTGGCGTTTCAGGCCGATACGCGGTTTGGGCAGCAATTGTTCAGAAACCTCCAGCTTAGTGATAAGGATTTGAAGGAGGCTGTTAAAGATGTTCGTGGCAACCAGAGAGTCACTGATCAAAATCCTGAAGGAAAATATGAGGCCTTGGATAAGTACGGGAATGATTTGACTGAACTC
>V300016263_L3_WHPEAkcfEAAARAA-541_1_paired_trimmed_paired_merged_contig_295
TCTCAGATCACAGCTCCATCAAGCACCTCCTCGACGAGTCTGTCTCCGAGATTGTTAAGAGTCGCGGGTATGTGGAGAATACGAGGCTGAGTAACTTGAAGTTGCTGATTGGAACCGTTGTGATAATCATTGCTTTGTTTGCTCAGTTCTACAACAAGAAATTTCCGGAAAACCGAGATTTCCTGCTTGGATGCATTGCAT
>V300016263_L3_WHPEAkcfEAAARAA-541_1_paired_trimmed_paired_merged_contig_296
TTTAGTGGCTCTCTCTGTCCTTTTTTTGGTTAATTTTTCTTAAAATATAATATATAAAAAGGACAGAGAGAGCTACAAGAGATAATTGTTCCAAAACGCAATTAATAAAAATGGTAATTATAATATCCGATACCAAACAGTAGTAAACCATCCAAAAATACAAAAACTTAGAATTAAAAAGAAAAATAACTACTTAGGTGGCGTGGGGTAAGAAAAACTACTGCTGGCTGGGTGGGGGGTTAAATCACTCAGAAACTTAATCGACTTCCTCCATCTTGCTGCCCTCTGCATCAGCATCAGCGTCCTCCAATGGTGGCATCTCTGCGTCGCCCTCGACGGTGTCATCATCAATGCTCAGTCCGAGCTTCAACATCCTGTGGATCCTGTTGCCGAAGGTGTTGGGGTCGTCGAGGCTGAACCCGGAGGTGAGAAGAGCAGTCTCAAACAGGAGGAGGACAAGGTCCTTCACCGACTTGTCGTTCTTGTCTGCATCAGACCTCTTCCTGAGCTCCTCCATGATCGGGTTCTCGGGGTTGATCTCCATGGTCTTCTTGGAAGACATGTAGCCGGCCATGCTGTTATCCCTCAAAGCCTGCGCTTTCATGATTCTTTCCATGTTGGCAGTCCAGCCATACTCGCCGGTCACCAAACAGCAGGGAGAATCGACCACACGGTCAGACACAACCACCTTCTCGACTCTGTCGCCCAAGACATCCTTGACGACCTTGCAGAGACCCTCGAATTTCTCCTTGAGCTCTTCCTTCTTCTTGGCCTCATCTTCACTCTCATCAAGCTTCAGACCTTC
>V300016263_L3_WHPEAkcfEAAARAA-541_1_paired_trimmed_paired_merged_contig_297
TTGTTATGAAATGAGATGCGACAATGACCCGAGATGGTGCCGTCCTGGATCCATCATTGTAACTGCTACAAACTTTTGCCCCCCGTGGGGTAAGAAAAACTACTGCTGGCTGGGCGGGGGTTAAATCACTCAGAAACTTAATCGACTTCCTCCATCTTGCTGCCCTCTGCATCAGCATCAGCGTCCTCCAATGGTGGCATCTCTGCGTCACCCTCGACGGCGTCATCATCAATGCTCAGTCCGAGCTTCAACATCCTGTGGATCCTGTTGCCGAAGGTGTTGGGATCGTCGAGGCTGAACCCGGAGGTGAGAAGAGAAGTCTCAAACAGGAGGAGGACAAGGTCCTTCACCGACTTGTCGTTCTTATCCGCATCTGCCCTCTTCCTGAGCTCCTCCATGATCGGGTTCTCGGGGTTGATCTCCATGGTCCTCTTGGAAGACATGTAGCCGGCCATGCTGTTATCCCTCAAAGCCTGCGCCTTCATGATTCTTTCCATGTTGGCAGTCCAGCCATACTCGCCGGTCACCAAACAGCAGGGAGAATCGACCACACGGTCAGACACCACAACCTTCTCAACTCTGTCGCCCAAGACATCCTTGACGACCTTGCAAAGACCCTCGAATTTCTCCTTGAGCTCTTCCTTCTTCTTGGCCTCGTCTTCGCTCTCATCAAGCTTCAGACCTTCCTTGGTGGCTGAGACAAGCTTCTTGCCCTCGAATTCCTTGAGCTGACCAATAGCATACTCATCAATGGC
>V300016263_L3_WHPEAkcfEAAARAA-541_1_paired_trimmed_paired_merged_contig_298
AAGGTAAAAAAAAAAAAAAAAAAAGAAATATTAACAAGTATACATTACATTGTGTAGTTTACAACTTTACATGCAGACCGGCGCACGTACGATACGTTAAAACTTCTTTCTTATTGGAATTGGGGGGATTGTAGCATTATTATTACCAAAAGAGTTGCTTCTTGATCTGCTCGGAAAAGATGAGGTAGTCGATGCCTTGTTACTCTTAGAAATGGCGGCCTTCGGAAGTGTGTACGGTCGATAAGAACCCAAGCCACCGCCATAGCTCTTGCTTGCTTTTAGTGCCTTTCTTTGATTATATGGTAACTCTTTCTTTACAAGATCTTCAACGCTCTTGACCTTTGAGAAAGATGTAAAGGATTGGCACTTGCCTTCAAAGTACTTTGAAAGTCCTTTCTTGATGGGTAGGTGAGACATGAGATCTGACAAGTCGAACAACGATCCATGCGAATGCAGGGAAGAAGAACACGATGATGATGTTGATGATGATGCTGCAT
>V300016263_L3_WHPEAkcfEAAARAA-541_1_paired_trimmed_paired_merged_contig_299
ACTAGTATATACTTCCACCCAAGGTGAAAAAAAAAAAAAAAAAATATTAACAAGTATACATTACATTGTGTAGTTTACAACTTTACATGCAGACCGGCGCACGTACGATATGTTAAAACTTCTTTCTTATTGGAATTGGGGGGATTGTAGCATTATTATTACCAAAAGAGTTGCTTCTTGATCTGCTCGGAAAAGATGAGGTAGTTGATGCCTTGTCACCCTTAGAAATGGCGGCCTTCGGAAGTGTGTACGGTCGATAAGAACCCAAGCCACCGCCATAGCTCTTGCTTGCTTTTAGTGCCTTTCTTTGATTATATGGTAACTCTTTCTCTACAAGATCTTCAACGCTCTTGACCTTTGAGAAAGATGTAAAGGATTGGCACTTGCCTTCATAGTACTTTGAAAGTCCTTTC
>V300016263_L3_WHPEAkcfEAAARAA-541_1_paired_trimmed_paired_merged_contig_300
GTTAGGGCAGTATAATCGCTCTCTTAGACTCAAATTTAAATATGTCTTACCATATATTCCAATTGTTTAGAATATCGTATGTCAAGAGATTTGTTAGTATTTTGATAAGTTTCTTATGATATACCCATCAAGAGAGGACTTTCAAAGTATTTTGAAGGCAAGTGCCAATCCTTTACATCTTTATCAAAGGCCAAGAGCATTGAAGATCTTGCAAAGAAAGAGTCTCCATATAAACAAAGAAAGGCAATAAAAGCAAGCAAGAGCTATGGCGGTGGCTTGAGTTCTTACAGATCGTGCACACTTCCGAAGGCCACCATTTCTAAGAGTAAGAAGCCATCAACTACTACATCTTTTTCCAGCAGATCTAGAGGCAGCTCTTTCGGCATAAATAACAATATGCTCCCTCGAATTCCAGTAAGAAAGTAGTTTTACATACGTACGTGTGCCGGTGTGCACGTAAACTACACAGTGTATACTTGTTAATATATTTCTTTTTTTTTGGGTGGAAGTATACTTGTTAGTATTTTGAACGTCTCCCGTCTGTGGACCTTGCTACTGGCTTTTACACAGAAAAAACAGATATTATATTTGTTCTTCAGCTGCGTATATTAACATCTAGAATTTAGAATATAGGCATAGATTCCAAGCATGATCTAAGAAAAAAGGACAGAAGATTGGGATGAATCTTAATTGAATATACATTAACGGTTTGTCTCAGAAAGCTCAACCTCTATAAATAGGGATGACAATGGAGCGGATTGAGTTTGCTTGCCTCCCATCCGGGAAATCCCCTAACTATCCCCCCACCCCCAGGGAATGGATTCCCAAAAAGGATCTGGTTCTCCATATCATCCATAAAAGTTTGATTTAAATGACAATACTTCTTTCCAATCTGGAAATGAGGGCTTCTCTCTTCCCCGCTATTTTACTGTACAATAAGTATAATTGAAATTGTTTATACTCATTATCATCATCTAAAGGTTATCTCTAAAAAAATTTATTCAATTTGAAGAGCATTTGATCATCCACATGTGTCGAATAAATCAATGATTAAGATAACATGAGATGAACCCTCAATTTCTTTCATTCATTGACCATGCATGAATACCGCCTTTGATCAATATCACACCGACTGCCTTAGATCCTAAAAATGTTTTACTTATGGTGACTGTCAGCTACGCATATATACCATTGAGGAACGTTTAAAGGTTGATAGATTACTTTAGGGCAAACAATTATGAATGCGGCAATCGATCGTCAGATCGCGAGTGAAATCGCGGGTTCATCAGATTGCAGTTGTGGTTCTGTCAGTGGGGTGGTCAGGCAGCAATAGTGGGGCAGACAAAATGAATGCGGCATGACGCGGTGGTGACCTGATGCGAGCAGCTGTGATCTGGTACAGCAACGGGCGAATTTTGGTGACAGGACGTGATGGATCAGGCAACAGTAGCGCGGGCTGGGATCTGGGTTGCAGGTTCCTTCAGTGCTGGGGTTTCAGGTATGCGGGAGGGATGCAAGCGTTTTGACAATGGCGTTTTCAGATGGTGGTGCCAGACGGGACGGAACTGGGTTCGTCAGGACGTTCAAGACAGGCGTGAGATTGTGGTGGATTCGTCATTGCGGAGGGAACAGGAACAAACACAGCGGTGGGCGACAGCAGGGGCAGCGGCTGGTCGCTCGGCGCGACTCCGGCTTCAGACTTTAACAGATTCTTTTTTTTTTTTTTTTTTTTTTTTTATTGGTTGTATAGACAACGAAAGGGTAACTCAAACCAGAAAACGAAAAAAGTTTCATGGAACGAAACTGGACAAAAACATAGGCAAACTGATACGAACAAACAGAAGCAGATTAGATCTAAAAGAATAAAAAACAAGACTACAAAGTAATAAAAATATTATTAAACAACCAAGAATGTAGAAACGGCTACAAAACCTCAAAAAGTTACATCGTGACTAACTATTCTCAACTGAATAACAAGCACATTATTTATAATAAACTAGCCCTGACCCTAAAAGATACGAAACCAAAACCCTAATGAAGGAGTCCATCAACAAATGCGAGAGAGAAGAATGGATGCTGCAAAGGTAGGAAAAATGAAAGCCCATCAGCAAATGCAACTCAAACCCTTCAATTATCCACACCCCCTCTCTCGCCTTCTCCAAGTCCTATCTCCAAAGGTATGATCAACTTTGCTATCTTTGTATACGATTGTATACAATCATATATTGGTTGTATATGGAGAGGATGTGGTGGGTGGCTAATTGAAGCCAGAAGGAAGGAAGGATGGGTTTCTCGGAAAAAATAGAGATTGAGAAAGAAAGTTGGAGTAGCAGTGTGGGGAGAGAGAGAAAGAAAGTGAGGG
>V300016263_L3_WHPEAkcfEAAARAA-541_1_paired_trimmed_paired_merged_contig_301
AATGCCTTGACCTGCTCAGGGCTCAGAGACTCTGGGAATTCCACATTGAAGTGGATGTACAGCTTACCCTTCATGAATGGCCTCTGGTACATGGGCATACCCTCATCATTGATTGCCTTGAACGAATCAGGCTTGACAACTTCGCCAGGGTTTGATTTGATAAGCAGCTGCCTGCCATCTAAATGGGTCAGCACGAACTGGAAGCCGCATAGAGCCTCAGTAAGAGACAGTGTGTGCTCAACGAAAAGGTCCTCGCCCTTTCTCTTGAACTTCGGATGTTCTTTTTGCTGAATGACAAACACTATATCACCAGTGACTGTCTCAGGAGTTTCATCTGCTTCACCAGGGAATGTGATCTTCTGGCCATTCTGCATACCCTTCTCCACATGGACCTCCAAAACCTTCTTCTCTTGAACAACCTTCTCCCCTTTGCACTGAGTGCAGCGGTCTCTGTCACTAATGGTCTCTCCAGTACCCTTACACTCATTGCAAGCATGTTGCATCTGTTGAATCATTGACGGGCCAAGGTGCCTGATGGAGACCTTCATACCAGTTCCTTGACAGCCAGAACACTTCAATGAAGCCCCAGATTTTGATCCCTTCCCATTACACTTGGAGCATAACACATTTCGTGACAAAGATAGTTTCTTTGATGTCCCAAGATAGAGGTCCTCCAATGAAACCTTCAGTGCGTGGACAACATCTTCTCCGCGTCTCTGTCTTCGTCCTCGGCTACTACCACCACCTCCAAAAGGACTTCCACCAAAGAAGGATGAGAAGATGTCAAACGGGTCGTGGCCTCCACCACCGCCGCCACCCATTCCCTCCTTGAGTGCATCCTCACCATACTGATCATAGATTTCACGCTTCTCAGGGTCACTCAAAACCTCATATGCCTGAGCCAACTCTTTAAATTTCTCAGGATCTCCACCCTTGTCAGGGTGGTTTTTTATGGCGGCCTTCTTGTACGCCTTCTTCAAATCGTCCGGAGAAGCACTCTTCGAGACTCCCAGAATCTCATAGTACCGAGTGTTATCGCTCTTCTTCGGCGCCCTCCCAAACATCTTGGCCGACTAAATCGATCGGACAAAAAAACCCTAATCGCCAAATCGAATCGAAATCACGAATCTTGTTCCTCTATTCGTATGGTATTACGAGGAGGAGGAAGATACCTAGAGTAGAGG
>V300016263_L3_WHPEAkcfEAAARAA-541_1_paired_trimmed_paired_merged_contig_302
AGTGGAAGGAAAAGGTAGGTGGGGGCAAATGCCCCCACCAACACACCAATGCGAAGTTACGAGTACAAGAAGTGGAAGGAAAAGGTACAAGTAGCTGTAGTTCCACAAAGAGCTTTGAAGTGACTGGAGAAGTCTAAGCAAATATGTCATTCGCTGGCTTTATCTCCACTTTGTCTTTCTCCAAGTCCTGCAGTTGCTGTTCCTTGGCCAGCTTTTTCAGCCTGGCAACCTCAAGATCCTTGCTCATCTTCTTCTTGTACATCTCGGTGTAGGTGATCGGCGCCTCGAGAATCGGCTTCTCTCCCTCCCTCACACTGAGTGGATACACTATTGCATCTTG
>V300016263_L3_WHPEAkcfEAAARAA-541_1_paired_trimmed_paired_merged_contig_303
GGGGGGTGGTGAGCCACAAACACACCAAAGCGAAATTACGAGTACAAGAAGTGGAAGGAAAAGGTAGGTGGGGGGCAAATGCCCCCACCAACACACCAATGCGAAGTTACGAGTACAAGAAGTGGAAGGATAAGGTACAAGTAGCTGTAGTTCCACAAAGAGCTTTGAAGTGACTGGAGAAGTCTAAGCAAAAATGTCGTCCACTGGCTTTGTATCGACTTTGGCTGTCTCCAAGTCCTGCAGTTGCTGTTCCTTGGCCAGCTTTTTCAGCCTGGCAACCTCAAGATCCTTGCTCATCTTCTTCTTGTACATCTCGGTGTAGGTGATCGGCGCCTCGAGAATCGGCTTCTCTCCCTCCCTCACACTGAGTGGATACACT
>V300016263_L3_WHPEAkcfEAAARAA-541_1_paired_trimmed_paired_merged_contig_304
CTCCCTCACACTGAGTGGATACACTATTGCATCTTGAGCTGGGTTCTGGAATGTGGCTATGGACAGCCTGCTGCTGTTTGAGTTCACCACTGCTTGGTGATCAGCATTCTTGAACCTCCCATTGCTCAGAAAATGACCATGATCTCCGAGATTGACCACAAAAGCTCCTTCCACTGGTTGAACGGTGATCCATGTCTTCCCATCATCCCTAGTAGCCTGAAGGCCACCAACTTGGTCTTGAAGCAAAAGGGTAATTGTGCCCGGGTCCGTGTGGCGCTTGAGGCCAAGAGTTAGGTCGGGCTGAGGGCACTTCGGATAGAAATTCACCAC
>V300016263_L3_WHPEAkcfEAAARAA-541_1_paired_trimmed_paired_merged_contig_305
CCAAAGGTTGCCTACAACGACTTCAGCAACGAAATTCCGATCATCTCGCTTGCCGGGATCGATGAGGTGGAAGGCCGCCGGGCCGAGATTTGCAAGAAGATTGTAGCGGCTTGTGAGGACTGGGGTGTTTTCCAGATTGTTGACCATGGGGTTGATGCCGAGCTCATATCGGAAATGACCGGTCTCGCTAGAGAGTTCTTTGCTTTGCCATCGGAGGAGAAGCTCCGCTTCGACATGTCCGGTGGCAAAAAGGGTGGATTCATCGTGTCCAGTCATTTACAGGGAGAAGCTGTGCAAGATTGGCGTGAAATTGTGACCTACTTTTCATATCCGATTCGTCACCGGGACTATTCGAGGTGGCCAGACAAGCCTGAGGCCTGGAGGGAGGTGACAAAGAAGTACAGTGACGAGTTGATGGGGCTGGCATGCAAGCTCCTGGGGGTTTTATCAGAAGCCATGGGGTTGGATACAGAGGCATTGACAAAGGCAAGCCCGACCTAACCCTTGGCCTTAAGCGCCATACCGACCCGGGCACAATTACCCTTCTGCTTCAAGACCAAGTTGGGGGCCTCCAGGCTACTCGGGATGATGGGAAAACGTGGATCACCGTTCAACCAGTGGAAGGAGCTTTTGTGGTCAATCTTGGAGATCATGGTCATTTTCTGAGCAATGGGAGGTTCAAGAATGCTGATCACCAAGCAGTGGTGAACTCAAACAGTAGCAGGCTGTCCATAGCCACATTCCAGAACCCAGCGCAAGAAGCAACAGTGTATCCACTC
>V300016263_L3_WHPEAkcfEAAARAA-541_1_paired_trimmed_paired_merged_contig_306
CACTTCCTAGTGATACGATCACCTGTTCTCAAACAACAAATATTCATGACCAAAATCAATATAATAAAGATGATAAATGTCATTCACAGAGAAGTCCATGGGAGTTCAATCAGGTAATATTGGCTCAATACAAAACAACTATTAATGGAGTAATTGTTGATTACATGCGATATTATACACTAATCAACCACACTAAGGGGAGTGAGGAGGGTTTGAACCCGGGACGCAGTATGTTGAAGAGGAAGGCCCTAACCAACAAGGCTATCCACCACTTGCAATAATCAAGTAATTGTTATAACAAGGGAAAATAAATACACAAATATGATTCTTTTCAAAGCATGCTCTTCAACTCAAGCATCGATGATTTGCATAAGGCATCAACCCATACCTGAACGGCTGAACCATCACATCCTAGTAGCAGTTTAAGGGGTTTTGTCAAACAGGGTATTGTTTCTTGGGTGGTTTCAGTAATTCGTCCCAAAATGTGATAGTAGAAAACAGTTTCGACTATGTTTCACATAATAGAACAATGGAAAGGTGCAGAGTTTAAAAGCGTTTTTTCTTGATCGATCAATTAGTTAGTGCCTTCATGTCCCAGGTGAGGACATGCTCAACATGAATAGGCTTATTTTCATGTATACATAAATACATGGACGGTGGTGCTAGGGGAATACTAAGGCCAACAACAACTTAGTGGTAATTAGGAATTATAATCAAAACATGACTTAAAATGAAAATTTAACCAACGATGGGACATGACAAAAGAATTAGGATGTATATAGCCAACCCCAAAGTTGGGACAAGGTGCAGGTGTCATATGTGCATGTATCCCTTCACTTTTGGTTGATGACTGTACAAGTGTATTATAACCTTATACCAGTAATGTATTTCGTGTTAATTTAGTTTCAACACAGAAGCGTCACATGCATTGCTAAAAGGAAATGAGTGTTCTTACCTGCGGGATTACTATTGCCAGATTCAGTACACCCATTGATAAACCTTGGCCAAGTCCCAAAGACTCAATTCGAGAAGAAACCAAAGCATACGGAACACTGTATGTGAT
>V300016263_L3_WHPEAkcfEAAARAA-541_1_paired_trimmed_paired_merged_contig_307
GCTGCTGTCAGATCGGTGAAGCTTCTGCAGGAGAGTCTCGTGCTTCTTCTCCTTGTCCTCCTCCTTTTTTACTTCATCCTTCATCTCCTCTTCTTCCCCTCTCTGTCTGCATCCACTTCCAACCTCCCAAAGGTACTTAGAAGGAGAGTGTGAAAATGGTTGAGAAGACAAAGGGAAGGAAGGAGGAGGTGGTTACCAGAGAGTACACCATCAACCTCCACAAGCGCCTCCATGGCTGCACATTCAAGAAGAAGGCTCCCAACGCCATAAAGGAGATCAGGAAGTTTGCCAAGAAGGCCATGGGAACAAATGACGTCAGGGTGGATGTGAAGCTGAACAAGCAGATCTGGAGCAGAGGAATCAGGAGCGTCCCAAGAAGGATCAGGGTTCGCATTGCTCGCAAGAGGAACGATGACGAAGATGCAAAGGAAGAGCTCTACTCCCTTGTTACCGTCGCTGAGATCCCAGCCGAAGGACTGAGTGGGTTGGGCACCAAGGTCATTGAAGAGGATGAATGATCTATTAATTTCTGTTTTAAGTAAGCTACTCTCATTAGGAAGAAAAGGGAATTTTATATGCATTTTTCGGAAAAACGTTCAGAGTTTGTTGCCAAACTAAAGACTTACCTCACTAGTTTGGTGTATTTTTGTTTGGTTAAATATTCAGCTTCAGTAATGTACTTTTTGGTTTTTAAGTGATGTGCTTTTCTGGTCACTAAACACCTTAAAA
>V300016263_L3_WHPEAkcfEAAARAA-541_1_paired_trimmed_paired_merged_contig_308
CCCAAAGGTACAGTTGGTAGAAGGAGAGTGTGAAAATGGTTGAGAAGACAAAGGGAAGGAAGGAGGAGGTGGTGACTAGAGAGTTCACCATCAACCTCCACAAGCGCCTCCATGGCTGCACATTCAAGAAGAAGGCTCCTAACGCCATAAAGGAGATCAGGAAGTTTGCCAAGAAGGCCATGGGAACAAATGACGTCAGGGTGGACGTGAAGCTGAACAAGCAGATCTGGAGCAGAGGAATCAGGAGCGTCCCAAGAAGGATCAGGGTTCGCATTGCTCGCAAGAGGAACGACGACGAAGATGCAAAGGAAGAGCTCTACTCCCTTGTTACCGTTGCTGAGATCCCAGCAGAAGGACTGAGTGGATTGGGCACCAAGGTCATTGAAGAGGATGAATGATCTATTCATTTCCGTTTTAAGTAAGCTAC
>V300016263_L3_WHPEAkcfEAAARAA-541_1_paired_trimmed_paired_merged_contig_309
ACAAACTACTAAACAGAAGATTTGAAGATCCACATAGATATAAAATGTCACCCGACTAAAATGGCCGGAGACGATACAGATAGGGAGGCTTAAGTCTCAGATACAGAAGGGAGCAAGCTGGGGGTGAGGGAATATAAATATTCAGAGAGCCTTGAGGATGTCTTCGGCGCTGGAGATGGTAAATTCTCCCCCACTCTCGATATTTGCGGCCTTCACCTTGAGGTCTTCGATCAAGAGAGCAAACCTCTTAGAACGAATTCCGAGCCCTTTCTCTGAAAGGTCTAGCTCCAGGCCAAGATCACGGGTGTATTTCGCAGAGCCATCAGCAAGAAAAAGAACGTCTTTGTTCTCGGGGTATGTTTTTGACCAAGCCTTCATCACAAAGGGATCATTCACGCTAAGACAGAGAATTTTCTCAACACCCTTCGATTTAAGCTCGTCTGCTTTCTCAATGAATCCAGGCACATGCTTCAAACTGCAAGTGGGGGTGAAGGCACCGGGGACGCCGAAGAGGATGACTTTTTTGCCGGCGGCGAGGGAGTGAACGCTGACGGATTGGACCTTGTCCTCCTCGTCGAAGTAGGCGAGAGTGCCGTCCGGAATAACATCGC
>V300016263_L3_WHPEAkcfEAAARAA-541_1_paired_trimmed_paired_merged_contig_310
GGAGACGATACAGATAGGGAGGCTCAAGTCTCAGATACAGAAGGGAGCAAGCTGGGGGTGAGGGAATGTAAATATTCAGAGAGCCTTGAGGATGTCTTCGGCACTGGAGATGGTAAATTCTCCCCCACTCTCGATATTTGCGGCCTTCACCTTGAGGTCTTCGATCAAGAGAGCAAACCTCTTAGAACGAATTCCGAGCCCTTTCTCTGAAAGGTCTAGCTCCAGGCCAAGATCACGGGTGTATTTCGCTGAGCCATCAGCAAGAAAAAGAACGTCTTTGTTCTCGGGGTATGTTTTTGACCAAGCCTTCATCACAAAGGGATCATTCACACTAAGACAGAGAATTTTCTCAACACCCTTCGATTTAAGCTCGTCTGCTTTCTCAATGAATCCAGGCACATGCTTCAAACTGCAAGTGGGGGTGAAGGCACCGGGCACGCCGAAGAGGATGACTTTTTTGCCGGCGGCGAGGGAGTGGACGCTGACGGATTGGACCTTGTCC
>V300016263_L3_WHPEAkcfEAAARAA-541_1_paired_trimmed_paired_merged_contig_311
AAAGTTTGCATTGTTTGGCCATGAGGCTTGTTGAGGAAAGAGTTTCAGATCCGGAGAAGTACAAGGAAGAGGAACCAAGCCCCGAATTTGAGGACCCAAGTTTGTACCATTATGCAATTTTTTCAGATAATGTCATCGCTGTCTCAGTTGTGGTACGATCTGTGGTGAATAATTCCAATGAACCGTGGAAACATGTCTTCCATGTTGTTACAGATAGGATGAATCTTGCACCGATGAAGGTATGGTTTAAGATGAGGCCTGTGGAAAGGGGTGCATATGTTGAGGTGAAGGCAGTAGAAGATTTTACTTTCTTGAACTCTTCATATGTGCCAGTCTTGAGGCAACTTGAGTCAGCAAAGTTGCAGAAGTTTTACTTTGAGAATCGGGCAGAGAATGCTACCAAGGATACACAAAACATGAAATATAGAAACCCCAAGTACTTGTCAATGTTGAATCACCTTCGGTTTTATTTGCCGGAGATGTATCCCAAACTGCACAAAATTCTCTTTTTGGATGATGATGTTGTGGTTCAAAAGGACTTGACAGGATTATGGAAGATCGATTTGGACGGGAAGGTGAATGGAGCTGTTGAGACCTGCTTTGGGTCCTTCCATCGGTACGCACAGTATCTGAATTTTTCACACCCTCTTATCAGGGAAAGGTTCAATCCGAGGGCATGTGCTTGGGCCTACGGGATGAATATATTTGATCTTGATGCTTGGAGGCAGGAGAAAAGCACCGAGCAGTACCATTACTGGCAGAACTTGAATGAGGACCGGACTCTCTGGAAATTGGGGACTCTTCCTCCGGGGCTGATTACCTTCTACTCGACAACAAAGTCGTTGGACAAATCGTGGCATGTGCTTGGGCTGGGGTACAATCCCAGTATTAGCATGGACGAGATTAGAAAAGCTGCGGTCATTCATTACAACGGAAACATGAAACCTTGGTTGGACGTTGCTATGAACCAATACAAGAAACTCTGGACTTATTATTTGGACAATGATATGGAATTTGTTCAGATGTGCAATTTTGGCTTATAGATAAGAAAAACCATCTTCGCAGCTCCACTCCAAGTTCATCAGCGAGTCACCGCTATCGTCTGTCACTACAACCTCAGAGCAAAGCTCGGTGAGAAATTATCTTTTTTGTTTCTGGGAAAAGCTGTCTGTTATGCTTGCCTTAATGTTGTATCTGTTATTCATGTGAAGCATGGGTCGTAAACAGCCAGATTGAGAATGTATACGTAGCAATTCTTATGCACTTTGCATAATATGTAATTCATCGATTCAGACTACTTAAAACCTTCAGCATTCATCAAATGAATCTGATCCTACCCTAAATTCTCTCTATCGAAAGACTTATCTCTCACTTTATATCGACAGGAAGTCGAGTAGAATGCAGTAAGGGTACATAATCTATGCCGTTTGTTGTTTATGAATGTTTTTAGTATTCCTGCTAATGTTATTACATACTCATTTTTCATTTATCAAAT
>V300016263_L3_WHPEAkcfEAAARAA-541_1_paired_trimmed_paired_merged_contig_312
CTTAGGAGGATCTCTTCCTATTTCATTTGTTAAGACCAAGCTTGGAAAACTTTCATCGAAGAGCGAACCTTCCATGCACGCGTTAAAAGCGACCCTTCGAACGTGTTCACCTCGCCCCCAACTCCGACTGCTAGTTCTCAATAAAGGCGCACGTGTCAGCGAGACCCCAAAGGCCTTCCTCGGTTCCTCCACGTCTTACCCTTCACATCCTTGTTTTATATCTTCGCCTCCATCTCCTCCTTACTTCTCAAAAACCAGAGCCCCCAACCCACGAAATCCGAATCAAACCCGAAACTTCGCCAAATAACAAATTTCGCCGATTCAGACTAGTTTTTCGGTGACGATTTGATGTGTTGAGGCCTGAGAATTTCGGAATTTCAGATATGGCGATGGAAAATCCCCCGAATTTCAAATACATGGGGAGGAACTTCAGTGATATGAGTAACGGCGACAACTCTTCTGCTTTTAGCGAGTGTAACAGCGACCGATCCGAAGAGTTTCCGACGACGTCGTCTCAGAGCCGGCGGCTTCTGATTGCCTGCGCTTCCGACAACTCCGACGATCTGATTCAACAGCTCGTGGCCGTCCTCGAAGACGGTGCGATTGAGGAGCAGAAGCAGGCGGCGATGGAGATCAGGCTCCTCGCCAAGAACAAGTCCGAAAATCGGCTCAAAATCGCCCGAAACGGCGCGATTAAGCCGTTGATTTCGCTCCTATCGTCGACCGATCTCCAGCTCCAGGAGTACGGTGTCACCGCGATACTCAACCTTTCGCTGTGCGACGAGAACAAGGACCTCATCGCTTCGTCGGGAGCGATCAAGCCGCTTGTCCGGTCGCTCAAGACGGGGACCGCTACGGCGAAAGAGAACGCCGCCTGCGCTCTGCTCCGCCTCTCGCAAATCGAAGAGAACAAAGTCGCAATTGGACGGTCGGGTGCGATTCCGCTGCTGGTGAACCTTCTGGAGTGCGGTGGTTTTCGTGGGAAGAAGGACGCGTCGACGGCTCTGTACTCGCTCTGCTCAGTCAAAGAGAACAAGATTAGAGCCGTCAAGTCGGGAATCATGAAGCCGCTGGTGGAATTGATGGCGGACTTCGGTTCGAACATGGTGGACAAGTCGGCGTACGTGCTGAGCGTCCTCGTAACGGTATCGGAGGCCCGCGCTGCGTTGGTGGAGGAAGGCGGGATTCCGGTGCTGGTGGAGATCATAGAGGTGGGGTCGCAGCGGCAGAAGGAGATATCGGTTGCGATTTTGTTGCAGATTTGCGAGCACAGTGAAGTCCACCGTAATATGGTGGCCCGCGAAGGAGCGATTCCTCCCCTCGTCGCTTTGTCTCAGTCCGGCACCAATCGCGCCAAGCAAAAGGCGGAGACATTGACAGAGCTTCTCCGGCAACCGAGATCCGGCAACTTCGCTGCACGAGCGTCCGACGTGTCATTATAATTCGCCTCCATGTCAACACCGTGGGCCCACCACCTCGCGGATCTCCCCGGTGTAACAATTGCCGGTTGCCATGTAAGATGTAATCAAAGAGTAAAAAAGAGAGAAGAAAAAACAATACCAGAAAAAAAAAAAAAAAAAAAGGAAGAAAAAAATCGAAAACTTGTAAATATCCGTGTTACGAGAGGATTTGTAAGGCTTGTGATAAAAGTATTGAATTGAGCTGAGTTTGGTTTGCCTTTTTGGAGCTTATCTTTCTTTGTATCAAAAAAATTGAAAGAAATGTGTCTCTTGGCCTACCACTAGTGACCAGAGTGATTCTCAACAGTGCATTTAGTGTGTTATTTTATCGGTTAATATGGCAAATGTGGGAGTTGAGGAGAGAGAAAACAATATAGGAATGAAAAGTATGTTCTACTTCCCACTAAACAAAGCAAAACGAACGCTCTTTGGCAGTTGTCTTTTTCCTTCCATTGTCAGTGAAACGTTTTAGGTTCGATTATCATGAATGATAATTTGTTCAGTTGTCAATGACACGTTTTAAGTTCGATTATCATGAATGGTAATTTGTT
>V300016263_L3_WHPEAkcfEAAARAA-541_1_paired_trimmed_paired_merged_contig_313
CACATGCCGACAGGCCTTGATGGATTTGAAGCCCTGTGAGGCATACGTGAAGGGGTCCGGCCCTGGGACTCCTCCGATTAGTTGCTGCCATGGTTTGAAAACTGTTTTAACTGCTGCTAACATCAGTGAATCTCAGATTAAACTCTCTAAATGCTTCAAGAAAGCAATTGCTGGAATGCAACTCAGACTTGACAGAATCATGCAGCTTCCTCATTTATGCCATGTATCCCCTCCCGTTACTCTCGACCCCAAAATTGATTCCGAATCAATTCCTCAAGTCTGAAGGGCGTGCACGTAAAACCACAGATGTTATAAATAAGACTTGGAGA
>V300016263_L3_WHPEAkcfEAAARAA-541_1_paired_trimmed_paired_merged_contig_314
GTTTCTCTTTATCATCTTCCCCTTCCTCTGGACCAATTCTTCATCTTTTACAATGTAGTTAAGAGTGTGAGGCAAAAATGCTAAACTTTTGTCCTTTGTTAACAAGAACTTGTTACCAAAAGACAAAAGCTACCTGAAATTGCTAAACTTTATTCACGTTCTTGTTCTTGTTCTTGATCTTCTTCAATTCATTTGTATAAATTGTTTCGGTTGCAGGCGTAAGCTGTACGCTTTATAAACCCGAACCAGTTTCAATTCCCTGTTTCTTGTTGATTGGTAGGCAAAATTCCAGATGGCAGGCGGCAATTGTAAACTTTAGCAATAAAGTATAGTAGAATTACATTATTCAATTAAAATAAAATAAAATTTTGCGTGATGATAACACTTCGAAATTTGATTTATAACCAAAACTTCAACTTCGGTACTTAAAAAATAATTAGGGGAAAGGGAAAAGAGAGATGAAAGAATTGTAGCGTATCCTATTAACATTTACATCATTAATTCTTTTTTTTTTTTTTTTCAATTTTTTTCTGGTATGACAATCTGAATATAATCTGGGACGAGCGGGATTAAACTTCCAGCAGCCGCTGTAGTTAACGAGAGATCAGGGTCTCAAAGCAATTGAGCCCGTCCAGCTCCACAGCGAACCGCGGCGGCGTCCTCCGGCTCTGCTTCTTCACACG
>V300016263_L3_WHPEAkcfEAAARAA-541_1_paired_trimmed_paired_merged_contig_315
AGAGTGAGAGAGACAAAGTACCCAGAACCAAAATAGAAAAAACCAAAAACTTCAAGTTAAAAAAATTAGAGAAATAAATCTGAAATTTTAGAGAGACAAAGTGAGGGGAGAGAAATAGGCTGAGGACCTTGGGCGAGGAGGCCATTGACGGCTTTGTTGGGGGAGGACCTCAGTGCAGTATTTCACAATCTCCTTTAAGCTTTGCCCCAAAAATTAAAAGCAACATATCATGATTGAAGAACAAACCAGCTGAAGAGTACTGCCGCAGTTCCATCAAGTAACACGGTTAATACAGCAAAGCAAGAGGGAAATATGGAGTCCCCGCCGGAGGCTCGTGTGAAGAAGCAGAGCCGGAGGA
>V300016263_L3_WHPEAkcfEAAARAA-541_1_paired_trimmed_paired_merged_contig_316
TTGACCCCAAGATTAGAGCAAGTCAGAGTAGATTTAGAACCTAAAGCTCAAAGGCTAAATTTTACTACTCCAAGAGTTGAAGGCATGTCTCAGTAACATACCTCAGTACATACTAGAACATCCATTTGCATGAACATCCACCATTTTTATACATGTGAGTCCACGGGAAAAGCACGCAGACGGGCAAGAAGAAGCTAATAATTTTGTTTGCGAAATACGAGTTAAACCAGCACGATGATATTTGTTGGAACCAAATTCACGAAATCATGGTCCCTCAATGTCGACTGAAATTGAAAACGACATGAAGCTCGAATCCAATCCATCAAGCAAAACCAAATGAAGGGCAAGCAAGGAACCGGATAATTGAATACAGAGATGTTCCATGTTTTAACAATTACTAGACAATGAGAAGAAAAAGAGAGAAGAAGAAGAAGAAACCAACAGATAAAAAAAAAGCAAAAAGAAATAAAGATATTTTGGGTGAGAAAATCAATGACATTCTACAAAGGCAAACGTTTTTGCCAATTCACACCTCCTCTCACACGCTTGTGCAGAGAAAATGTTCAACTTGGTAGCGAACATCATATTTGATAGCTTCATAGCATCTCCTGTGATTTCCTCACGCAGCGACTGACCTTTTTCTTGAATTCCTCTCTCCGATCTCTCCACTGCTTTGCAGCTTCAACATTTGCAGGAGATTCATCATTTGGACTGGATAGCATTGATATTATACTCAAGACTATGCTTTCAACCGTATGGACAGGTGTCCACATTTGTAAATGCAGTACCATGGTTTTAATAAAAATAGAGCAAAACGTATCCATTGAGAAAATGCTTCTTACACCTACTTTTTGCTTCAGAAATACCTTAGATTACCAAGTTCTTTCACAAAAATTATAACGGGGAAAAACCACAAGTTTTAACCAGCAGGAAGGAAATATGAGAACTTGCCAAATGACAGCAGGATGTGATACCACTGAGACAAGCTCCTCCGGACTCGAGATCCAGTGGAAGAGCCCCAAGGTCAGACATCAAAGCCGTATTATTGAACCTTAAGATGAGCCTTAGGTTGTTAGGCACAAGGCATGATAGATTGTAGATCTATGTGATGTATTAATAATGATCTGACGACTGCATAAAATCTCATAACTTATGCCTTCTCTCCAACTCTAATGATACCCATGAGAGAGGAGAAATCACTCCCACTGCAAAGGAGTCATGTAATACACACAACATTTTTAGCATTCAAGTGGAGGTGTGATACATGTCATGCCACCAAAAACTCTACCATGTGGACGAGACACTATATAGGTCTATAACTTGCATTACATGGAACATCCACAATTCCTAATAAACCAAAAACTTTCTCTGAGAATGTCTTTGTAATTTGAGGAGTTTGAATGAAGCTCCATGATTTCCACTTATTGACAATATATTATGAATATTGGAATGACTGTTAACCGAACAAAAAGAGAATCTGCTCCTATCTATTAGGCAAAAAGTAAACATAATAATCGCATGATGATATATAACTGTCAGAACAATCAAGCCAGCTGAAGAAAACAAAAATGTTAAGAAATAAATGTAATTGCATTATATGGAACAAAATTATGTCCACTGTTACGAAATCAAAGCCAGTAATATAGACCCTAAAAGGGGTCATGACTTTTGGGGTAAAAAAAAAAAAATGCCCCCGCTTAAATATTACTTCTAGACTATCTGCTACACCCAACTCTTTCGATAAAAGATGAATTTTGGAACCATCACCCTCACTAAGCTGCCAATTTCTAATCCCACCAACTTTGTTACGTCTGAACAACTGCACATTTGATAAAATAAAATAAAACACAACCATGTTAGGACAAATAGACTCTCTTCCATGTTATGTTTTTTCCTCCTCAAACTCAAATTCATCTGCCTACCATGCTTTCTCTCCACTATCACCAATCTTTCTCACTTTCTCTCCCCTTTCAAAATTGACTCCGCAACATAGCCACTCATGTCCCTTCTATAACTCTGCAGTCCCCATTTACTCCTTTCATTGTCCAAAGGCAACAAAGTCAACTAGACAATCCAATCATGATCCAACCCCCGTTCTCTTGGATCCCTCTGTAACTGACCTTTCCCACTTTATCTACTTTGTTTTAAACCTGGTCGAGGATTCACTTCAAACTGGGACCCCAGTGCGGCTTCATGTCACTGGTGAAAGCCTCGGAGTGATTATCTAAGATCTTATGTATGCAACAAGTTATCTCCTCATTGAGAAGGGTACTTCTTGTTTTTGTTGGCGACAAAAAGTAATATTCAAGCATATCAATTTTCATTTTTTAATTGTAGTAGCATTCTGAAATAATACCAAGTGATCACAAATGAATGGAATTATGAGTCATTGATCAAATTTGACTCAAATTGCTATTATATCATCTGTTATATGATTACTTTGGCTTAAATACATATTTAAGATTCCTTTAGTTTTGTTTTCTAAAGCATGCTAATGGCATATTTTACTAGATACACAAATTGTTCCTTGTTCATTTTGTACTGGCTAAACAAGGGACTATTATATACTTTATTCAATTTTATTTTTCAATTTTTGTCTATTTAATTTTATTTTCATACTAGCATACAGAAAAACTGAAAATTCCCCATCCACCTCCGAACAAGCTATCTACACAAGGAACAAGATCATAAGTATCAATGTGAACATTGTGAAGATAATCTTTGAATCAAGAATTCCTACCATGGCAACAGATACTCTTTCCTACAAATGAAGCAATGTGCGGACACTATTTTAAACAAATTCCATACCGTATGGACAGGTGTCCAGCGCT
>V300016263_L3_WHPEAkcfEAAARAA-541_1_paired_trimmed_paired_merged_contig_317
TCTCCCTCACTTGAGTAAAACTCTTATTTATATTTCTCATAAGTCTAAAATAGAACGTAAATATAACTTATACATCTCAATTTCGAAGTTGCATCTCATTAAAGATGCATAAAGACTTTCTTATTTTCAACCAGAGGACCAAAATTAAGAAGAAAGTGGATTGGATGATATGGACCGTTGCCACAATTGTTGCGATTCTCAAAGAATTCGACTGCCGGTCACTACGAGCTGGCCGGCCTATATTAACCAGCATGATGATGCCGATTATAAACCGAAAACGACATCGACGGTAAACTGAAGCCGGAATCCAGTCCATCAAGCAAAAACCAAAAGAAAGCAATTAGTCGCTTAGACAAGAACACTTGCTCACCAAATAGGCCAATACAAATTGAATACAACGATGTTCCATGTTTTAACAATTACTAGACAATGAGAAGAAAAAGAGAGAAGACAAAAAACAAAAAGAAATAAAGATATTGCGTGAAAAAATCAA
>V300016263_L3_WHPEAkcfEAAARAA-541_1_paired_trimmed_paired_merged_contig_318
ATGTAATGGCCCCAAGTTTTCGATCACAAAAGAATCACCTCGTCAAAACACCAAAACCTCCGTCCGTCGATGAAATTTCTGGCGGAGGAAACATTTTCCGGCGAAAGCTAGAAACTTTGATATATAAAAACCCGAAGATTAATTTCCGAAACCGTTTCAACCGCAATCGTTATACTCCAACTGTTATTACATTCAAAAGTACAGAGAAGGCAGTTGAGGCCCTCAAATCTATGTGATCAGAAAATGTCTGAAAAGAAACTCTGCGAGATATTTCAAAAACTTGAGCTCATCTAATTCGACAACTAAGAAAGTATGGCGATGACATCCGAAGCTCTCAAAGCTATGTACTCAGTACCGTCTTTGCCCTTGAAGTCATTCCCTGCATACTTGGAGTACAAAACTGTGCTTCCCTGGGATATGGATAGTGGTTTCCTGTTTCCTTCCTCATCAAGAGTACCGGGTCCGACGGCAATCACCGTGCCAATGGAGGGCTTCTCCTTGCTAGCCTCTGTCAGCAACAAACCTCCGGCAGTCTTTAACTCGGCCTCGGCAACCTTGATTAGAACTCTATCATTCAAAGGCTTGAGATCCTTCACATCTTCGGTTTCAAGAATACCGACTATGTCATCATCCTTCAGGATAAGATGCTTCGCACCATTGAACTCCACCTCTGTCCCAGCATACTTGGAGTATACAACTTCAGCACCTGTCTCCACACTGATGCCCACTTTTGTCTTCCCAATTGTTTTACCCTCTCCGACAGCAACAACTTCACCTCCTTGAGGCTTTGTCTGAGCTGTGGTTGGAAGTAAAATTCCACCGCCGGTCTTCTCTTCCAGAGTCTTGATCTTCACAAGCACTCTGTCGCCCAAAGGCTTAATTGAAGTGTACTTGGGAGCGACTGTAGTGGCGGCCTTGACAGCGAGGCCACGGAAGGAGCGGTGGTTGACAAGACAGACACATGCCGGAGACCCGAACTTGAGGTTTGAAGGTCTGAGCCCTTCAAACGAAGCCAAACTCCTGGCCGAGATCGACGACGCGGTCAGCTGAGCTGCTGCCATTTCTGTTGAATTTGGAGGGCGGAGAGAGAGGGCGGAGGAGAGGTTGATGGCCTAGTAGAGTAAAGAAGATAAAACCCTAGAGTGTTTGCAGATTGCAGGCTTTTGGGTTTTATCAGTTGCTAAAAGACGCTTCTAGAACTCCAATGTTTTTGTCCCCCTGTTTGGTTGCAGTTGTGGTTCGGGTGCCTATTCAATTTGGGTGGGTCAGCGGTACCCGCCCGAGCTCACAGGCTAGAGTGTACTGGAAAATTGGGCAGAAGTGGGCATCTCTCTACGTGGGTAAGGTTGGGGCATCTGCTTAGTTGTGTGGTCATTCTCTAGTTCTAAATTATGTTCTACACAATATTTTTTTTTTTCGTGTAGGGAGCCTGACTCGTTTTTTGAGCATCCGAGAGTTCGCTTTGTTCTCTGTGTGTCAAAACCCACATGTCTTGTGTGCCTGGATTCTCCT
>V300016263_L3_WHPEAkcfEAAARAA-541_1_paired_trimmed_paired_merged_contig_319
CTGCGAATCTTGGCCTTGGCCTCGGCTCTGCGAATCTTGGCCTTGGCCTCAAACGCGGCCTTGGTCTCAAACGCCGATTTGGCAGGCTCAACAGCGTGACTTCGATCGACGTCATTTCCAAACTCCGACGGGAAAAATCTCTTAACATTGCCTGCTTCTTTGATGGCAGCAATGATCTTTCCCTGATCAGCCAACTGACCATGCCCCACCGTCGAGATCACCACGTCGACTTGCTTGATCGCCTTCACCAAGCTCTCGTGATCGTACAGATCACCCAGGACGAAATTGACGCCCAGAGCCTTGAAGTTCTCGATGACTTTGGACTTTGCCGGGTCGGAGAG
>V300016263_L3_WHPEAkcfEAAARAA-541_1_paired_trimmed_paired_merged_contig_320
TATTGTTAAAACTAAATGTGAACTAAGTGAAAGATGAGGTTACTTCTCTTGTCATACTTATCTTACCATAATGAATCCAAACTCCACATTTAGACAAGAATCAATCAGATTACTAGTTCATATTCAGTATGACAAAAGAATAACTTTGTCATACATACTTGTATTGTTAAAACTAAATGTGAACTAAACACCAACAAAAATCAATCAGACTAGTAATTCATACACACAATCTAACAAGAGAACATTTTTTAGTGAGGATAACCCTATCATTGAGACTGAGGTGATTTAAAAAACCAGCCACACGTAGAGCATAGGCTCAGTTTGGGTTCATCCCCGTCAGTAAGATTCTATCTCAGGTAACAAATTTCATGGACCACAGATGAGTAGATCAGAGACTACAAACTATCCATCCATCCTAAAAGCAAAAAAGAAAAAAAAAAAAAATGAGAATAGAGATAAAGAGAACCAAATGCAATTAAAAGTACAAACCATTCATTTAACATAAACTAAAATAACATCCAAATCTTCAACTACATTACAGCAGTTGAGGTTAATTAAGTCACTAAACCAAACATCCTTTACAGTAACAGAGAGTACGTACTTTACAGAGAACCTAAAGAAGGTGCGCACATATATATATCTCTCTCTCTCTATTTATATATATGAGTACTGTGTTTGGGGGCTGGAGGAAAACAAACCAGCTGTCCACAATCACCTGCTGCTACCCTATTTCCTTCCTATATATCTTGACGAGTATAAGCCTCGGCAAAGGAGCACTTAGTAATAGAGGGAACCTTGCCACCAGTTTCCTCTACAAGCACTTCCCGAATCATCCTCGGTCCCATCTTTCTTGTACGTAGAATTATATTCGGGGCTCTGGGTACTCTGAGGGTAAGAATAAATATCTTGGCCACCATAATAGATTGATGAACTGAGATGGCAAGGTTGTTGCACTCTCTGATCCCTATAGATGGAGTTTATTATGTCCTTATTTGATATGCTCTTACTCTCACCTTCGCTCTCTTTAGAGGCACCATCTGGCTGCATCTCCAACACGGTATCCATCTGAATCAAACACTTCCCAAGCACACAATTCATACTTTAAAAACCAA
>V300016263_L3_WHPEAkcfEAAARAA-541_1_paired_trimmed_paired_merged_contig_321
GAGGTCACCAGCCTCTGCCAGAACTTGTGGACGTTGGACAACGCTGACGCCTGCAAGTCCAAACCTCAAGCCTTTTTCTGCAATGGCTTGATTGTGAACGGATCTGAGCTCTGCACCGTGCAAATACCCAGATCCGGTTCTATCTCTAATGGTGAATCAGATTGCAGAGATTTTGATACTTTCGTAAAGCTTCAATCCAATTAGGTGTTTTGCAGAGATTTTGAATTCGCTTAATTTCTGCAAAACCAAAACCAGAACCCAATGGCGATGTCCAATTCAATCATGTGGGTATCTGCAAAACCCCTATTTTCCCACACATTTCTCCAAAACCCTAAACCCCTTTTGCCCCAAATCTCACCCCAACCTCTCCGTTCTCGATCTTCAGCAACCAGCTGCGGTCTGCGTAAGCTCCGAGGCCGAATCGATTCCATAAAAAATACCCAGAAAATCACCGAAGCCATGAAGCTCGTGGCGGCTGCCAGGGTTCGAAGGGCCCAGGAAGCAGTCATCAATGGCCGACCCTTTGCTGAGACGCTTGTGGAGGTCCTGTACGACCTCAATGAGCGGCTTCAGTGTGAAGACATCGACGTCCCTCTCACAAATGTTAGACCCGTCAGGAAAGTTGCCATTGTCGTCATCACAGCCGACCGAGGCCTCTGCGGCGGCTTCAACAACTCCGTGGTCAAAAAGACCGAGGCCCGAATCGCGGAATTGAAGAAACTTGGGTTGGATTTCACTCTGATCAGTGTTGGCAAAAAGGGTAACTCGTATTTCATGCGTAGGCCTGAGATTTGTGTTGATAGGTTTATTGAAGGTGGGTTGTTTGCAACAGCAAAAGAGGCTCAGGTCATTGCTGATGACGTTTTTTCGCTGTTTGTTAGCGAAGAGGTTGATAAAGTTGAGCTTGTGTACACTAAATTCGCGTCGTTGGTGAAATCCGCACCGGTTATTCATACATTGCTTCCATTGTCGCCGAGGGGAGAGGTTGTTGATGTGAATGGGAGTAGCGTCGATGCAATGGAGGATGAGTTCTTTAGGTTGACAACTAAAAAAGGCAAACTGAGTGTGGAGAGGGAGAGTGTGAAGATAAAGAGGGAAGGGCTTTCGCCGGTTATGGAATTTGAACAAGACCCTGTTCAGATCCTTGATGCCATGATGCCTCTCTACTTGAACAGCCAGATTCTGAAGGCACTACAGGAATCAACAGCAAGTGAGCTCGCAGCGAGAATGAATGCTATGAGTAATGCCACTGACAATGCAGTCGACTTGACGAAGACTCTTTCAAATGTTTACAATCGGCAACGACAGGGAAAGATTACAGGGGAGATATTGGAGATTGTTGGAGATTGTTGCTGGAGCTGAGGCACTCAAGGAGTTTGAGTAATCGCGGGATCTTCCTCGTTCTTTGTTCATTTTTTGTGCCACATTGTTCATGATAAAACAAAAGCAGATCCCGTTATTTGTGAATTGGAATTGTTGGCAGGATTGGAGCTTCATGTGTGAATCATATATTTCCATCTTCTACTTC
>V300016263_L3_WHPEAkcfEAAARAA-541_1_paired_trimmed_paired_merged_contig_322
TTGATGCTTTCATAAAGCTTCAATCCAATTAGGTTTTTGCAGAGATTTGAATTTGTTCAATCTCGGCAAAACTAGAACCAGAACCAATGGCTGTGTCCAATTCAATCCTGTGGGTCTCTGCAAAAGCCCCAATTTCTAACATATTTCTCCAAAACCCTAAACACCTTTTGCCCCAAATCTCACCCCAACCTCTCCGTTTTCAATCTTCAGCAATCCACTGCGGTCTGCGTGAGCTCCGGGTCCGAATTGATTCCATAAAAAATACCCAGAAAATCACCGAAGCCATGAAGCTCGTGGCGGCTGCCAGGGTTCGGAGGGCCCAGGAAGCAGTCATCAATGGCCGACCCTTTGCTGAGACACTTGTGGAGGTCCTGTACGACATAAATGAGCGGCTTCAGTGTGAAGACATTGATGTCCCTCTCACAAATGTTAGGCCTGTGAAGAAAGTTGCCATTGTTGTGATCACCGCTGATCGAGGCCTCTGCGGCGGCTTCAACAACTTGGTGGTAAAAAAGGCTGAGGCCCGAATCGCGGAATTGAAGAAACTTGGGTTAGATATCACTCTGATCAGTGTTGGAAAAAAGGGTAACTCGTATTTTATGCGTAGGCCTGAGATTTGTGTTGATAAGTTTATTGAAGGTGGCTTATTTGCAACAACAAAAGAGGCTCAGGTCATTGCTGATGATGTTTTTTCGCTGTTTGTGAGCGATGAGGTTGATAAAAGGGAGAGGTTGTTGATGTGAATGGGAATAGTGTTGATGCAATTGAGGATGAGTTCTTTAGGCTGACAACTAAGGAAGGTAAACTGAGTGTGGAGAGGGAGAGTGTGAAGATAAAGAGGGAAGGGCTTTTGCCGGTTATGGAATTTGAACAAGACCCTGTTCAGATCCTTGATGCCATGATGCCTCTCTACTTGAACAGTCAGATTTTGAGGGCATTGCAGGAATCAACAGCAAGTGAACTCGCGGCGAGAATGAATGCTATGAGCAATGCCACTGACAATGCAGTTGACTTGACGAAGACTCTTTCAAATGTTTACAATCGGCAACGGCAAGCAAAGATTACAGGGGAGATATTGGAGATTGTTGCTGGAGCCGAAGCACTAAAGGAGTTTGAGTAATCTCAGGATCTTCCTCTCCTTGTTCTTCGTTCCTTTTTGTGTCATATTGTTCATGATGAAAGTTTTGTGATCGAATTCATTAGGCAATTTTCTAGGCGAAAAGCATCAGAATAGCAATATTGTTTCTAAATTGTAATGATGATCGGAGCGGTCACATTGACAACGAGATTAATAACATGGAGGAATATATCTCATTCTTGTTCTATCCTAACAGTATTGTGCAGTTTCTTCCATGCAGCGACTCTTTCGCTTTCCTGTTCAAATGATTAAGAGTGCATTGCTAGTTATTGAATTCATCCTATTCTTACAAAAGCACAGAAAGTAAGACAAAAGCATATCCTGTTATTTGTGATTTGGAGTTCTTGTCGGGATTGGAGCTTCGTATGTGAAGCAGATATTTTCATCTCCTACTGCTCTGACTAAACTTGCTCAATTGATTGTGTCCATAGGTCAGAAACGTGGAGTTACAGATGATATCACCTAGCAAAAATTACAAAATCATGTATTATTGAAATCTAGTTCTTTCGTAGATGTTTCAGTTTCTTTCCTTGTTTGCATAATCGTAGTTAGAAAGATTGTTTCGAGACACTGATGGGAATTTCTATCGAACTTTATCTTTCTTGGGAAAGAAAGAACTCATCATTTGGAAAGTAATTTCTCACTTCCTAGGGAAGAAACTAGAGAAATTATGGTTCCTATTGGCTCAAC
>V300016263_L3_WHPEAkcfEAAARAA-541_1_paired_trimmed_paired_merged_contig_323
GAGTATAATTCTGTGGCCGCTCAACAAGCTTAAGATCACCCATGGTTGCCAACTCTAAGCACAAGTTCTGTAAGGTCTCTTTGGTTCGATTAATAACTGTGACATCAAGGACAATATCATAATGATGGACAGTCACATATGCTTCGGCATACACTGGGTCGCTAAATCCAGTGAGTTGGATGATTCGGTTAAGCTTGTTTGCATCATCCCCATCTTTGACAAACTGTCCTGTAGCACGTTTTAAATCATCTTGAACCTCATCTTCCAGTTCCAGTTGGCTCATACCCTTCCTGCTCTTTAAATGGTAAAAGTCAATAAGGTCGTCTGGTTGTGCACGAGAAATCTGAGCCTTTGCTTTTATCTCCTCTGTCTCCCTTAATTGTTTTTCTGAAAGCATGTCAACAAAACTTTGACGGCAAGATTTCAACCATATTTTTCTGATCTCATCACCAGTATTGCATAGCAATCTTATGCAGAGGACAATCCTATCATAAGAATCACTGTCAATTGGATGTGGAAGAACTGGAGATTGTCCTAATTGCAGCATAGAGACAACGATCAACAGTGCTTGTGAAGATGCTTTATTCACTTCAACTTTTGATGGCTGGACCTCTTCCAATCTCAGAACAAGCTTGGTCAGAGTGCATGCGACAACTGCCCCGAGGAAAAAGTCACCAGTGAGAAGCAGGGATCTCAAGTTCCCAGATGCCAAGGATCCTTGAACAAGGGTAGGGGGAGAGAAAGCAGTTTCAGATGCAGCACTCTGTGTGGCATAAGTTCCATCAGCAAGAATAGCTGGTCTTTTAGAAGACACGGTCATGGAGTTTACTTGCTGAACCTTTTTTGAAGAATCATTACTTTCTTCTTCTGAAACCGAGAAAAAGGGCAATTCTCCAAGGCACTGTTTAATTGTTGCAATTCCGCTCTCAACTTCAGAAAGTGACATGCAATATTCTCCAATAATCCAAAGGGCACAAGTACAAACCCGTGATGCTCGGATTTGGTAGAAAGTGTCCAATAGCCTTGTTATTATAGACACCCTTAGTTTAGGGTTGGTTTCTATTATCTCTCGGACAAAAATCACCACATCAACAGCAGAAGCAACAT
>V300016263_L3_WHPEAkcfEAAARAA-541_1_paired_trimmed_paired_merged_contig_324
GAGTATAATTCTGTGGCCGCTCAACTAGCTTAAGATCACCCATGGTTGCCAACTCCAAGCACAAGTTCTGTAAGGTCTCCTTGGTTCGATTGATAACAGTGACATCAAGGACAATATCATAATGATGAACAGTCACATATGCTTCGGCATACACTGGATCGCTAAATCCAGTGAGTTGGATGATTCGATTAAGCTTGTTTACATCATCCCCATCTTTGACAAACTCTCCTGTAGCACGTTTTAAATCATCTTGAACCTCATCTTCCAGTTCCAGTTGGCTCATACCCTTCCTGTTCTTTAAATGGTAAAAGTCAATAAGGTCGTCTGGTTGTGCATGAGAAATCTGAGACTTTGCTTTTATCTCTTCTGTCTCCCTTAATTGTTTTTCTGAAAGCATGTCAACAAAACTTTGACGGCAAGATTTCAGCCATATTTTTCTGATCTCATCACCAGTATTGCATAGCAACCTTATGCAGAGGACAATCCTATCATAAGAATCACTGTCAATTGGATGTGGAAGAACTGGAGAGTGTCCTAATTGCAGCATAGAGACAACTATCAACAGTGCTTGTGAAGATGCTTTATTCACGTCAACTTTTGATGGCTGGACCTCTTCCAATCTCAGGACAAGCTTGGTCAGAGTGCATGCAACAACTGCTCCAAGGAAAAAGTCACCACTGAGAAGCAGCGATCTCAAGTTCCCGGATGCTAAGGATCCTTGAACAAGGGTAGGATGGGAGAAAACAGTTTCAGATGCAGCACTCTGAGTGGCATAAGTTCCATCAGCAAGAATAGCTGGTCTTTTAGAAGACACGGTCATGGAGTTCAGTTGTGGAACCTTTTTTGAAGAATCATTACTTTCTTCTTCTGAAACTGAGAAAAAGGGCAATTCTCCAAGGCACTGTTTAATTGTTACAATTCCGCTCTCAACTTCAGAAAGTGAGCGGCAATATTCTCCAATAATCCAAAGGGCACAAGAACAAACCCGTGATGCTCGGATTTGGTAGAAAGTGTCCAAAAGCCTTGTTATTATAGATACCCTCAATTTAGGGTTGGTTTCTATTATCTCTCGGACAAAAATAACCACATCAACAGCAGAAGCAACAT
>V300016263_L3_WHPEAkcfEAAARAA-541_1_paired_trimmed_paired_merged_contig_325
TCTAACCTGACCTTCCTCCATGGATCCTTACAAGCACCGCCCTTCAAGTGCTTTCAACTCCCCGTTCTGGACCACCAATGCCGGTGCTCCAGTTTCGAACAACAACTCTTCTCTGACTGTTGGACCCAGAGGTCCGGTTCTGCTTGAGGACTACCATCTGGTGGAGAAACTCGCCAATTTTGCTAGAGAACGGATCCCAGAGCGTGTCGTCCATGCTAGGGGAGCCAGTGCAAAAGGTTTCTTTGAGGTCACCCATGATATTTCTGACCTTTCATGTGCTGACTTCCTTCGAGCCCCTGGAGTTCAGACACCTGTCATTGTGCGTTTCTCCACTGTTATCCATGAGCGTGGCAGCCCTGAAACGATAAGGGATCCTCGTGGTTTTGCAGTGAAGTTTTACACCAGAGAGGGTAATTTTGACTTGGTGGGAAACAATTTCCCCGTGTTTTTTGTCCGTGATGCAATGCAATTCCCGGACGTGATCCATGCTTTCAAACCGAACCCTAAGTCCCACATCCAAGAGTATTGGAGGGTCCTTGACTTCTTATCTCACCATCCAGAAAGCCTGCTCACGTTCGCCTTCCTATTCGATGACGTGGGAGTTCCACAAGATTACAGGCACATGGAAGGCTTTGGTGTTCACGCCTACACTCTTATCAGCAAGGCCGGGAAGGTACACTACGTGAAGTTTCATTGGAAACCCACTTGTGGAGTCAAGTGTTTGTTGGAGGACGAGGCTATTAAGGTTGGAGGAGCTAATCACAGCCACGCTACCAAGGATCTCTATGACTCCATCGCAGCTGGCAACTTCCCGGAGTGGAAACTTTTTATTCAGACAATGGATCCTGATCATGAAGACAGATTTGACTTTGACCCACTTGATGATACTAAGGTCTGGCCTGAAGATATTCTTCCCCTGCAGCCGGTTGGCCGTTTGGTACTGAATAAGAACGTCGATAACTTCTTCGCAGAGAATGAACAACTTGCTTTCAACCCTGCCCTTGTTGTCCCTGGTGTCTATTATTCAAATGATAAGATGCTCCAAACTCGACTCTTCGCCTATTCTGATACCCAGAGGCACCGTCTTGGCCCCAACTATCTGCAGCTCCCGGTTAATGCTCCCAAGTGTTCTCATCACAACAATCACTATGACGGATTTATGAATTTCATGCACAGAGATGAGGAGATTGACTACTTCCCATCAAGGTTTGATCCTGTTCGCCATGCTGAGACCTTCCCAATTCCTTCTAATATTTTCACTGGAAAGCGTGAGAAGTGCGTCATTGAGAAGGAGAACAACTTCAAGCAACCTGGAGAGAGATACAGATCTTGGGCACCCGACAGGCAAGAGCGATTCCTCCACCGATGGGTTGATGTCCTATCCGAACCTCGTGTCACCTATGAAATTCGCAGCATTTGGATCTCATACTGGTCTCAGGCTGACCGATCCTTTGGTCAAAAACTGGCATCTCGTCTTAACGTGAGGCCGAGCATTTGAGGGTGATGCCAATGCAAGATGTTTGAGTTTCGATAAGACATAGT
>V300016263_L3_WHPEAkcfEAAARAA-541_1_paired_trimmed_paired_merged_contig_326
GTTGAACAGCCCTGTTCAGATATATATACTCGAATCGATTCACGAGAACAATAAAAACTTATGTTTTGACCCAAAAGGAAGACAGTTCATAGTTCTATTTCACTATTCAAATCATAAAATCGAATGCAGAAACAGTTCTTGGAATAGGGGATCCTTCAATGTTATGAAACATCGACGCCGGTCTTAAAACTACAAATCTAAGCACAGAAATGTGTAAAAAGGAATCCTCTCTGATACAGCATTTGCACATCTGCCTTCTCTCATCCCCCCCACACATAAACTAAACTCTTTTCGTGCACTACAAATTCGAGAAAGAATCAAGTCGGCCTCTGCCATGCAAATGGTTTGTTCAACTTCTTTTCTCCTGTTCCCAAAACTATAGATACGACTGTAATAAAACATAAATGACCCTCACACAGTGTAGCCACCTAGCAATTTAACTTCGTCATACATGGCCTTTCGTACAATGTGGCCACCTGCTAGTGATGTACCTCATCATTAGTATGGTCGATACCTCATGGGCCGCCTGAACCTTGGAACCCTCCCATAACCAAACGCAGGATAGAAGGGTGCAGCAGGTATGAAAGGCCTCCGAGATCGAAAAAAAGGGTTGGGACGCCTTCCTCGATACTGTTTCAGTCCAGGAACGTTTGTCCGCTTAGCAGAGACCTTCAATTGACGGCCATGCAATTCTGATTCATTTAACAGGAGAGCATTCTGAACAGCCTCAACTTCAACAAACTCAACATAAGCAAATCCTTTTGGTTGACCAAACTTGTCGGTCAAAATTGTAACTCTGTTAACGGTTCCACAAGACTGAAAATGCTGCTGGACTTCCTCAGGAGTACATGCATAATCAACATTACCAACATAGATGGATCTAGAATCCACCTCCTCCTTCTCAGCCTGAGA
>V300016263_L3_WHPEAkcfEAAARAA-541_1_paired_trimmed_paired_merged_contig_327
TTCCTAGAAAGTGGGAGGTCTTAGGTTCGACTCTGGTGGATAGCAAGTTAGACACCAAATTATTATGGCAGCACATTGTGTGGTTTAGCCCATTGTATGGTCTTCGTGTAAATATATTGTCTGTATTAAAAATAAATAAATAAATTATCGTTGGTTTTAAACTTTAAGATGGTTTACTGAACTTTGACATGGACATTCAATGCAAGAAGTATATTATTTTAGATAGGCCTTAACTAGGAGAGAGGCAATGGTAGGTCTCTGGGATGGCTAATTTTCATCTAATTCCCTTGAATTTGTAAAGTGTAGTTGATTGACAGGTTGTATACAGATTCTCCAGGGGCGGCCATGGTACTCTTTTCACAGACGGGGTCATCATACTGCATCCGTACTGAGCTATTTCGATATAAATCTGGGAAAAATGTGGTTTTCAGTAGGGCAAACAGTATAGATGCATCCAAGTTGAAGGAAAATTCCATTGGCTTCTCTTCTCTATTATATTCTTCTTCTAGTAAGGCACAGATTTTGCATATAGCCAATGCAGGAGTAGGACAGAAACGAGGGCATAGTGTGATAGTTGCTGCCAGTCCTCCAACAGAAGATGCAGTAATTGCTACTGAGCCACTGACAAAAGAGGATCTTGTAGCGTATCTTGCCTCTGGATGCAAGTCTAAGGACAAATGGAGAATTGGCACAGAGCACGAGAAATTTGGTTTTGAGCGAAAAACCTTACGTCCTATAAAATATGAACAAATAGCCGAGTTGCTTAATGGAATTTCCGAGAGATATGATTGGGAAAAAGTTATGGAAGGTGACAAAATTATTGGCCTCAAACAGGGTAAGCAAAGCATATCACTGGAGCCTGGAGGTCAATTTGAACTTAGTGGTGCACCTCTTGAGACTCTGCATCAAACTTGTGCTGAAGTCAATTCACACCTTTATCAGGTCAAAGCACTTTCAGAGGAAATGGGAATCGGGTTTCTTGGAATTGGTTTTCAGCCTAAATGGGGACTTAAGGACATACCTATAATGCCCAAGGGAAGATATGATATTATGAGAAATTACATGCCAAAAGTTGGCACTCTTGGACTGGATATGATGTTCAGAACTTGCACTGTACAGGTTAATCTGGACTTCAGTTCTGAAGCAGACATGATAAGGAAATTTCGTGCTGGTCTTGTTTTGCAGCCTATAGCAACAGCTCTATTCGCAAATTCACCTTTTACTGAAGGAAAGCCAAATGGTTTTCTAAGCATGAGAAGCCAAATTTGGACCGATACGGATAATAATCGTGCTGGCATGCTTCCTTTTGTTTTTGATGACTCTTTTGGGTTTGAGCAGTATGTTGATTATGCTCTCGATGTTCCCATGTACTTTGTTTATCGGCAAAAGAAGTATATCGATTGCACTGGAATGAGCTTCCGGGACTTTTTGGCAGGGAAGCTTCCTTGCATTCCGGGTGAATTGCCAACCCTGAACGATTGGGAGAATCATTTGACAACCATATTCCCTGAGGTCAGGCTAAAGAGATACTTGGAGATGAGGGGTGCTGATGGAGGGCCTTGGAGGAGATTATGTGCTTTGCCTGCCTTTTGGGTAGGTATATTGTATGATGAGGTTTCCCTACAAAACGTATTAGACCTTACAGCTGATTGGACTCCTGAAGAAAGACAGTTGCTGAGAAATAAGGTCCCCTTAACTGGTCTAAAGACACCATTTAGGGATGGATTGCTCAAGCATGTAGCTCAAGATGTTGTAAAGTTGGCAAAGGATGGCCTGGAAAGGAGAGGTTTCAAAGAAACAGGATTCTTGAATGAGGTGGTGGAGTTGGTTAGA
>V300016263_L3_WHPEAkcfEAAARAA-541_1_paired_trimmed_paired_merged_contig_328
AGCTATTTCGGTATAAATCTGGACAAACTGTGGTTTTCAGTAGGGCAAACAATACAGAGGCGTCCAAGTTGAAAGAAAATTCCATTGGCTTCTCTTCTGTGTCATATTCTTCTTCTAGGAAGACACAGATTTTGCATATAGACAATGCAGGAGTAGGACAGAAACGAGGGCATGGTGTGATAGTTGCTGCCAGTCCTCCAACAGAAGATGCAGTAATTGCTACTGAGCCACTAACGAAAGAGGATCTTGTAGCATATCTTGCCTCTGGATGCAAGTCTAAGGAAAAATGGAGAATTGGCACAGAGCACGAGAAATTTGGTTTTGAGCTAAAGACCTTACGTCCTATAAAATATGAACAAATAGCCGAGTTGCTTAATGTTATTTCCGAGAGATTTGATTGGGAAAAAGTTATGGAAGGCGACAAAATTATTGGACTCAAACAG
>V300016263_L3_WHPEAkcfEAAARAA-541_1_paired_trimmed_paired_merged_contig_329
TTTTTTTTTTTTTTTTTTTTGTTGACAAGATTAATGTGATCTTTCACTCACTTCTAGTTGACAAATAAAGTTTTGATAATAGGTAGTTTAGATTATAAACATGTGAAGTGATTATGTACGCGTTTCTGTATCTTATCTTTAGAAATGTAAAATACAGTTGCCAATTGATCATGCTAGTTTTAGTTTCGCCAAAAATACAAGGCATGATTTTCGCTATTCAACTTTAGGTCTTAATTGTTAAAGAACACAAAAATCTCACGTCAGAAAATTGACTACCGATCGATAACTCCATGCAAAGTGTTGGGAGTTTTTGGCCAAAACTTGACGTTACGAACCCGGGAAAGAGTGCTTACTAAACAGACACACAATCAAAAAATGGTTCCACACCTTTCATTAATTATCCTTTTCGGCAACACTTCATGGAGTAATGGACTTTACATTCTCAAAAGAGAGTTGTCTTAGTAGTGGATTTTCATCAAACATGTAGGTTAATTTTAGGTAAGTTTTTAACTTAAATATCGATTTTGTGCATCTAAATTTCATTCATACCAAGAACATACGACCAAACTCACCGATATCTTGACGTGTCGTATTCAGAACCTTGATGAGCTGCGGTATGTGAGTCCGTTGGCATCACATCTTACCAGAGTCTTGATGTTGAGTGGAACCCAAATCTGATGGCACTGACGCTGATGTTAGCAGTGGGGCGTTGGTGACAGATGACCATTCTCTGGAAGGATCGGCTGAGTTCGAGTCAGAAGGCTTTTCCTGAGATGCATGCATATTGACCTTAATCCTGTTGTGGATATTGACATACTCATCTGTTTCGTCCAATATCTCTTCCTGAAGAAGTTCTTCAATGACATCCTCCATGGTAATTACTCCTACAACCTCTTCATTGTCTGGGAAAACTGGAATGGGACCGTTCTCAACGTCCAGAATGCAATGTGAACAGCCTCTGTGTCGTTTCTTAAAAGCAGGTGCAGCTGATGGGCTTTTCTTCGCTTGTTGACCTCCGTCACCATTGTCCAAAGCACTCTGACCATTGTTTGAACCCACTTTTTCATCTTTCTTGAATGATGCCCCAGATTCGCCTGCTTGCTTCTTACAGTTATCCTTAAACAAGGGTGTTTCACCATCCTTGCCATTCTTTAGTGCATCCTTTTTCCCACTTATATCCTTATAGACGACAGCAATGTGACTGTGACCTTTCTGAAATTCATTTAGTATATCATACAGAGGCATGTCTTCCGAAACCCGAGGAATTTTTCGTATCATCAGTTTTCTTAAAGTAACTCCATCTTCTGGATCAACCATCAAGAGATTCTTAACCAGAACTAGACCAATTATATTTCCGGGCTTCCCAGCATAAACTGGAACCCTACTATGACCCATTGCCATTATTGCATTCAATGTGTCCAAAGTAAGAGGTGCATCCAGATCAAGGGAAAATGCATTTGATATGGGAGTCATGGCATCTTTTGCAGTCTTTTCAGTCAATTCAAGTGCCCCAGCAATGATGGTAGTCTCATCATGTGTTAAATCCCCGCCTTTCCCAGCCTCATTTCCATGAAAATCCACAAAAGTCTTTAGTTCTGCTCTTCGTAAAAGGGCAGAATGTCCCTTACCCAACATATAATCCAAAACCTTACTAATGGGATACGAAATGGGGAGGAAAAGAACAAGAAGAACACGCACAAACGGGGCCATTGCCGCCCCAACAGTCAATCCAAAGCGAGTGCACACTGCTTGTGGCAATATCTCCCCAAACACCAGAATGAGAGTGACTGATATCACAATAGCCGCCCAAGGAGGCACAAGACTATCCAAAAACACCGGAAGAGCCTCCATTGCTAACGCGTTTCCGATTAAAAGCGTGCAAAGTAACAGGTGCTGATTCTTCACCACCGGATAGATTTTAGCGGCGTGCTTGCGATCCTGAGGTTGGCCGGACTTCATGAGGACCTCGAGGTCAACGAGGCCGAGGGACATGAGGCCGA
>V300016263_L3_WHPEAkcfEAAARAA-541_1_paired_trimmed_paired_merged_contig_330
ATTGCTTGAACCCACTTTTTCATCTTTCTTGAATAATGCCACAGGTTGGCCCGCTTGCTTCTTACAATCATCCTTAAACACGGGTGGTTCGCCATCTTTGCCACTCTTTAGTGCATCCTTTTTCCCGTTTGGATACTTAAAGACAACAGCAATGTGACTGTGACCCTTCTGAAATTCATTTAGAATATCATACAGAGGCATGTCTTCTGAAACCCGAGGAATTTTTCTGATCATCAGTTTTCTCAAAGTAACTCCACCTTCTGGATCAACCATCAAGAGATTCTTAACCAGAACAAGACCAATTATATTTCCGGGCTTCCCACAATAAACTGGAACTCTACTATGACCCATTGCCATTATTGCATTCAATGTGTCCAAAGTAAGAGGTGCATCCAGATCAAGGGCAAATGCATTTGTTATGGGAGTCATAGCATCTTTTGCTGTCTTTTCAGTCAATTCAAGTGCCCCAGCAATGATGGTAGTCTCATCATGTGTTAAATCCCCGCCTTTCCCAGCCTCATTTCCATGAAAATTCACAAAAGTCTTTAGCTCTGCTCTTCGTAAAAGGGCAGATTGTCCCTTACCCAGCATATAATCCAGAACCTTACTAATGGGATACGAAATGGGGAGGAAAAGAACAAGAAGAAAGCGCACAAATGGGGCCATTGTCGCCCCAACAGTCAATCCATAGCGAGTGCAGACTGCTTGCGGCAATATCTCCCCAAACACCAGGATGAGAGTGACTGATATCACAATGGCCGCCCAAGGAGGCACAAGACTATCCAAAAACACCGGAAGAGCCTCCATTGCTAACGCGTTTCCGATTAAAAGCGTGCAAAGTAACAGGTGCTGATTCTTCACCACCGGATAAATTTTAGCGGCGTGTTTGCGATCCTGAGGGCGGCCGGACTTCATGAGGACCTCGAGGTCGACGAGGCCGAGGGACATGAGGCCGAGAGTGAGTCCGGCCATCATTCCGGCGAAGCATACCAGGCCTACGATTATCAGCACGTACAAAAAGAACTTCGTCCCGCAGCAGGCCACCACCGCAGCCATCTCCGTCGCTCGGTTGCTGGAGAGTGGAGACCAAAATTTGAAGCCGTGCGCGTTTCTCGGACCTTTTGGGTTGGGTGTACTGGATCTCTTTTTGGCCGGTTCGGTTCCCTCGATTTTTTTATTTGCTTCCACAAAAACACTTGCTTTTAGCGGCGCCACTGGAGCAAGTGCCCGCGTTAACAAGAATACCTAGGAAAATATTGGTCAAATATGGGCTCTGTCTGCTGATGCCAGTTGTGTGTGCGTCTGGGCCCGTCACTGCTCTCATGCAGCCTTAGTTGATTTCGGGCTTTAGGGCCCATCTCTTTCTAGTTCCAACCAACAAAAGAGAAGTTTCGCTTTTCCAGTTGGAATTACCCGGCTACCAAAGGAAACTACCCCCACAGCTAGTAAGTCTTTTGGCGCGTGGGTTAGTGTCACCATGAGACGAGACTTTCCTCCACCCCTTGGATGCTTGACGCTTCCGACTAATAATACAATGTCACGTCCAAAAATTATATGGCATGCTACTTTTTCGAGACCCCACAGTGGCATCACGGATGCAAGTATAGAGGGTGAATCACTTGAACACGACTACAAACTGATAGCCAATCAATTCGGGGCCTTTTGGGAAACCGCAAACAGCCTAACGTCAATTGCCTTCCTTTGCCACAGTGCAACGCAAGCAAACATGTACCATCAAAATGGATGCCTTTGTCGTATGCACAGCCAAAACCAAACAAATGAGTACTTGTTATGAAACCATGAACTGGATTGGACTGGACTTCCCTTTATTAGGAGCCACTCGCACCAGATAATAGCACAACGGCTATAAGGCCGAAAACACAAACGCACTAATTGGGGCAGTCGTGGACTGCATTGCAACCTTCCCTTTTTATCCAGGCAAAAATTAAAAGCCGGGACGCGACTTGTAAGCCATTTTCTCCAACCCTTTTGGTTTTGTGTTGTGTGGCTCTCTTTTCTTATCCCTCTTATCACCTGCCTCAACCTAACATTTTGATCCCACCTCTATCTTCTGCTTACACATAGCATGCCATATGTTCTCCATTCCTTTCTATTAGTTTCCAAAATTACGTGCAGTTTGAAGGCGTTTCCGTGCAATTCAAAGACCATGTCGAGTCAAGACAATGGCTCGCCTGAGTTCCCAACGTGGCCGGAGTTCAAGCTTCCGGACTTGTTGTCCACAGACACCATTCGACAGGTTCATGCAACGATTGAGAATGAATGGGATCCTCTTCAGCGGTCGGCTTGCCAGACGGCAGCTGGGAGAGCCTTGTGGAATCATGTCATTCATGACCCCCTGGCAGACATACTTGCGGGAGAGTCCTACCTTAAAAGTCTCCATGAGAAGATAAAGAAAGACTGCGTCAACAAGGCGCGAGAAATCTCTGGTGTCATTCTTGCAGTTCGAACGCTCTGGTTTGATTCGAAGCTTGAAGCAGCACTTCATTCCTTCAACGACGGGGAAGCACAAGTAGTTCTTCTTGGGGCAGGTTGGTAAAATCACAATATTTGGTTAATGGTACTCTTTGAAACAATGTGGCGTGCATCAAGGTGCCCTTCGTGCCTGTGCTGTACGATGTTGGGACATTTTTGTGTATAACGGATTTTTAATCATAGGAGTTCTGAGTAACAGATAATCTTGACATCGTGACACTAAATGAGTTGTTCATTTACATTGCTTTATCAGAATCTACTAAATGAATCCCTGTAAAGTGAAAACAAATCCCGTCAAAACGAACACTTTCTAGGAAAACTGATCCTCAACATGCAGTTCTGGCTTCTGATTATGCACCAAAGTAAAATACAGATCACGAATTATTGGTCATGTATATGCATATGTAAACTGTAGGAAACAATGACAAACTTTTAGACCATGCCCCACTCAAATACTAGTTGTAGTTTATACTAAATTATCAATAGCATGTATATGGACACTGAAATCTCTCAAGCTTTCACGTGTACGGAAGTAAATATACAGCCTATAATAAAAATTGCACTTCTTTTTGTAGGAATGGATGCAAGGGCTTACCGATTGAGTTGCCTGAAGGAAAGCAATGTGTTTGAAGTTGATTTTCCTGATCTCCTGCAAATAAAAGCCACTCTCCTGCAAGCAGCGATGGATTCTACAAACGGTCACCCGTGTCTAATGATGACAGCAAAATCCATTACAAGAGTGGCGGCTGATATCAGAAGCAATGACTGGCTCGAAAAACTTCAAACATCAGGGTTTGTGCCAGAGAAGAACACAGTGTGGGTGCTAGAAGGCATCCTCTACTACCTAACCCATTCCGAGGCCACGCAGGTACTTGAAACCATAGCAGGCAAGTGCTCGCTTACTCAGACGGTACTCTTGGCAGATTTTATGAACAAACCATCAATCAGTCTTTCCAATTCCATCTTCCATTTCTATAGCGATTGGCCTGATCATCTCCTGCCATCTCTTGGCTTTTCTCATGTTAAACTATCACAAATTGGTGATCCAGATGCTCATTTTGGACTCATGCACGATCCCTCAAATCTGTTCAACAAGCTCCGCAGCTTGCCTAGGTCAGTATATACCCACCCAGATGATGGAACGCCATGCTGTCGCTTGTATTTGGTTGAGGCTTCTGGTTCACCGAATCAAACTATTCCATAGATAGACAGCAGATATTTACTAAATATCTCCAACTAGCTGCTCAGCTTTTCTAGGTCAGTACATCACAGCCAGGTGACGGAAAACTTCGCTACCGCCTGGTTTAGCCATCTGATTCAACCTATTAGACCATTCCACATGGACCAACAGGTGATAATGATATGATCAAAAGTGTCAGCTCAAAACTAAAGCAGCATAGGAGTAGGCAGCATCAATATTTGTAGTTCTGCGAAGAAAAATATATTCCATTGGAATGAGAAACTCAAACGAATTTGAGATGTCTGAAAGTTTCCAAGAAGCCAATACTTATATTCAATTGTTCAATTATGTTAGGCAAATTATCAACAACACCCACCAACAACTGGTATGCAAAGTAAGGAAAAAGAAAATAAAAAAATTAAATATTATAGCCACTAGAGTCGGGGAACGCAAAGTGTGGATTTTGCTTCATTTCAAGTCATCAACCTAGTTAGTATCATTAAATGACTAGGATGACTTGAAATGTGACGAACTATACATTTCTAATTACAAAAAAAAATGTACATATATAAATCAAGAAAGTTGTTGTTCATTAAAGTTAGTAAGTCTTTATAGAACGACCTCCGATTCATGTCTTTCCAAAACCAAGAGCAGAGCACCTTTCTGTTAACAAAGACCAGAATAATATCGCCACAATGAGAAACTAAGACTGCAATAACTTTGCTAGATTATAAATATCTAACTTATTGAAGTAAATGGCACAAAACATGGTAAAAGCACATGAAAAGGGCAAAAATCAAGAAACAGAATAGACAAGCAACGAGAGATGATCAAATCCACAATATACATGCATCTACAGAATTTCAAGCACGATATCCACTAGATAGTTTTTTTCCTACAAATTGGTCAAGCGTCAAGGCAGTCCTTGATTCCTTGCTCAAATTTGTCTAGGGATGATAAGGTATCCATGAGAGAATCTGCAACC
>V300016263_L3_WHPEAkcfEAAARAA-541_1_paired_trimmed_paired_merged_contig_331
TGGACCTTTGTTGTTGATGGAGCTAGCATTTTTATTGAGAGGTGTTGGCACTGAAGTATATTGGGTTACGACCATGAAATCGTCAGATACAGATGCAGCAACATATAGTTTGGAGCATAAGATGTTGGACCGAGGAGTGCAGGTCCTCTCTGAAAATGGCCAAGAAACTGTAAATACAGCTCTCAAAGCTGATTTGGTTGTATTGAACACCGCAGTTTCTGGGAAATGGTTGGATGTTGTTCTTAGGGAAAATGTTCCCCGTGTTCTCCCAAAAGTGTTGTGGTGGATTCATGAAATGCGTGGCCATTACTTCAAATTGGATTATGTTAAGCACCTCCCACTTGTTGCTGGTTCTATGATAGATTCACATGTAACAGCAGAGTATTGGGAGAATAGGACTCGAGAACGTTTGGGTTTCAAAATGCCCGAGACCTTTGTTGTTCACCTTGGAAACAGCAAGGAACTTATGGAAGTTGCTGAGGACAATGTAGCAAAGCGGGTTTTGCGTGAGCATGTCCGGGAGTCTCTTGGAGTTCGAAGTGAAGAACTAGTATTTGCCATCATTAACAGTGTTTCGCGCGGAAAAGGCCAGGATTTGTTTTTGCGTTCCTTCTTTGAAAGCTTGCGACTGATCCAAGAGAAGAAGCTGCAACTGCCAAAAATGCATGCTGTAATTGTGGGGAGTGACATGACTGCTCACACCAAGTTCGAGCATGAATTACGTAACTTTGTAGCGATGAAGAAAATTCAAGATCGTGTTCATTTTGTAGACAAAACTCTGACTGTAGCTCCGTATCTGGCTGCAATTGATGTCCTTGTTCAAAATTCGCAGGCACGGGGAGAATGCTTTGGTAGGATAACTATTGAAGCCATGGCATTTCAGCTGCCGGTATTGGGAACAGCGGCAGGTGGCACCACAGAGATTGTAGTGAACGGAACGACAGGTTTGCTGCATCCTGTTGGGAAAGCAGGGATCGCTCCTCTCGCGAATAATATGGTAAAACTCGCCACTCACGTTGAGAGGAGGCTTACGATGGGGAAGAGAGGCTACGAAAGGGTCAAAGAAAGGTTCCTAGAACACCATATGGCAAATAGAATAGCTGCAGTTCTGAAGGAAGTGTTGCGCAAATCAAACAGCCACTCAGATTCTTAACACATGCTCTCTTCTCCTCATCATGTCGAGATTTCAGCGCTTAAGTAGGTCGATTTTCCTTTTATGGCGACATAATCGTCCCTCGGGTTTTTCACTTTTCTATTTTCCAATAGGGCTGTACATTATGTGCATATCAAGGCATGTTCGAGATTGTAGCTTGTTAAAAGGTTGACATTATGACATGATCGATTTTGTTATAGCGTGGGATTGGAAAATTTGGCATCTGATTGACATGCTTGCAACTCTCTTGTGACTGCATTATGTGCATTTATGCTCGTTAACTCTTA
>V300016263_L3_WHPEAkcfEAAARAA-541_1_paired_trimmed_paired_merged_contig_332
CAGTGACACTAGAATGGGCCATGTCCAATCTCCTCAACCATCCCCTCGTGTTAAAGAAAGCTAAAGCTGAAGTTGATGCTCAACTTGGAAATGAACGCTTGGTGGACGAATCGGATATCTCTAAACTACCCTATTTGCAAAGTATCATCTCCGAGACCCTCCGATTATACCCCGCAGCTCCATTGCTACTACCACATTTTTCATCAGATGACTGCATGATTGAGAGATTCGACGTGGCACGTGACACAATGGTATTGATCAATGCATGGGCCATCCATAGAGACCCAATGTTGTGGGATGATCCTGAAAGCTTCAAACCCGAAAGAATTAAGAGTGGTGAGGACTTGTCACACGGCCTGATGCCGTTCGGACTGGGAAGAAGGGCTTGCCCTGGGGAGGGCTTAGCGAAACGTACGGTGGGGCTGACTTTGGGGTCATTGATCCAATGCTTTGAGTGGAAGAGAGTTAGTGAAAAGGAGATTGATATGGCTGAAGGTAAGGGATTCACAATGCCTAAAGCCGTGCCATTGGAGGCTAAGTGCAAAGCACGCTCTGTTATTGTGAACCAAATTATGACGGCTTGATCTATAAACAATATTATAATATTGTTTATAATATTTTCATAAAATTTAATTTATGAACACCATAAAATTATAAATAAAAAAGAGAGACATTTAATATGTATATATATATACTGACATTGAATAGAATCTAAGGGCTATAATTAATTTTTAATCTTGTATAAGACATTTTTTTGAATTTCATTTTATTTAAGAATTAAAATCTAGTTTTTTATAAAATAAAACACAGGAGTTGCTACTTTGAGTCAGCAGGCTGCCTCAGCTTTTTATTGTCTCGTTTTTAACAGCATTCACTTCTTTGATCTCTGCTATCTTAGTTTTAATCTCCGTCGCGTCTTTGATTTTTGCTGCTTGATTTTCTGTATCATCTTCTTCTTTGATTTTCTGATTGGCTTGCTCAATGACAGAGTCCACTTCCTTTTCGACACCCTCAACCTGCTCAATGAGATCATCTGCTAGCGCAGCATCCTTGGCTGCTTCTCTTGCCACACTCTCAACAATCCTTGCTGCCCTTTGAAGTTTTCCTTCTGGAAGATGATCGGCAATGCCATCGGCTACCTTCTCCACTTCCCCGGCCACCTTCTCTACCATTTCTGCCACATCTTCCACCGTATCCAGCGCCGTTGAAAATGTCTCTTTGAATTTTAGCAATGGCGACCATTTGTTCTTCCAAAAGGGTATAACTACTGAGAAAAGCATCCCCACAAGCCATAGTTTCCAATTAGTACCGGTAGGACCAGAAGGAAGAGGAGCTCCTGGTTCCACACCATTGACAACCACGTCCATCTTTTTCTGGCTACCATTTTGGATCTTCACGAGGGTCTGCAAGAAGCTCCGATTTCCAAGATACCGACATCTGTCCCGGTGATTAGTACTCAGACAACTAGGTCTAAAAACTGAAGCCTTCAAACGTCTAGAACTGCAAGGAGGACTTATTGAGCTTCTGATCGACATGGCCATTGACGAAAAACAAAATGGTTTTGTTATGATGGAGTATTGCTGAAGACTGAGAAAACAAGGTTAGAAAGTTAACAAAAGTGTGTAGAATGAGAATCTGCTTGTTAAAAGCACTTCCAGAGAAAGTGGCTTCTAGGCTTTTAGGATTGGTGGAACTCTAGCTTTTAGAAATGTTCCGGTTAAGTGTTTAATTTGGAGACACCGTTTTGGTGGATTGGGTGAAAAGTTAGTATTGTATATATGGATTGATCAAAGTCAATGGTCCATCACCAATGCCTATTTCTCATTCGCTTCACGTTTTGTAATTTGCCTATTATTCCAGTTTCACAATGGC
>V300016263_L3_WHPEAkcfEAAARAA-541_1_paired_trimmed_paired_merged_contig_333
AACAACATTGTCATAGTCTTGGGATCTCTTCCAGTGTTGGTTTCAGATCAGTTTTATATATTTACAAGTTACTTCCATGCCATGCAAAGGACAAGCAAAACAAGAAGAGACAGAGATACGATGGTTTAAACAACATTGCTGCTGTCAAAATCTAATCCAACTAGGAAAAGGAAATCATCAACAGCATGTGTAAGATGGAGCACTGCTTTTCCAACCTAATACCATGCTCACCACTTCCACACTCAGCCGACTGACCACGATTCTGTACTGCTGAAGCAGGTCGGTCCGCCCCATCCTCAGGTCGGTCTACATATCACTCTATCTTGGCATCCTTTTATTTGCTTAAGATGTAAAATATGAGAGCTTCCTTATTGAATCATCTGGTACTCAACTTTATATACTTGTAGTTATATACATACCGGTGTGGAAAAAACTAATGATGCTTCCCAGACCTTGTAGTCTCTTCCCTCCAGGCTTTTATTCCAATTTTGAGGTCCACTAGCAGGTTCGTAATGACCTGGTCCGATTTTTATGACAACCTTTTCATCAATGATGGCAGCATACACGTCTCTTTCTGCCTTGATGATTTTAACTCTACTCCGACAGTTGAGCTTGTTCCGGTTTCTGAGAGAGATCAGAGCAGCAATTTCAGATTGGTAGTGAGAGAAAATGTGGTCATAGAAAACTGTAGGTGTTCCTGGATGAGTCAAAATGTAAGCATATCCCTGCATTTCTTTTCCATTTGGAAACCTCCAATGACCCTGAGTAGAACCAGTATCATGATTCTCTATGAAAGTGACAGCACGAGATGGCCACCATCCAAGAACCCCTGGAGGCTTACCCTTCTCATCTGATAATCGCCAATACTCGCACCTTTCCAGCGCTGCATGGAGAATCCCTTTTGTTGTGACATCAAATGCACCACAAGTTCCATTAGTAGCGTTGATCCAATCAACAATTCTCTGCCTGTGTGCATCTTGATTGCGATCCATTTGCCCATATGTATAACTTAGGGAATCCCAAAACTCGCCTACAGCAAAGTAGGGCTCACTAGCATCAATGTAGTCCCTGACATAGCCACCCCAAAATCCTCTAACAAAATCGAGCCTCCATCCGTCGTACCCAATATCGTTCCTTAGCCAGCATAACCATTCTCTGATATCCTTCCTCACAAAATCTTGTGAATGATCAATGTTTGGGGCTGCATGAAAACTATCTCCACTACTTTTGTTACCCCTTCCCTGAAAATGTGGATCGTCTGCAACAACTGCACGATCATCCCAATTTAAACGACCACCAAATATATTCCAAACACCATTTTGATTCCGATAATGTGCACAACGGTGATTCAGAACAGCGTCTCCAAGAACTTTCGTCCATATTTCCATATCTGGAGTTCAGATTATATAAATCCCTGGGCATGTACCCTTGAGGTGAAACAGACTCTGTGGGAGGTGGAAACCAAATCACAGTGAAACCTAGTGAAGATAACTCTGCAGCTTTACTTTTGAGTTCCATGTACCATCTTCCAGATTTACTAGATTCCCAGTTAAAACCTTGGCACAATATTTCGAAACCTGTTCCTGTCCCTGAGCATATTTTGGCAGGGGCGACTTTCACATCTTCAGTTTCTGCAATGGTTTCCTCAGGTAAAGTTGGAACGGTAGTTCTGAAGATACTATACGCTTCAGCAGCCAATTTTTCTATTTCTTGAAGAATGGCTTCTTGTGCTTTTTTGGATCTTGTCCTTTGACTTCTATCAGAGAAAACGTCACTCACCAAGTTCCTCATTTCATTGATTAATCCATCGGCATATGCAGTATTTTCTTCTACTGCTTCTGTACTTCCGTCAGATACCTGAGCATCTTCAGATTGAATCTCTCCTTGTAAAACATTTGCGTTTTTTGAGCTTGAAAGGGGGATGTAGAAGTCATTTCCCACACATCTCAACCACGTACTTTCATTTAGTTTCAAAAGAAAAAGAAATCCTGCGAGTCCTTCTTCCAAAGTAAACAGTCCCCAGCATCCATTTCCACCCTCTTTTTGCTGTAATCGAGTCCGCAAAGCCTTGTCCTTGAATACTACTGTTTCTGGTGGATGCGGGGCAGCTGGAATTTCCCAACTTTTAGTATCATCTCTGCATAGCTGTCTCAGGGCACTTCCTAACATGGAAACAGTTACTGAATTGTTAACAGCAATTTCTTTTGCAATTGGCAGTTCTTCATAGAATCCTTCTAGACGCATAGTTTTCTGTTGAGGGTCTCTGGATTCACTGCCGCTGCTATCTTGATCTTTGGAATCTGATGATTCTGCTTTGACGAACACGTTGGATAGTTTACCCAAAACTCCTGGCCACATGCCGAAGCCCTTTGTTTCTCCAACTACATTGTCATCGTC
>V300016263_L3_WHPEAkcfEAAARAA-541_1_paired_trimmed_paired_merged_contig_334
TTTCATCAATGATGGCCGCATAGACGTCTCTTTTTGCCTCGGTGATTTTAACTCTACTTCGACAGTTGAGCTTGTTCCGGTTTCTGAGAGAGATCAGAGCAGCAATTTCAGATTGGTAGTGAGAGAAAATGTGGTCATAGAAAACTGTAGGTGTTCCCGGATGAGTCAAAATGTATGCATATCCTTGCATTTCTTTTCCATTTGGAAACCTCCAATGACCCTGAGTAGAACCAGTATCATGATTCTCTATGAAAGTGACAGCACGAGATGGCCACCATCCAAGAACACCTGGAGGCTTACCCTTCTCATCTGACAATCGCCAATACTCGCATCTTTCCAGTGCTGCATGGAGAATCCCTTTTGTTGTGACATCGAATGCACCACAAGTTCCATTAGTAGCGTTGATCCAATCAACAATTCTCTGCCTGTGTGCATCTTGATTGTGATCCATTTCCCCGTATGTATAACTTAGGGAATCCCAATACTCGCCTACGGCAAAGTAGGGCTCACTGGCATCCATGTAGTCCTTGACGTAGCCACCCCAAAATCCCCTAACGAAATCAAGCCTCCATCCGTCATACCCAATATCGTCCCTTAGCCAGCATAACCATTCTCTGATATCCTTCCTCACAAAATCTTGTGAATGATCAATGTTTGGGGCAGCATGAAAACTATCTCCACTACTTTTGTTGCCCCTACCCTGAAAATGTGGATCATCTGCAACAACTGCACGTTCATCCCAATTTAAACGACCACCAAATATATTCCAAACACCATTTTGATTCTGATATTCTGCACAACGGTGATTCAGAACAGCATCTCCAAGAACTTTTATACCGGCATCATGGAATGTCTTCACAGCCTCCTTCAGTTCGTCCATATTTCCGTATCTGGAGTTCATATTGTATAAATCCCTCGGCATGTACCCTTCAGGCGACACAGAATCTGTAGGAGGTGGGAACCAAATCACGGTGAAACCTAGTGAAGATAATTCTGCAGCTTTACTTTTGAGTTCCATGTACCATCTTCCAGATTTACTAGATTCCCAGTTAAAACCTTGGCACAATATTTCAAAACCTGTTCCTGTCCCCGAGCATATTTTGGCAGGGGCGACTTTCACCTCTTCAGTTTCTGCAATGATTTCCTCCGGTAAAGTTGGAACAGTAGTTCTGAAGATACTATACGCTTCAGCAGCCAATTTTTCTATTTCTTGAAGAATGGTTTCTTGTGCTTCTTTGGATCTTTTCCTTTGACTCTTCTCAGAGGAAACGTCACTCACCAAGTTCCTTATTTCATTGATTATACCATCGGTATACGCAGTAAAATTAGTTTCTGTACTTCTGTCAGGTACCTGAGCATCTTCAGACTGAACCTCTCTTTGTACAGAAATTGAGTTATCTGAGCCTAAAAGGGGGATGTAGAAGTCATTTCCCACACAATTCAACCACATAGTTTCATTTAATTTGAAAACAAAAAGAAATCCTGCGAGTCCTTCTTCCAAAGTAAACAGTCCAAAACATCCATTTCCATCCTCTTTTTTCTGTAATCGAGTCCGCAAAGCCTTGTCCTTGAAAACTACTGTTTCTGGTGGATGTGGGGCAGCTGGAATTTCCCATCTTTTAGTATCATCTCTGCAAACTCCCCAGTGAACAACAGCATGATCAGGTAAATCTGTTTCCAAGCATAGAAGATTCTTAGTAGTCTCAGGGCACTTCCTAATGGAAACNNNGTTTTCTGTTGAGGGTCTCTGGATTCACTGCTGCTATCTTGATCTTGGGAAATTGATGATTCTGCTTTGACAAACACATTGGATAGTTTTCCCAAAGTTCCTGGCCACGCGCCCAATGCCTTTGTTGCTCCAACTACATTGTCATCGTCTTGCGAGTAGCCCACGAAAGGCACTTTAAAGTCTCTCCCTCTATGCTGATACCAGGCACCGGTTTCTCCATCCTTGAGAACAAAATTTATCGCTGCGATTGCGCTGGATGTAACATCAATCTTCACTTCGTGAGATGTATCGCCTCCCACGGGCGACAACGATTCCTTCAAGGGTGTCTCTATTGCATAGTCCTTGATGGATACTGAACCAGCTGGTCTCATTTCACTAGGAGGCTGATCCCATTCACTGCCGACGTCATCCACATAATTAACTCCCCAGTGAAGAACCCATTTTCCAGGAAGATTACAACCCACAGTCAGCACCCA
>V300016263_L3_WHPEAkcfEAAARAA-541_1_paired_trimmed_paired_merged_contig_335
[truncated: 97,241,594 more chars]
