# Supplementary material for: Glyoxylic acid overcomes 1-MCP-induced blockage of fruit ripening in Pyrus communis L. var. ‘D’Anjou’
Source: Sci Rep. 2020 Apr 27;10:7084. doi: 10.1038/s41598-020-63642-z (PMC7184741; doi:10.1038/s41598-020-63642-z)
Supplement: Supplementary file 6 — Supplementary Information6. [file 41598_2020_63642_MOESM6_ESM.xlsx]

## Sheet: All_RPKMs_Mean_Stderr
Name	Description	DE genes (Group2vsGroup1)	Length	e-value	GO Name	GO ID	Control_0_Mean	Control_50_Mean	Control_100_Mean	3%_0_Mean	3%_50_Mean	3%_100_Mean		Control_0	Control_50	Control_100	3%_0	3%_50	3%_100
contig_81251	4-coumarate--CoA ligase-like 6	[CURVED_GROUP1, LINEAR_GROUP1, GROUP1, INTERPRO, BLASTED, MAPPED, ANNOTATED]	1605	1.54e-129	C:GO:0016021; F:GO:0016874	C:integral component of membrane; F:ligase activity	4.15202	19.4849	19.034	2.13821	15.7761	36.2174		2.24612	3.48352	3.93255	0.703956	5.94221	7.21216	6.54445e-09	0.704666			0.00372634		0.0397277		1605	20	1.54177e-129	75.57	2	C:GO:0016021; F:GO:0016874	C:integral component of membrane; F:ligase activity			G3DSA:3.40.50.980 (GENE3D); IPR000873 (PFAM); PTHR24096:SF261 (PANTHER); PTHR24096 (PANTHER); SSF56801 (SUPERFAMILY)	F:GO:0003824	F:catalytic activity
contig_23823	(+)-neomenthol dehydrogenase-like	[START_GROUP1, LINEAR_GROUP1, GROUP1, INTERPRO, BLASTED, MAPPED, ANNOTATED]	1044	1.19e-154	F:GO:0016491; P:GO:0055114	F:oxidoreductase activity; P:oxidation-reduction process	14.1126	1.02414	0.691292	30.2325	2.50401	1.12655		11.4984	0.0519692	0.231962	11.5515	0.119159	0.3111	3.25019e-11	0.703709	1.63304e-09		0.000114608				1044	20	1.18572e-154	85.11	2	F:GO:0016491; P:GO:0055114	F:oxidoreductase activity; P:oxidation-reduction process			IPR002347 (PRINTS); IPR002347 (PRINTS); PF13561 (PFAM); IPR002347 (PFAM); G3DSA:3.40.50.720 (GENE3D); PTHR43490:SF58 (PANTHER); PTHR43490 (PANTHER); IPR036291 (SUPERFAMILY)	no GO terms	no GO terms
contig_28764	(+)-neomenthol dehydrogenase-like	[CURVED_GROUP2, START_GROUP1, LINEAR_GROUP2, GROUP2_VS_GROUP1, INTERPRO, BLASTED, MAPPED, ANNOTATED]	604	5.57e-144	F:GO:0016491; P:GO:0055114	F:oxidoreductase activity; P:oxidation-reduction process	96.9316	87.9424	91.1217	87.9992	113.074	59.4893		3.71937	9.23908	10.4409	2.93045	10.2562	6.20394	1.19015e-08	0.702881	2.35243e-23			0.00132692		0.000157211	604	20	5.57483e-144	88.8	2	F:GO:0016491; P:GO:0055114	F:oxidoreductase activity; P:oxidation-reduction process			IPR002347 (PRINTS); G3DSA:3.40.50.720 (GENE3D); PF13561 (PFAM); PTHR43490:SF43 (PANTHER); PTHR43490 (PANTHER); IPR036291 (SUPERFAMILY)	no GO terms	no GO terms
contig_8674	(R)-mandelonitrile lyase 2-like	[CURVED_GROUP2, START_GROUP2, LINEAR_GROUP1, START_GROUP1, GROUP1, GROUP2_VS_GROUP1, INTERPRO, BLASTED, MAPPED, ANNOTATED]	1119	0	F:GO:0016614; F:GO:0050660; P:GO:0055114	F:oxidoreductase activity, acting on CH-OH group of donors; F:flavin adenine dinucleotide binding; P:oxidation-reduction process	7.88112	3.32966	1.37012	13.506	10.8907	15.0674		2.18947	1.49362	0.128459	2.04278	0.745799	3.70414	5.05158e-08	0.729862	5.70047e-07	0.0483337	0.00480514			0.00985561	1119	20	0	88	3	F:GO:0016614; F:GO:0050660; P:GO:0055114	F:oxidoreductase activity, acting on CH-OH group of donors; F:flavin adenine dinucleotide binding; P:oxidation-reduction process			IPR000172 (PFAM); PTHR11552 (PANTHER); PTHR11552:SF82 (PANTHER); IPR036188 (SUPERFAMILY); SSF54373 (SUPERFAMILY)	F:GO:0016614; F:GO:0050660; P:GO:0055114	F:oxidoreductase activity, acting on CH-OH group of donors; F:flavin adenine dinucleotide binding; P:oxidation-reduction process
contig_16553	1,4-dihydroxy-2-naphthoyl-CoA thioesterase 1-like	[CURVED_GROUP1, START_GROUP2, LINEAR_GROUP1, START_GROUP1, GROUP1, GROUP2_VS_GROUP1, INTERPRO, BLASTED, MAPPED, ANNOTATED]	1679	1.56e-22	C:GO:0016021	C:integral component of membrane	8.30599	0.573426	0.474959	26.0127	1.50886	2.11125		6.82488	0.0738929	0.0666101	6.99246	0.0496576	0.500639	3.94093e-14	0.800692	1.18382e-05	0.0116255	0.00253367		0.0284463		1679	20	1.55524e-22	92.76	1	C:GO:0016021	C:integral component of membrane			no IPS match	no IPS match	no IPS match
contig_22558	1,4-dihydroxy-2-naphthoyl-CoA thioesterase 1-like	[CURVED_GROUP2, START_GROUP2, LINEAR_GROUP2, LINEAR_GROUP1, START_GROUP1, GROUP1, GROUP2_VS_GROUP1, INTERPRO, BLASTED, MAPPED, ANNOTATED]	764	5.58e-16	F:GO:0016787	F:hydrolase activity	7.38781	4.80827	3.859	14.1978	4.75324	6.30097		1.80569	0.714964	0.664328	1.95777	0.328566	0.649344	5.87212e-10	0.799617	6.99855e-09	0.00460882	0.0184236	0.00636885		0.00686163	764	20	5.58267e-16	96	1	F:GO:0016787	F:hydrolase activity			no IPS match	no IPS match	no IPS match
contig_2418	1,4-dihydroxy-2-naphthoyl-CoA thioesterase 1-like	[START_GROUP1, LINEAR_GROUP1, GROUP1, INTERPRO, BLASTED, MAPPED, ANNOTATED]	719	1.02e-27	F:GO:0016787	F:hydrolase activity	18.5472	6.77137	4.8311	15.8185	6.97267	2.85169		2.6926	0.739439	0.640593	1.59856	1.19844	0.379196	6.11297e-24	0.869625	1.65636e-16		4.75541e-08				719	20	1.01904e-27	86.97	1	F:GO:0016787	F:hydrolase activity			PTHR43240 (PANTHER); PTHR43240:SF5 (PANTHER)	no GO terms	no GO terms
contig_114352	12-oxophytodienoate reductase 2-like	[CURVED_GROUP1, START_GROUP2, LINEAR_GROUP1, START_GROUP1, GROUP1, GROUP2_VS_GROUP1, INTERPRO, BLASTED, MAPPED, ANNOTATED]	764	2.99e-160	F:GO:0010181; F:GO:0016629; P:GO:0055114	F:FMN binding; F:12-oxophytodienoate reductase activity; P:oxidation-reduction process	41.1589	7.01772	5.50891	154.074	17.0531	10.8424		26.6722	0.608765	0.781461	44.9856	4.42638	2.30946	1.07966e-18	0.856074	7.71313e-07	0.00213971	0.00141688		0.0499377		764	20	2.98546e-160	93.4	3	F:GO:0010181; F:GO:0016629; P:GO:0055114	F:FMN binding; F:12-oxophytodienoate reductase activity; P:oxidation-reduction process	EC:1.3.1.42	12-oxophytodienoate reductase	IPR001155 (PFAM); IPR013785 (G3DSA:3.20.20.GENE3D); mobidb-lite (MOBIDB_LITE); PTHR22893:SF88 (PANTHER); PTHR22893 (PANTHER); SSF51395 (SUPERFAMILY)	F:GO:0003824; F:GO:0010181; F:GO:0016491; P:GO:0055114	F:catalytic activity; F:FMN binding; F:oxidoreductase activity; P:oxidation-reduction process
contig_15181	12-oxophytodienoate reductase 2-like	[START_GROUP1, START_GROUP2, LINEAR_GROUP1, GROUP1, GROUP2_VS_GROUP1, INTERPRO, BLASTED, MAPPED, ANNOTATED]	1027	0	F:GO:0010181; F:GO:0016491; P:GO:0055114	F:FMN binding; F:oxidoreductase activity; P:oxidation-reduction process	26.6449	3.29867	2.72721	88.2232	8.07942	2.75973		18.497	0.201232	0.0932681	24.1333	2.60041	0.522258	6.64066e-15	0.821571	1.3008e-08	0.0238214	1.64797e-05				1027	20	0	94.56	3	F:GO:0010181; F:GO:0016491; P:GO:0055114	F:FMN binding; F:oxidoreductase activity; P:oxidation-reduction process			IPR001155 (PFAM); IPR013785 (G3DSA:3.20.20.GENE3D); PTHR22893 (PANTHER); PTHR22893:SF88 (PANTHER); SSF51395 (SUPERFAMILY)	F:GO:0003824; F:GO:0010181; F:GO:0016491; P:GO:0055114	F:catalytic activity; F:FMN binding; F:oxidoreductase activity; P:oxidation-reduction process
contig_2578	12-oxophytodienoate reductase 2-like	[START_GROUP1, START_GROUP2, LINEAR_GROUP1, GROUP1, GROUP2_VS_GROUP1, INTERPRO, BLASTED, MAPPED, ANNOTATED]	990	1.23e-173	F:GO:0010181; F:GO:0016629; P:GO:0055114	F:FMN binding; F:12-oxophytodienoate reductase activity; P:oxidation-reduction process	12.3198	1.71696	1.5176	41.8295	4.06862	1.90005		9.94001	0.0695247	0.0639434	18.083	1.10125	0.14938	5.03685e-10	0.75248	1.36136e-06	0.03737	0.000191717				990	20	1.22965e-173	84.69	3	F:GO:0010181; F:GO:0016629; P:GO:0055114	F:FMN binding; F:12-oxophytodienoate reductase activity; P:oxidation-reduction process	EC:1.3.1.42	12-oxophytodienoate reductase	IPR013785 (G3DSA:3.20.20.GENE3D); IPR001155 (PFAM); PTHR22893 (PANTHER); PTHR22893:SF88 (PANTHER); SSF51395 (SUPERFAMILY)	F:GO:0003824; F:GO:0010181; F:GO:0016491; P:GO:0055114	F:catalytic activity; F:FMN binding; F:oxidoreductase activity; P:oxidation-reduction process
contig_2579	12-oxophytodienoate reductase 2-like	[START_GROUP1, START_GROUP2, LINEAR_GROUP1, GROUP1, GROUP2_VS_GROUP1, INTERPRO, BLASTED, MAPPED, ANNOTATED]	992	3.46e-142	F:GO:0010181; F:GO:0016491; P:GO:0055114	F:FMN binding; F:oxidoreductase activity; P:oxidation-reduction process	9.57459	0.320777	0.272051	32.7599	1.17754	0.304535		8.64403	0.0839055	0.0266263	16.2463	0.11438	0.0613117	1.61905e-12	0.770936	3.22562e-05	0.0468989	0.000465027				992	20	3.45734e-142	92.38	3	F:GO:0010181; F:GO:0016491; P:GO:0055114	F:FMN binding; F:oxidoreductase activity; P:oxidation-reduction process			IPR001155 (PFAM); IPR013785 (G3DSA:3.20.20.GENE3D); PTHR22893 (PANTHER); PTHR22893:SF88 (PANTHER); SSF51395 (SUPERFAMILY)	F:GO:0003824; F:GO:0010181; F:GO:0016491; P:GO:0055114	F:catalytic activity; F:FMN binding; F:oxidoreductase activity; P:oxidation-reduction process
contig_21185	12-oxophytodienoate reductase 3	[CURVED_GROUP2, CURVED_GROUP1, START_GROUP2, LINEAR_GROUP1, START_GROUP1, GROUP1, GROUP2_VS_GROUP1, INTERPRO, BLASTED, MAPPED, ANNOTATED]	243	4.19e-50	C:GO:0005777; P:GO:0009695; F:GO:0010181; F:GO:0016629; P:GO:0031408; P:GO:0055114	C:peroxisome; P:jasmonic acid biosynthetic process; F:FMN binding; F:12-oxophytodienoate reductase activity; P:oxylipin biosynthetic process; P:oxidation-reduction process	26.1052	15.1359	19.6852	49.2768	18.6861	12.4361		12.6168	1.39449	1.29676	8.08345	0.416577	1.4943	6.24572e-06	0.704975	2.94528e-10	0.031977	0.0138976		0.0306161	0.0251583	243	20	4.18807e-50	94.44	6	C:GO:0005777; P:GO:0009695; F:GO:0010181; F:GO:0016629; P:GO:0031408; P:GO:0055114	C:peroxisome; P:jasmonic acid biosynthetic process; F:FMN binding; F:12-oxophytodienoate reductase activity; P:oxylipin biosynthetic process; P:oxidation-reduction process	EC:1.3.1.42	12-oxophytodienoate reductase	IPR001155 (PFAM); IPR013785 (G3DSA:3.20.20.GENE3D); PTHR22893:SF67 (PANTHER); PTHR22893 (PANTHER); SSF51395 (SUPERFAMILY)	F:GO:0003824; F:GO:0010181; F:GO:0016491; P:GO:0055114	F:catalytic activity; F:FMN binding; F:oxidoreductase activity; P:oxidation-reduction process
contig_15391	14 kDa proline-rich protein DC2.15-like	[START_GROUP1, LINEAR_GROUP1, GROUP1, INTERPRO, BLASTED]	813	1.14e-46			32.0027	5.95891	1.86658	24.4421	3.89214	1.11877		6.18174	1.94195	0.860652	6.17014	0.151444	0.359328	5.16038e-28	0.891362	4.12278e-14		7.17417e-08				813	20	1.14347e-46	96.08						G3DSA:1.10.110.10 (GENE3D); IPR027923 (PFAM); mobidb-lite (MOBIDB_LITE); mobidb-lite (MOBIDB_LITE); PTHR31731 (PANTHER); PTHR31731:SF8 (PANTHER); PS51257 (PROSITE_PROFILES); IPR027923 (CDD); IPR036312 (SUPERFAMILY)	no GO terms	no GO terms
contig_149423	14-3-3 protein	[CURVED_GROUP2, CURVED_GROUP1, LINEAR_GROUP1, START_GROUP1, GROUP1, GROUP2_VS_GROUP1, INTERPRO, BLASTED, MAPPED, ANNOTATED]	373	1.95e-07	F:GO:0019904	F:protein domain specific binding	4147.01	2184.3	1935.27	4307.41	2239.18	3174.1		624.344	148.528	378.211	406.724	5.1695	332.968	1.34053e-10	0.774784	2.05952e-16		0.000168266		0.00662697	0.0135975	373	20	1.9497e-07	94.58	1	F:GO:0019904	F:protein domain specific binding			no IPS match	no IPS match	no IPS match
contig_1214	14-3-3-like protein A	[START_GROUP1, LINEAR_GROUP1, GROUP1, INTERPRO, BLASTED, MAPPED, ANNOTATED]	1502	0	F:GO:0019904	F:protein domain specific binding	87.3298	64.6429	60.5063	86.3319	70.5385	53.9999		3.52564	1.70157	2.12361	4.1473	3.02172	2.64299	6.27171e-16	0.805742	6.88818e-26		5.22718e-07				1502	20	0	97.92	1	F:GO:0019904	F:protein domain specific binding			IPR000308 (PRINTS); IPR000308 (PIRSF); IPR023410 (PFAM); IPR036815 (G3DSA:1.20.190.GENE3D); IPR000308 (PANTHER); PTHR18860:SF40 (PANTHER); IPR036815 (SUPERFAMILY)	F:GO:0019904	F:protein domain specific binding
contig_150094	14-3-3-like protein B	[CURVED_GROUP2, CURVED_GROUP1, LINEAR_GROUP1, START_GROUP1, GROUP1, GROUP2_VS_GROUP1, INTERPRO, BLASTED, MAPPED, ANNOTATED]	228	2.31e-47	F:GO:0019904	F:protein domain specific binding	38811.9	21912.4	20815.2	41393.7	24300.5	31550.8		6201.86	1189.39	2435.88	3773.26	1225.26	2615.55	3.72413e-11	0.773767	4.91674e-19		0.00011432		0.00456331	0.0087785	228	20	2.30509e-47	99.8	1	F:GO:0019904	F:protein domain specific binding			IPR000308 (PRINTS); IPR036815 (G3DSA:1.20.190.GENE3D); IPR023410 (PFAM); PTHR18860:SF26 (PANTHER); IPR000308 (PANTHER); IPR036815 (SUPERFAMILY)	F:GO:0019904	F:protein domain specific binding
contig_3288	14-3-3-like protein GF14 iota	[CURVED_GROUP2, START_GROUP2, LINEAR_GROUP2, START_GROUP1, GROUP2_VS_GROUP1, INTERPRO, BLASTED, MAPPED, ANNOTATED]	425	5.52e-33	F:GO:0019904	F:protein domain specific binding	3.85612	4.43023	3.66475	2.5548	3.20546	1.10995		0.589534	0.296625	0.972937	0.406297	0.023438	0.0506319	1.25104e-09	0.752713	3.42212e-12	0.0199424		0.0310937		0.00362436	425	20	5.52343e-33	92.88	1	F:GO:0019904	F:protein domain specific binding			IPR000308 (PRINTS); IPR036815 (G3DSA:1.20.190.GENE3D); IPR023410 (PFAM); IPR000308 (PANTHER); PTHR18860:SF12 (PANTHER); IPR036815 (SUPERFAMILY)	F:GO:0019904	F:protein domain specific binding
contig_45351	15.4 kDa class V heat shock protein	[START_GROUP1, START_GROUP2, LINEAR_GROUP1, GROUP1, GROUP2_VS_GROUP1, INTERPRO, BLASTED, MAPPED, ANNOTATED]	816	1.28e-78	P:GO:0006457; P:GO:0009408; P:GO:0009651; P:GO:0042542; F:GO:0043621; F:GO:0051082; P:GO:0051259	P:protein folding; P:response to heat; P:response to salt stress; P:response to hydrogen peroxide; F:protein self-association; F:unfolded protein binding; P:protein complex oligomerization	4.00123	0.149497	0.105527	11.5728	0.958536	0.483665		3.27574	0.101416	0.0663926	3.71799	0.0646218	0.0175878	3.50319e-11	0.704046	0.0219067	0.0254018	0.000450197				816	20	1.2763e-78	88.37	7	P:GO:0006457; P:GO:0009408; P:GO:0009651; P:GO:0042542; F:GO:0043621; F:GO:0051082; P:GO:0051259	P:protein folding; P:response to heat; P:response to salt stress; P:response to hydrogen peroxide; F:protein self-association; F:unfolded protein binding; P:protein complex oligomerization			IPR002068 (PFAM); IPR008978 (G3DSA:2.60.40.GENE3D); IPR031107 (PANTHER); PTHR11527:SF97 (PANTHER); IPR002068 (PROSITE_PROFILES); IPR008978 (SUPERFAMILY)	no GO terms	no GO terms
contig_107646	17.1 kDa class II heat shock protein-like	[START_GROUP1, START_GROUP2, LINEAR_GROUP1, GROUP1, GROUP2_VS_GROUP1, INTERPRO, BLASTED]	377	4.61e-51			39.9374	5.63823	1.52702	116.582	21.3783	3.64135		33.0815	2.23102	0.385128	53.6254	15.7529	0.522017	1.41172e-09	0.72357	4.39546e-05	0.0293545	0.000313669				377	20	4.61438e-51	91.68						IPR008978 (G3DSA:2.60.40.GENE3D); IPR002068 (PFAM); PTHR11527:SF249 (PANTHER); IPR031107 (PANTHER); IPR002068 (PROSITE_PROFILES); IPR008978 (SUPERFAMILY)	no GO terms	no GO terms
contig_26791	17.1 kDa class II heat shock protein-like	[START_GROUP1, START_GROUP2, LINEAR_GROUP1, GROUP1, GROUP2_VS_GROUP1, INTERPRO, BLASTED]	220	7.08e-25			14.5005	2.15103	0.303675	48.8664	7.94616	1.03756		12.4137	1.27966	0.158037	22.1001	5.95079	0.101225	6.60184e-11	0.750111	8.79432e-06	0.019801	0.000182346				220	20	7.07748e-25	94.78						no IPS match	no IPS match	no IPS match
contig_4719	17.3 kDa class II heat shock protein-like	[START_GROUP1, START_GROUP2, LINEAR_GROUP1, GROUP1, GROUP2_VS_GROUP1, INTERPRO, BLASTED, MAPPED, ANNOTATED]	884	2.83e-43	P:GO:0006457; P:GO:0009408; P:GO:0009651; P:GO:0042542; F:GO:0043621; F:GO:0051082; P:GO:0051259	P:protein folding; P:response to heat; P:response to salt stress; P:response to hydrogen peroxide; F:protein self-association; F:unfolded protein binding; P:protein complex oligomerization	8.21564	1.41148	0.520511	25.8005	4.28601	0.830005		6.45345	0.64479	0.0406105	12.1738	3.0726	0.178131	2.19056e-10	0.738404	1.12755e-05	0.025415	0.000189368				884	20	2.82939e-43	96.26	7	P:GO:0006457; P:GO:0009408; P:GO:0009651; P:GO:0042542; F:GO:0043621; F:GO:0051082; P:GO:0051259	P:protein folding; P:response to heat; P:response to salt stress; P:response to hydrogen peroxide; F:protein self-association; F:unfolded protein binding; P:protein complex oligomerization			IPR002068 (PFAM); IPR008978 (G3DSA:2.60.40.GENE3D); mobidb-lite (MOBIDB_LITE); mobidb-lite (MOBIDB_LITE); PTHR11527:SF249 (PANTHER); IPR031107 (PANTHER); IPR002068 (PROSITE_PROFILES); IPR008978 (SUPERFAMILY)	no GO terms	no GO terms
contig_4720	17.3 kDa class II heat shock protein-like	[START_GROUP1, START_GROUP2, LINEAR_GROUP1, GROUP1, GROUP2_VS_GROUP1, INTERPRO, BLASTED]	757	2.14e-40			12.8742	1.17735	0.580463	41.87	7.09698	0.909026		11.6342	0.575716	0.114344	20.898	5.70747	0.209813	3.40852e-09	0.718116	1.41354e-05	0.028797	0.000384823				757	20	2.14353e-40	96.26						IPR002068 (PFAM); IPR008978 (G3DSA:2.60.40.GENE3D); IPR031107 (PANTHER); PTHR11527:SF249 (PANTHER); IPR002068 (PROSITE_PROFILES); IPR008978 (SUPERFAMILY)	no GO terms	no GO terms
contig_1195	18.1 kDa class I heat shock protein-like	[CURVED_GROUP1, START_GROUP2, LINEAR_GROUP1, START_GROUP1, GROUP1, GROUP2_VS_GROUP1, INTERPRO, BLASTED]	593	1.33e-14			4.34063	7.36774	7.09437	3.46051	5.5008	7.2744		0.555779	0.113937	0.316766	0.431031	0.669625	0.671945	4.88183e-11	0.782982	3.57643e-12	0.0462055	0.0010626		0.0277101		593	20	1.33005e-14	88.54						no IPS match	no IPS match	no IPS match
contig_1197	18.1 kDa class I heat shock protein-like	[CURVED_GROUP2, START_GROUP1, GROUP2_VS_GROUP1, INTERPRO, BLASTED]	399	1.08e-58			72.9054	77.7909	65.0272	80.3773	54.1266	24.7643		1.03787	4.73794	15.0953	3.81954	8.85987	4.60409	6.0056e-12	0.736572	7.00095e-22					1.66362e-06	399	20	1.08362e-58	92.6						IPR008978 (G3DSA:2.60.40.GENE3D); IPR031107 (PANTHER); PTHR11527:SF241 (PANTHER); IPR002068 (PROSITE_PROFILES); IPR008978 (SUPERFAMILY)	no GO terms	no GO terms
contig_960	18.1 kDa class I heat shock protein-like	[CURVED_GROUP2, START_GROUP1, GROUP2_VS_GROUP1, INTERPRO, BLASTED]	272	2.25e-20			38.4385	38.7717	32.0055	44.5092	29.0353	10.6057		3.86859	1.34136	9.23154	7.1107	4.77339	1.85025	7.88478e-10	0.700784	2.36379e-19					8.72387e-06	272	20	2.24937e-20	98.17						IPR008978 (G3DSA:2.60.40.GENE3D); IPR002068 (PFAM); IPR031107 (PANTHER); PTHR11527:SF190 (PANTHER); IPR002068 (PROSITE_PROFILES); IPR008978 (SUPERFAMILY)	no GO terms	no GO terms
contig_10949	1-acylglycerol-3-phosphate O-acyltransferase	[CURVED_GROUP1, START_GROUP2, LINEAR_GROUP1, START_GROUP1, GROUP1, GROUP2_VS_GROUP1, INTERPRO, BLASTED, MAPPED, ANNOTATED]	687	8.56e-98	F:GO:0003841; F:GO:0004623; P:GO:0055089; P:GO:0055091; P:GO:0070328	F:1-acylglycerol-3-phosphate O-acyltransferase activity; F:phospholipase A2 activity; P:fatty acid homeostasis; P:phospholipid homeostasis; P:triglyceride homeostasis	20.1289	8.32425	8.0424	59.9608	12.257	14.125		8.87777	0.460079	0.368397	11.13	2.48856	1.59183	8.47865e-17	0.834951	9.84484e-12	0.00105871	0.000221047		0.00433073		687	20	8.5561e-98	88.42	5	F:GO:0003841; F:GO:0004623; P:GO:0055089; P:GO:0055091; P:GO:0070328	F:1-acylglycerol-3-phosphate O-acyltransferase activity; F:phospholipase A2 activity; P:fatty acid homeostasis; P:phospholipid homeostasis; P:triglyceride homeostasis	EC:2.3.1.51; EC:3.1.1.1; EC:3.1.1.4	1-acylglycerol-3-phosphate O-acyltransferase; Carboxylesterase; Phospholipase A(2)	IPR029058 (G3DSA:3.40.50.GENE3D); PTHR42886:SF1 (PANTHER); PTHR42886 (PANTHER); IPR029058 (SUPERFAMILY)	no GO terms	no GO terms
contig_3801	1-acylglycerol-3-phosphate O-acyltransferase	[CURVED_GROUP1, START_GROUP2, LINEAR_GROUP1, START_GROUP1, GROUP1, GROUP2_VS_GROUP1, INTERPRO, BLASTED, MAPPED, ANNOTATED]	741	1.29e-96	F:GO:0004623; F:GO:0042171; P:GO:0055089; P:GO:0055091; P:GO:0070328	F:phospholipase A2 activity; F:lysophosphatidic acid acyltransferase activity; P:fatty acid homeostasis; P:phospholipid homeostasis; P:triglyceride homeostasis	28.4964	10.4402	9.67196	73.4185	14.5687	16.3594		12.7138	1.13227	0.850271	16.394	2.43006	0.48419	2.38868e-16	0.837417	2.79373e-12	0.00339151	0.000178725		0.00406583		741	20	1.28748e-96	92.23	5	F:GO:0004623; F:GO:0042171; P:GO:0055089; P:GO:0055091; P:GO:0070328	F:phospholipase A2 activity; F:lysophosphatidic acid acyltransferase activity; P:fatty acid homeostasis; P:phospholipid homeostasis; P:triglyceride homeostasis	EC:3.1.1.1; EC:3.1.1.4	Carboxylesterase; Phospholipase A(2)	IPR029058 (G3DSA:3.40.50.GENE3D); PTHR42886:SF1 (PANTHER); PTHR42886 (PANTHER); IPR029058 (SUPERFAMILY)	no GO terms	no GO terms
contig_3802	1-acylglycerol-3-phosphate O-acyltransferase	[CURVED_GROUP1, START_GROUP2, LINEAR_GROUP1, START_GROUP1, GROUP1, GROUP2_VS_GROUP1, INTERPRO, BLASTED, MAPPED, ANNOTATED]	1976	0	F:GO:0003841; F:GO:0004623; P:GO:0055089; P:GO:0055091; P:GO:0070328	F:1-acylglycerol-3-phosphate O-acyltransferase activity; F:phospholipase A2 activity; P:fatty acid homeostasis; P:phospholipid homeostasis; P:triglyceride homeostasis	33.3686	13.5215	12.7484	84.4888	18.3817	16.0376		13.7055	0.846925	0.593291	13.6667	2.89376	0.994744	2.5212e-18	0.844644	3.27784e-13	0.00579371	0.000156958		0.00563105		1976	20	0	91.65	5	F:GO:0003841; F:GO:0004623; P:GO:0055089; P:GO:0055091; P:GO:0070328	F:1-acylglycerol-3-phosphate O-acyltransferase activity; F:phospholipase A2 activity; P:fatty acid homeostasis; P:phospholipid homeostasis; P:triglyceride homeostasis	EC:2.3.1.51; EC:3.1.1.1; EC:3.1.1.4	1-acylglycerol-3-phosphate O-acyltransferase; Carboxylesterase; Phospholipase A(2)	IPR000073 (PRINTS); IPR000639 (PRINTS); IPR000073 (PFAM); IPR029058 (G3DSA:3.40.50.GENE3D); PTHR42886 (PANTHER); PTHR42886:SF1 (PANTHER); IPR029058 (SUPERFAMILY)	F:GO:0003824	F:catalytic activity
contig_1863	1-aminocyclopropane-1-carboxylate oxidase	[CURVED_GROUP1, START_GROUP2, LINEAR_GROUP1, START_GROUP1, GROUP1, GROUP2_VS_GROUP1, INTERPRO, BLASTED, MAPPED, ANNOTATED]	796	2.68e-138	P:GO:0009693; F:GO:0009815; P:GO:0009835; F:GO:0031418; F:GO:0046872; P:GO:0055114	P:ethylene biosynthetic process; F:1-aminocyclopropane-1-carboxylate oxidase activity; P:fruit ripening; F:L-ascorbic acid binding; F:metal ion binding; P:oxidation-reduction process	541.878	18.9779	12.8374	1593.97	51.881	79.8215		499.586	1.53301	2.65319	732.141	9.37459	21.5246	1.8668e-16	0.808583	8.57808e-11	0.00646011	4.09873e-05		0.00116055		796	20	2.68388e-138	95.14	6	P:GO:0009693; F:GO:0009815; P:GO:0009835; F:GO:0031418; F:GO:0046872; P:GO:0055114	P:ethylene biosynthetic process; F:1-aminocyclopropane-1-carboxylate oxidase activity; P:fruit ripening; F:L-ascorbic acid binding; F:metal ion binding; P:oxidation-reduction process	EC:1.14.17.4	Aminocyclopropanecarboxylate oxidase	IPR005123 (PFAM); IPR027443 (G3DSA:2.60.120.GENE3D); PTHR10209:SF193 (PANTHER); PTHR10209 (PANTHER); IPR005123 (PROSITE_PROFILES); SSF51197 (SUPERFAMILY)	F:GO:0016491; P:GO:0055114	F:oxidoreductase activity; P:oxidation-reduction process
contig_4933	1-aminocyclopropane-1-carboxylate oxidase	[CURVED_GROUP1, START_GROUP2, LINEAR_GROUP1, START_GROUP1, GROUP1, GROUP2_VS_GROUP1, INTERPRO, BLASTED, MAPPED, ANNOTATED]	402	1.22e-68	P:GO:0009693; F:GO:0009815; P:GO:0009835; F:GO:0031418; F:GO:0046872; P:GO:0055114	P:ethylene biosynthetic process; F:1-aminocyclopropane-1-carboxylate oxidase activity; P:fruit ripening; F:L-ascorbic acid binding; F:metal ion binding; P:oxidation-reduction process	372.489	14.8073	10.4541	1206.73	42.1058	62.8691		340.766	0.910476	2.08218	544.509	2.93811	17.1936	6.35339e-17	0.811546	1.36436e-10	0.00488587	4.80839e-05		0.00134232		402	20	1.21529e-68	98.68	6	P:GO:0009693; F:GO:0009815; P:GO:0009835; F:GO:0031418; F:GO:0046872; P:GO:0055114	P:ethylene biosynthetic process; F:1-aminocyclopropane-1-carboxylate oxidase activity; P:fruit ripening; F:L-ascorbic acid binding; F:metal ion binding; P:oxidation-reduction process	EC:1.14.17.4	Aminocyclopropanecarboxylate oxidase	IPR027443 (G3DSA:2.60.120.GENE3D); IPR026992 (PFAM); PTHR10209 (PANTHER); PTHR10209:SF381 (PANTHER); SSF51197 (SUPERFAMILY)	no GO terms	no GO terms
contig_24789	1-aminocyclopropane-1-carboxylate oxidase homolog 1-like	[START_GROUP1, START_GROUP2, LINEAR_GROUP1, GROUP1, GROUP2_VS_GROUP1, INTERPRO, BLASTED, MAPPED, ANNOTATED]	478	2.04e-87	F:GO:0016491; F:GO:0046872; P:GO:0055114	F:oxidoreductase activity; F:metal ion binding; P:oxidation-reduction process	5.47569	0.328768	0.2154	17.334	3.03827	1.05432		4.67727	0.0566841	0.0566841	6.26905	0.805314	0.340671	6.82925e-10	0.717956	0.00166085	0.0125637	0.000386257				478	20	2.03837e-87	87.83	3	F:GO:0016491; F:GO:0046872; P:GO:0055114	F:oxidoreductase activity; F:metal ion binding; P:oxidation-reduction process			IPR027443 (G3DSA:2.60.120.GENE3D); IPR026992 (PFAM); PTHR10209:SF122 (PANTHER); PTHR10209 (PANTHER); SSF51197 (SUPERFAMILY)	no GO terms	no GO terms
contig_25151	1-aminocyclopropane-1-carboxylate oxidase homolog 1-like	[START_GROUP1, LINEAR_GROUP1, GROUP1, INTERPRO, BLASTED, MAPPED, ANNOTATED]	3204	0	F:GO:0046872; F:GO:0050590; P:GO:0055114	F:metal ion binding; F:desacetoxyvindoline 4-hydroxylase activity; P:oxidation-reduction process	8.0346	6.20399	5.28784	7.53658	6.35527	5.14507		0.720509	0.287826	0.0925375	0.352655	0	0.255383	7.0133e-12	0.743459	2.44735e-19		4.08215e-06				3204	20	0	87.68	3	F:GO:0046872; F:GO:0050590; P:GO:0055114	F:metal ion binding; F:desacetoxyvindoline 4-hydroxylase activity; P:oxidation-reduction process	EC:1.14.11; EC:1.14.11.20	Acting on paired donors, with incorporation or reduction of molecular oxygen. The oxygen incorporated need not be derived from O(2); Deacetoxyvindoline 4-hydroxylase	IPR027443 (G3DSA:2.60.120.GENE3D); IPR005123 (PFAM); IPR026992 (PFAM); PTHR10209 (PANTHER); PTHR10209:SF122 (PANTHER); IPR005123 (PROSITE_PROFILES); SSF51197 (SUPERFAMILY)	F:GO:0016491; P:GO:0055114	F:oxidoreductase activity; P:oxidation-reduction process
contig_36119	1-aminocyclopropane-1-carboxylate oxidase homolog 1-like	[START_GROUP1, START_GROUP2, LINEAR_GROUP1, GROUP1, GROUP2_VS_GROUP1, INTERPRO, BLASTED, MAPPED, ANNOTATED]	489	2.03e-54	F:GO:0046872; F:GO:0050590; P:GO:0055114	F:metal ion binding; F:desacetoxyvindoline 4-hydroxylase activity; P:oxidation-reduction process	5.17334	0.283824	0.154813	14.9911	2.55442	0.812769		4.36108	0.0516044	0.067036	4.77884	0.58462	0.124414	1.66439e-10	0.719596	0.00343069	0.0146293	0.000303293				489	20	2.02781e-54	91.51	3	F:GO:0046872; F:GO:0050590; P:GO:0055114	F:metal ion binding; F:desacetoxyvindoline 4-hydroxylase activity; P:oxidation-reduction process	EC:1.14.11; EC:1.14.11.20	Acting on paired donors, with incorporation or reduction of molecular oxygen. The oxygen incorporated need not be derived from O(2); Deacetoxyvindoline 4-hydroxylase	no IPS match	no IPS match	no IPS match
contig_7930	1-aminocyclopropane-1-carboxylate oxidase homolog 1-like	[CURVED_GROUP2, CURVED_GROUP1, LINEAR_GROUP1, START_GROUP1, GROUP1, GROUP2_VS_GROUP1, INTERPRO, BLASTED, MAPPED, ANNOTATED]	1693	0	F:GO:0046872; F:GO:0050590; P:GO:0055114	F:metal ion binding; F:desacetoxyvindoline 4-hydroxylase activity; P:oxidation-reduction process	6.7743	3.3565	3.09595	6.3988	2.94268	1.83407		0.399592	0.122212	0.0929118	1.19829	0.653857	0.164972	4.46162e-23	0.88503	2.27372e-14		0.000213522		0.010363	0.0103755	1693	20	0	83.08	3	F:GO:0046872; F:GO:0050590; P:GO:0055114	F:metal ion binding; F:desacetoxyvindoline 4-hydroxylase activity; P:oxidation-reduction process	EC:1.14.11; EC:1.14.11.20	Acting on paired donors, with incorporation or reduction of molecular oxygen. The oxygen incorporated need not be derived from O(2); Deacetoxyvindoline 4-hydroxylase	IPR027443 (G3DSA:2.60.120.GENE3D); IPR005123 (PFAM); IPR026992 (PFAM); PTHR10209:SF122 (PANTHER); PTHR10209 (PANTHER); IPR005123 (PROSITE_PROFILES); SSF51197 (SUPERFAMILY)	F:GO:0016491; P:GO:0055114	F:oxidoreductase activity; P:oxidation-reduction process
contig_81131	1-aminocyclopropane-1-carboxylate oxidase homolog 1-like	[START_GROUP2, LINEAR_GROUP2, LINEAR_GROUP1, START_GROUP1, GROUP1, GROUP2_VS_GROUP1, INTERPRO, BLASTED, MAPPED, ANNOTATED]	321	1.01e-63	F:GO:0016491; F:GO:0046872; P:GO:0055114	F:oxidoreductase activity; F:metal ion binding; P:oxidation-reduction process	7.4098	3.41394	2.32769	13.3842	13.1902	10.9789		2.84633	0.338205	0.292894	2.16279	2.66077	1.59342	1.71475e-10	0.756685	9.49205e-05	0.0210625	0.00737454	0.0465808			321	20	1.01085e-63	89.25	3	F:GO:0016491; F:GO:0046872; P:GO:0055114	F:oxidoreductase activity; F:metal ion binding; P:oxidation-reduction process			no IPS match	no IPS match	no IPS match
contig_8671	1-aminocyclopropane-1-carboxylate oxidase homolog 4-like	[START_GROUP1, START_GROUP2, LINEAR_GROUP1, GROUP1, GROUP2_VS_GROUP1, INTERPRO, BLASTED, MAPPED, ANNOTATED]	616	8.33e-75	F:GO:0046872; F:GO:0050590; P:GO:0055114	F:metal ion binding; F:desacetoxyvindoline 4-hydroxylase activity; P:oxidation-reduction process	2.26186	1.19829	0.829587	3.72959	1.87189	1.43937		0.796126	0.0862595	0.0122811	0.663216	0.00868403	0.234415	4.57338e-09	0.716303	8.86492e-06	0.0077853	0.000114512				616	20	8.33414e-75	80.07	3	F:GO:0046872; F:GO:0050590; P:GO:0055114	F:metal ion binding; F:desacetoxyvindoline 4-hydroxylase activity; P:oxidation-reduction process	EC:1.14.11; EC:1.14.11.20	Acting on paired donors, with incorporation or reduction of molecular oxygen. The oxygen incorporated need not be derived from O(2); Deacetoxyvindoline 4-hydroxylase	IPR027443 (G3DSA:2.60.120.GENE3D); IPR026992 (PFAM); PTHR10209 (PANTHER); PTHR10209:SF230 (PANTHER); SSF51197 (SUPERFAMILY)	no GO terms	no GO terms
contig_15337	1-aminocyclopropane-1-carboxylate synthase	[CURVED_GROUP1, START_GROUP2, LINEAR_GROUP1, START_GROUP1, GROUP1, GROUP2_VS_GROUP1, INTERPRO, BLASTED, MAPPED, ANNOTATED]	603	2e-118	P:GO:0006979; P:GO:0009611; P:GO:0009612; P:GO:0009733; P:GO:0009753; F:GO:0016847; F:GO:0030170; P:GO:0042218; F:GO:0042802; P:GO:0051301; P:GO:0071281	P:response to oxidative stress; P:response to wounding; P:response to mechanical stimulus; P:response to auxin; P:response to jasmonic acid; F:1-aminocyclopropane-1-carboxylate synthase activity; F:pyridoxal phosphate binding; P:1-aminocyclopropane-1-carboxylate biosynthetic process; F:identical protein binding; P:cell division; P:cellular response to iron ion	8.94722	0.237958	0.111047	42.5865	1.04701	1.6895		8.43575	0.0363487	0.111047	12.825	0.116575	0.606365	1.01283e-16	0.816139	5.939e-05	0.00523329	0.00480976		0.0419184		603	20	1.99836e-118	97.03	11	P:GO:0006979; P:GO:0009611; P:GO:0009612; P:GO:0009733; P:GO:0009753; F:GO:0016847; F:GO:0030170; P:GO:0042218; F:GO:0042802; P:GO:0051301; P:GO:0071281	P:response to oxidative stress; P:response to wounding; P:response to mechanical stimulus; P:response to auxin; P:response to jasmonic acid; F:1-aminocyclopropane-1-carboxylate synthase activity; F:pyridoxal phosphate binding; P:1-aminocyclopropane-1-carboxylate biosynthetic process; F:identical protein binding; P:cell division; P:cellular response to iron ion	EC:4.4.1.14	1-aminocyclopropane-1-carboxylate synthase	PR00753 (PRINTS); IPR015422 (G3DSA:3.90.1150.GENE3D); IPR004839 (PFAM); IPR015421 (G3DSA:3.40.640.GENE3D); PTHR43795:SF6 (PANTHER); PTHR43795 (PANTHER); IPR015424 (SUPERFAMILY)	F:GO:0003824; P:GO:0009058; F:GO:0030170	F:catalytic activity; P:biosynthetic process; F:pyridoxal phosphate binding
contig_15395	1-aminocyclopropane-1-carboxylate synthase	[START_GROUP1, START_GROUP2, LINEAR_GROUP1, GROUP1, GROUP2_VS_GROUP1, INTERPRO, BLASTED, MAPPED, ANNOTATED]	603	3.19e-118	P:GO:0006979; P:GO:0009611; P:GO:0009612; P:GO:0009733; P:GO:0009753; F:GO:0016847; F:GO:0030170; P:GO:0042218; F:GO:0042802; P:GO:0051301; P:GO:0071281	P:response to oxidative stress; P:response to wounding; P:response to mechanical stimulus; P:response to auxin; P:response to jasmonic acid; F:1-aminocyclopropane-1-carboxylate synthase activity; F:pyridoxal phosphate binding; P:1-aminocyclopropane-1-carboxylate biosynthetic process; F:identical protein binding; P:cell division; P:cellular response to iron ion	13.7195	0.0793954	0.0635163	59.0225	1.15123	0.968624		13.1603	0.021006	0.0317582	20.6966	0.0680674	0.262486	5.31505e-12	0.786706	9.15676e-05	0.0306228	0.00082755				603	20	3.19125e-118	97.12	11	P:GO:0006979; P:GO:0009611; P:GO:0009612; P:GO:0009733; P:GO:0009753; F:GO:0016847; F:GO:0030170; P:GO:0042218; F:GO:0042802; P:GO:0051301; P:GO:0071281	P:response to oxidative stress; P:response to wounding; P:response to mechanical stimulus; P:response to auxin; P:response to jasmonic acid; F:1-aminocyclopropane-1-carboxylate synthase activity; F:pyridoxal phosphate binding; P:1-aminocyclopropane-1-carboxylate biosynthetic process; F:identical protein binding; P:cell division; P:cellular response to iron ion	EC:4.4.1.14	1-aminocyclopropane-1-carboxylate synthase	PR00753 (PRINTS); IPR015422 (G3DSA:3.90.1150.GENE3D); IPR015421 (G3DSA:3.40.640.GENE3D); IPR004839 (PFAM); PTHR43795 (PANTHER); PTHR43795:SF6 (PANTHER); IPR015424 (SUPERFAMILY)	F:GO:0003824; P:GO:0009058; F:GO:0030170	F:catalytic activity; P:biosynthetic process; F:pyridoxal phosphate binding
contig_3921	1-aminocyclopropane-1-carboxylate synthase	[CURVED_GROUP1, START_GROUP2, LINEAR_GROUP1, START_GROUP1, GROUP1, GROUP2_VS_GROUP1, INTERPRO, BLASTED, MAPPED, ANNOTATED]	1299	0	P:GO:0006979; P:GO:0009611; P:GO:0009612; P:GO:0009733; P:GO:0009753; F:GO:0016847; F:GO:0030170; P:GO:0042218; F:GO:0042802; P:GO:0051301; P:GO:0071281	P:response to oxidative stress; P:response to wounding; P:response to mechanical stimulus; P:response to auxin; P:response to jasmonic acid; F:1-aminocyclopropane-1-carboxylate synthase activity; F:pyridoxal phosphate binding; P:1-aminocyclopropane-1-carboxylate biosynthetic process; F:identical protein binding; P:cell division; P:cellular response to iron ion	24.6242	0.375725	0.10735	93.5239	2.18173	2.45326		23.4973	0.0992434	0.0301192	31.2514	0.081206	0.63712	3.54611e-17	0.820336	7.86804e-07	0.0134879	0.0021054		0.0336103		1299	20	0	94.56	11	P:GO:0006979; P:GO:0009611; P:GO:0009612; P:GO:0009733; P:GO:0009753; F:GO:0016847; F:GO:0030170; P:GO:0042218; F:GO:0042802; P:GO:0051301; P:GO:0071281	P:response to oxidative stress; P:response to wounding; P:response to mechanical stimulus; P:response to auxin; P:response to jasmonic acid; F:1-aminocyclopropane-1-carboxylate synthase activity; F:pyridoxal phosphate binding; P:1-aminocyclopropane-1-carboxylate biosynthetic process; F:identical protein binding; P:cell division; P:cellular response to iron ion	EC:4.4.1.14	1-aminocyclopropane-1-carboxylate synthase	PR00753 (PRINTS); IPR004839 (PFAM); IPR015422 (G3DSA:3.90.1150.GENE3D); IPR015421 (G3DSA:3.40.640.GENE3D); PTHR43795:SF6 (PANTHER); PTHR43795 (PANTHER); cd00609 (CDD); IPR015424 (SUPERFAMILY)	F:GO:0003824; P:GO:0009058; F:GO:0030170	F:catalytic activity; P:biosynthetic process; F:pyridoxal phosphate binding
contig_3922	1-aminocyclopropane-1-carboxylate synthase	[CURVED_GROUP1, START_GROUP2, LINEAR_GROUP1, START_GROUP1, GROUP1, GROUP2_VS_GROUP1, INTERPRO, BLASTED, MAPPED, ANNOTATED]	2065	0	P:GO:0006979; P:GO:0009611; P:GO:0009612; P:GO:0009733; P:GO:0009753; F:GO:0016847; F:GO:0030170; P:GO:0042218; F:GO:0042802; P:GO:0051301; P:GO:0071281	P:response to oxidative stress; P:response to wounding; P:response to mechanical stimulus; P:response to auxin; P:response to jasmonic acid; F:1-aminocyclopropane-1-carboxylate synthase activity; F:pyridoxal phosphate binding; P:1-aminocyclopropane-1-carboxylate biosynthetic process; F:identical protein binding; P:cell division; P:cellular response to iron ion	25.9137	0.10924	0.160881	79.8862	1.52539	2.61183		25.2763	0.0432878	0.134078	23.6747	0.921943	0.946449	2.81076e-14	0.792127	1.55635e-06	0.034575	0.00441049		0.0344393		2065	20	0	94.42	11	P:GO:0006979; P:GO:0009611; P:GO:0009612; P:GO:0009733; P:GO:0009753; F:GO:0016847; F:GO:0030170; P:GO:0042218; F:GO:0042802; P:GO:0051301; P:GO:0071281	P:response to oxidative stress; P:response to wounding; P:response to mechanical stimulus; P:response to auxin; P:response to jasmonic acid; F:1-aminocyclopropane-1-carboxylate synthase activity; F:pyridoxal phosphate binding; P:1-aminocyclopropane-1-carboxylate biosynthetic process; F:identical protein binding; P:cell division; P:cellular response to iron ion	EC:4.4.1.14	1-aminocyclopropane-1-carboxylate synthase	PR00753 (PRINTS); IPR015421 (G3DSA:3.40.640.GENE3D); IPR004839 (PFAM); IPR015422 (G3DSA:3.90.1150.GENE3D); mobidb-lite (MOBIDB_LITE); PTHR43795:SF6 (PANTHER); PTHR43795 (PANTHER); cd00609 (CDD); IPR015424 (SUPERFAMILY)	F:GO:0003824; P:GO:0009058; F:GO:0030170	F:catalytic activity; P:biosynthetic process; F:pyridoxal phosphate binding
contig_61428	1-aminocyclopropane-1-carboxylate synthase	[START_GROUP1, LINEAR_GROUP2, GROUP2_VS_GROUP1, INTERPRO, BLASTED, MAPPED, ANNOTATED]	1380	0	P:GO:0009693; P:GO:0009835; F:GO:0016491; F:GO:0016847; F:GO:0030170; P:GO:0042218; F:GO:0042803; P:GO:0055114	P:ethylene biosynthetic process; P:fruit ripening; F:oxidoreductase activity; F:1-aminocyclopropane-1-carboxylate synthase activity; F:pyridoxal phosphate binding; P:1-aminocyclopropane-1-carboxylate biosynthetic process; F:protein homodimerization activity; P:oxidation-reduction process	6.03521	5.39303	6.14661	7.68654	22.5878	121.51		1.91175	2.28701	4.52113	2.04198	2.17494	17.6121	3.44396e-18	0.795309	0.000139663			1.07756e-06			1380	20	0	97.07	8	P:GO:0009693; P:GO:0009835; F:GO:0016491; F:GO:0016847; F:GO:0030170; P:GO:0042218; F:GO:0042803; P:GO:0055114	P:ethylene biosynthetic process; P:fruit ripening; F:oxidoreductase activity; F:1-aminocyclopropane-1-carboxylate synthase activity; F:pyridoxal phosphate binding; P:1-aminocyclopropane-1-carboxylate biosynthetic process; F:protein homodimerization activity; P:oxidation-reduction process	EC:4.4.1.14	1-aminocyclopropane-1-carboxylate synthase	PR00753 (PRINTS); IPR015422 (G3DSA:3.90.1150.GENE3D); IPR004839 (PFAM); IPR015421 (G3DSA:3.40.640.GENE3D); PTHR43795:SF10 (PANTHER); PTHR43795 (PANTHER); cd00609 (CDD); IPR015424 (SUPERFAMILY)	F:GO:0003824; P:GO:0009058; F:GO:0030170	F:catalytic activity; P:biosynthetic process; F:pyridoxal phosphate binding
contig_94686	1-aminocyclopropane-1-carboxylate synthase	[START_GROUP1, LINEAR_GROUP2, GROUP2_VS_GROUP1, INTERPRO, BLASTED, MAPPED, ANNOTATED]	653	1.96e-129	P:GO:0009693; P:GO:0009835; F:GO:0016491; F:GO:0016847; F:GO:0030170; P:GO:0042218; F:GO:0042803; P:GO:0055114	P:ethylene biosynthetic process; P:fruit ripening; F:oxidoreductase activity; F:1-aminocyclopropane-1-carboxylate synthase activity; F:pyridoxal phosphate binding; P:1-aminocyclopropane-1-carboxylate biosynthetic process; F:protein homodimerization activity; P:oxidation-reduction process	9.75818	8.91181	13.069	18.9687	42.1942	226.679		3.56001	2.84514	10.0796	4.26679	4.87807	31.4057	6.88762e-16	0.77317	7.85842e-05			2.63611e-06			653	20	1.95605e-129	98.92	8	P:GO:0009693; P:GO:0009835; F:GO:0016491; F:GO:0016847; F:GO:0030170; P:GO:0042218; F:GO:0042803; P:GO:0055114	P:ethylene biosynthetic process; P:fruit ripening; F:oxidoreductase activity; F:1-aminocyclopropane-1-carboxylate synthase activity; F:pyridoxal phosphate binding; P:1-aminocyclopropane-1-carboxylate biosynthetic process; F:protein homodimerization activity; P:oxidation-reduction process	EC:4.4.1.14	1-aminocyclopropane-1-carboxylate synthase	PR00753 (PRINTS); IPR004839 (PFAM); IPR015421 (G3DSA:3.40.640.GENE3D); IPR015422 (G3DSA:3.90.1150.GENE3D); PTHR43795 (PANTHER); PTHR43795:SF10 (PANTHER); IPR015424 (SUPERFAMILY)	F:GO:0003824; P:GO:0009058; F:GO:0030170	F:catalytic activity; P:biosynthetic process; F:pyridoxal phosphate binding
contig_111456	1-aminocyclopropane-1-carboxylate synthase 7-like	[START_GROUP1, START_GROUP2, LINEAR_GROUP1, GROUP1, GROUP2_VS_GROUP1, INTERPRO, BLASTED, MAPPED, ANNOTATED]	1981	0	F:GO:0016847; F:GO:0030170; P:GO:0042218	F:1-aminocyclopropane-1-carboxylate synthase activity; F:pyridoxal phosphate binding; P:1-aminocyclopropane-1-carboxylate biosynthetic process	0.447693	3.00949	7.02629	1.41769	16.7636	68.3478		0.301555	0.775826	2.65614	0.41095	3.30509	24.1049	2.08917e-31	0.829306	7.32708e-05	1.342e-05	2.44394e-06				1981	20	0	96.83	3	F:GO:0016847; F:GO:0030170; P:GO:0042218	F:1-aminocyclopropane-1-carboxylate synthase activity; F:pyridoxal phosphate binding; P:1-aminocyclopropane-1-carboxylate biosynthetic process	EC:4.4.1.14	1-aminocyclopropane-1-carboxylate synthase	PR00753 (PRINTS); IPR015422 (G3DSA:3.90.1150.GENE3D); IPR004839 (PFAM); IPR015421 (G3DSA:3.40.640.GENE3D); PTHR43795:SF28 (PANTHER); PTHR43795 (PANTHER); cd00609 (CDD); IPR015424 (SUPERFAMILY)	F:GO:0003824; P:GO:0009058; F:GO:0030170	F:catalytic activity; P:biosynthetic process; F:pyridoxal phosphate binding
contig_24375	1-deoxy-D-xylulose-5-phosphate reductoisomerase	[CURVED_GROUP1, START_GROUP2, LINEAR_GROUP1, START_GROUP1, GROUP1, GROUP2_VS_GROUP1, INTERPRO, BLASTED, MAPPED, ANNOTATED]	352	1.98e-11	P:GO:0008299; F:GO:0016853; F:GO:0030604; F:GO:0046872; P:GO:0055114; F:GO:0070402	P:isoprenoid biosynthetic process; F:isomerase activity; F:1-deoxy-D-xylulose-5-phosphate reductoisomerase activity; F:metal ion binding; P:oxidation-reduction process; F:NADPH binding	3.7503	6.68931	7.0873	1.76034	4.1636	2.84717		0.779473	0.604785	0.79554	0.51842	0.149981	0.547866	1.70773e-10	0.745194	3.14602e-07	0.000107497	0.0021576		0.0095582		352	20	1.98467e-11	97.4	6	P:GO:0008299; F:GO:0016853; F:GO:0030604; F:GO:0046872; P:GO:0055114; F:GO:0070402	P:isoprenoid biosynthetic process; F:isomerase activity; F:1-deoxy-D-xylulose-5-phosphate reductoisomerase activity; F:metal ion binding; P:oxidation-reduction process; F:NADPH binding	EC:1.1.1.267	1-deoxy-D-xylulose-5-phosphate reductoisomerase	G3DSA:3.40.50.720 (GENE3D); IPR013512 (PFAM); IPR003821 (PANTHER); PTHR30525:SF2 (PANTHER); IPR036291 (SUPERFAMILY)	P:GO:0008299; F:GO:0030604; F:GO:0046872; P:GO:0055114; F:GO:0070402	P:isoprenoid biosynthetic process; F:1-deoxy-D-xylulose-5-phosphate reductoisomerase activity; F:metal ion binding; P:oxidation-reduction process; F:NADPH binding
contig_50630	1-phosphatidylinositol-3-phosphate 5-kinase FAB1B isoform X1	[CURVED_GROUP2, START_GROUP2, LINEAR_GROUP2, LINEAR_GROUP1, START_GROUP1, GROUP1, GROUP2_VS_GROUP1, INTERPRO, BLASTED, MAPPED, ANNOTATED]	495	4.95e-104	F:GO:0000285; F:GO:0005524; C:GO:0005739; C:GO:0005768; P:GO:0007033; P:GO:0009555; P:GO:0010256; P:GO:0046854; F:GO:0046872; P:GO:0090332	F:1-phosphatidylinositol-3-phosphate 5-kinase activity; F:ATP binding; C:mitochondrion; C:endosome; P:vacuole organization; P:pollen development; P:endomembrane system organization; P:phosphatidylinositol phosphorylation; F:metal ion binding; P:stomatal closure	8.51328	10.1691	11.8717	10.3253	9.85666	12.8871		0.149012	0.604381	1.23907	0.396101	0.0382627	0.474056	1.0411e-06	0.713753	4.26175e-14	0.0212311	0.000978174	0.0269679		0.0456027	495	20	4.94797e-104	94.11	10	F:GO:0000285; F:GO:0005524; C:GO:0005739; C:GO:0005768; P:GO:0007033; P:GO:0009555; P:GO:0010256; P:GO:0046854; F:GO:0046872; P:GO:0090332	F:1-phosphatidylinositol-3-phosphate 5-kinase activity; F:ATP binding; C:mitochondrion; C:endosome; P:vacuole organization; P:pollen development; P:endomembrane system organization; P:phosphatidylinositol phosphorylation; F:metal ion binding; P:stomatal closure	EC:2.7.1.150	1-phosphatidylinositol-3-phosphate 5-kinase	IPR027484 (G3DSA:3.30.800.GENE3D); IPR002498 (PFAM); mobidb-lite (MOBIDB_LITE); mobidb-lite (MOBIDB_LITE); PTHR11353:SF163 (PANTHER); PTHR11353 (PANTHER); IPR002498 (PROSITE_PROFILES); SSF56104 (SUPERFAMILY)	F:GO:0016307; P:GO:0046488	F:phosphatidylinositol phosphate kinase activity; P:phosphatidylinositol metabolic process
contig_33084	2,3-bisphosphoglycerate-dependent phosphoglycerate mutase isoform X1	[CURVED_GROUP2, CURVED_GROUP1, START_GROUP2, LINEAR_GROUP1, START_GROUP1, GROUP1, GROUP2_VS_GROUP1, INTERPRO, BLASTED, MAPPED, ANNOTATED]	215	1.28e-36	F:GO:0004619; P:GO:0006096	F:phosphoglycerate mutase activity; P:glycolytic process	9.5482	5.74582	6.47813	19.2936	8.73139	6.3373		2.4157	0.296745	1.00137	3.4929	1.34534	0.53663	1.25646e-10	0.795317	1.22493e-09	0.00169184	0.00529025		0.0240437	0.0359169	215	20	1.28072e-36	82.26	2	F:GO:0004619; P:GO:0006096	F:phosphoglycerate mutase activity; P:glycolytic process	EC:5.4.2.1	Intramolecular transferases	no IPS match	no IPS match	no IPS match
contig_34307	2,3-bisphosphoglycerate-dependent phosphoglycerate mutase isoform X1	[START_GROUP1, START_GROUP2, LINEAR_GROUP1, GROUP1, GROUP2_VS_GROUP1, INTERPRO, BLASTED, MAPPED, ANNOTATED]	886	0	F:GO:0004619; P:GO:0006096	F:phosphoglycerate mutase activity; P:glycolytic process	9.20898	3.30579	3.36135	17.5221	6.0282	2.68769		3.00262	0.357715	0.46219	4.05237	0.459312	0.205199	6.77181e-11	0.771819	4.74377e-09	0.0436421	2.67099e-05				886	20	0	96.83	2	F:GO:0004619; P:GO:0006096	F:phosphoglycerate mutase activity; P:glycolytic process	EC:5.4.2.1	Intramolecular transferases	IPR013078 (PFAM); IPR029033 (G3DSA:3.40.50.GENE3D); IPR005952 (PANTHER); PTHR11931:SF16 (PANTHER); IPR005952 (HAMAP); IPR013078 (CDD); IPR029033 (SUPERFAMILY)	F:GO:0004619; P:GO:0006096; F:GO:0016868	F:phosphoglycerate mutase activity; P:glycolytic process; F:intramolecular transferase activity, phosphotransferases
contig_22457	2,3-bisphosphoglycerate-dependent phosphoglycerate mutase-like	[START_GROUP1, START_GROUP2, LINEAR_GROUP1, GROUP1, GROUP2_VS_GROUP1, INTERPRO, BLASTED, MAPPED, ANNOTATED]	1290	0	F:GO:0004619; P:GO:0006096; C:GO:0016021	F:phosphoglycerate mutase activity; P:glycolytic process; C:integral component of membrane	11.7794	8.02791	7.31585	19.73	11.7713	8.85796		1.54795	0.956603	0.775269	3.20717	3.28402	0.29451	6.86372e-09	0.707489	2.35225e-13	0.00450889	0.000184961				1290	20	0	96.08	3	F:GO:0004619; P:GO:0006096; C:GO:0016021	F:phosphoglycerate mutase activity; P:glycolytic process; C:integral component of membrane	EC:5.4.2.1	Intramolecular transferases	IPR029033 (G3DSA:3.40.50.GENE3D); IPR013078 (PFAM); IPR005952 (PANTHER); PTHR11931:SF16 (PANTHER); IPR005952 (HAMAP); IPR013078 (CDD); IPR029033 (SUPERFAMILY)	F:GO:0004619; P:GO:0006096; F:GO:0016868	F:phosphoglycerate mutase activity; P:glycolytic process; F:intramolecular transferase activity, phosphotransferases
contig_27541	2,3-bisphosphoglycerate-dependent phosphoglycerate mutase-like isoform X2	[CURVED_GROUP1, START_GROUP2, LINEAR_GROUP1, START_GROUP1, GROUP1, GROUP2_VS_GROUP1, INTERPRO, BLASTED, MAPPED, ANNOTATED]	503	1.32e-119	F:GO:0004619; P:GO:0006096	F:phosphoglycerate mutase activity; P:glycolytic process	8.81746	4.98427	5.76655	10.2479	6.48178	6.86175		1.05506	0.362299	0.600988	0.765092	0.383239	0.0872833	6.56056e-09	0.746439	1.50887e-13	0.0331317	0.000377508		0.00363302		503	20	1.32202e-119	97.25	2	F:GO:0004619; P:GO:0006096	F:phosphoglycerate mutase activity; P:glycolytic process	EC:5.4.2.1	Intramolecular transferases	IPR029033 (G3DSA:3.40.50.GENE3D); IPR013078 (PFAM); IPR005952 (PANTHER); PTHR11931:SF16 (PANTHER); IPR013078 (CDD); IPR029033 (SUPERFAMILY)	F:GO:0004619; P:GO:0006096; F:GO:0016868	F:phosphoglycerate mutase activity; P:glycolytic process; F:intramolecular transferase activity, phosphotransferases
contig_28962	2,3-bisphosphoglycerate-dependent phosphoglycerate mutase-like isoform X2	[CURVED_GROUP1, START_GROUP2, LINEAR_GROUP1, START_GROUP1, GROUP1, GROUP2_VS_GROUP1, INTERPRO, BLASTED, MAPPED, ANNOTATED]	507	1.07e-119	F:GO:0004619; P:GO:0006096	F:phosphoglycerate mutase activity; P:glycolytic process	5.33376	3.72911	3.71781	7.08532	5.23206	5.24336		0.450315	0.382045	0.388673	0.277492	0.11072	0.353034	8.55467e-14	0.820676	1.41086e-13	8.43429e-05	0.00136112		0.0185442		507	20	1.07101e-119	88.95	2	F:GO:0004619; P:GO:0006096	F:phosphoglycerate mutase activity; P:glycolytic process	EC:5.4.2.1	Intramolecular transferases	IPR029033 (G3DSA:3.40.50.GENE3D); IPR013078 (PFAM); IPR005952 (PANTHER); PTHR11931:SF16 (PANTHER); IPR013078 (CDD); IPR029033 (SUPERFAMILY)	F:GO:0004619; P:GO:0006096; F:GO:0016868	F:phosphoglycerate mutase activity; P:glycolytic process; F:intramolecular transferase activity, phosphotransferases
contig_17135	2,4-dichlorophenol 6-monooxygenase isoform X1	[CURVED_GROUP1, START_GROUP1, LINEAR_GROUP1, GROUP1, INTERPRO, BLASTED, MAPPED, ANNOTATED]	982	0	C:GO:0016021; F:GO:0047544; P:GO:0055114; F:GO:0071949	C:integral component of membrane; F:2-hydroxybiphenyl 3-monooxygenase activity; P:oxidation-reduction process; F:FAD binding	13.8283	8.66014	8.63519	13.4043	9.6379	8.81977		1.05615	1.27371	0.0914418	0.475172	0.458228	0.54389	5.63925e-12	0.774539	1.08365e-18		0.000430734		0.0139142		982	20	0	90.1	4	C:GO:0016021; F:GO:0047544; P:GO:0055114; F:GO:0071949	C:integral component of membrane; F:2-hydroxybiphenyl 3-monooxygenase activity; P:oxidation-reduction process; F:FAD binding	EC:1.14.13; EC:1.14.13.44	Acting on paired donors, with incorporation or reduction of molecular oxygen. The oxygen incorporated need not be derived from O(2); 2-hydroxybiphenyl 3-monooxygenase	G3DSA:3.40.30.120 (GENE3D); PTHR43004:SF6 (PANTHER); PTHR43004 (PANTHER)	no GO terms	no GO terms
contig_55186	21 kDa protein	[START_GROUP1, LINEAR_GROUP1, GROUP1, INTERPRO, BLASTED, MAPPED, ANNOTATED]	335	2.93e-57	F:GO:0004857; P:GO:0043086	F:enzyme inhibitor activity; P:negative regulation of catalytic activity	11.3992	2.58513	1.45259	8.0262	2.1912	0.541646		3.08255	0.491789	0.508752	3.09197	0.0904606	0.320063	3.41247e-13	0.728322	3.01461e-09		1.0712e-05				335	20	2.93114e-57	82.79	2	F:GO:0004857; P:GO:0043086	F:enzyme inhibitor activity; P:negative regulation of catalytic activity			IPR006501 (TIGRFAM); IPR006501 (PFAM); IPR035513 (G3DSA:1.20.140.GENE3D); PTHR31080 (PANTHER); PTHR31080:SF26 (PANTHER); cd15798 (CDD); IPR035513 (SUPERFAMILY)	F:GO:0004857	F:enzyme inhibitor activity
contig_8946	21 kDa protein	[CURVED_GROUP2, CURVED_GROUP1, LINEAR_GROUP2, LINEAR_GROUP1, START_GROUP1, GROUP1, GROUP2_VS_GROUP1, INTERPRO, BLASTED, MAPPED, ANNOTATED]	1174	1.35e-129	F:GO:0004857; P:GO:0009641; F:GO:0030599; P:GO:0043086	F:enzyme inhibitor activity; P:shade avoidance; F:pectinesterase activity; P:negative regulation of catalytic activity	40.0712	4.64989	4.98976	31.4213	13.6957	3.58546		16.2533	0.99165	0.763373	9.77607	4.49648	0.799537	1.40296e-11	0.805281	3.30403e-11		0.00302656	0.038153	0.0331431	0.0442015	1174	20	1.34957e-129	92.11	4	F:GO:0004857; P:GO:0009641; F:GO:0030599; P:GO:0043086	F:enzyme inhibitor activity; P:shade avoidance; F:pectinesterase activity; P:negative regulation of catalytic activity	EC:3.1.1.11; EC:3.1.1.1	Pectinesterase; Carboxylesterase	IPR006501 (PFAM); IPR006501 (TIGRFAM); IPR035513 (G3DSA:1.20.140.GENE3D); PTHR31080 (PANTHER); PTHR31080:SF31 (PANTHER); cd15798 (CDD); IPR035513 (SUPERFAMILY)	F:GO:0004857	F:enzyme inhibitor activity
contig_26770	21 kDa protein-like	[START_GROUP1, LINEAR_GROUP1, GROUP1, INTERPRO, BLASTED, MAPPED, ANNOTATED]	642	4.39e-136	F:GO:0004857; P:GO:0009827; F:GO:0030599; P:GO:0043086	F:enzyme inhibitor activity; P:plant-type cell wall modification; F:pectinesterase activity; P:negative regulation of catalytic activity	39.742	8.56568	5.62665	45.1172	9.08587	1.99404		15.1366	2.30341	2.05205	11.3543	0.99811	0.989754	3.26372e-14	0.795926	1.01965e-12		4.20828e-06				642	20	4.39378e-136	86.92	4	F:GO:0004857; P:GO:0009827; F:GO:0030599; P:GO:0043086	F:enzyme inhibitor activity; P:plant-type cell wall modification; F:pectinesterase activity; P:negative regulation of catalytic activity	EC:3.1.1.11; EC:3.1.1.1	Pectinesterase; Carboxylesterase	IPR035513 (G3DSA:1.20.140.GENE3D); IPR006501 (TIGRFAM); IPR006501 (PFAM); PTHR31080 (PANTHER); PTHR31080:SF19 (PANTHER); PS51257 (PROSITE_PROFILES); cd15798 (CDD); IPR035513 (SUPERFAMILY)	F:GO:0004857	F:enzyme inhibitor activity
contig_6128	21 kDa protein-like	[CURVED_GROUP2, LINEAR_GROUP2, LINEAR_GROUP1, START_GROUP1, GROUP1, GROUP2_VS_GROUP1, INTERPRO, BLASTED, MAPPED, ANNOTATED]	925	2.34e-130	F:GO:0004857; P:GO:0009827; F:GO:0030599; P:GO:0043086	F:enzyme inhibitor activity; P:plant-type cell wall modification; F:pectinesterase activity; P:negative regulation of catalytic activity	32.6601	24.3205	17.2864	29.1408	29.3371	7.39018		5.45029	2.16053	3.67737	5.80506	8.54235	0.673392	1.91342e-08	0.734421	1.81175e-14		0.0157214	0.030355		0.00600303	925	20	2.34401e-130	88.36	4	F:GO:0004857; P:GO:0009827; F:GO:0030599; P:GO:0043086	F:enzyme inhibitor activity; P:plant-type cell wall modification; F:pectinesterase activity; P:negative regulation of catalytic activity	EC:3.1.1.11; EC:3.1.1.1	Pectinesterase; Carboxylesterase	IPR035513 (G3DSA:1.20.140.GENE3D); IPR006501 (PFAM); IPR006501 (TIGRFAM); PTHR31080 (PANTHER); PTHR31080:SF19 (PANTHER); cd15798 (CDD); IPR035513 (SUPERFAMILY)	F:GO:0004857	F:enzyme inhibitor activity
contig_134910	25.3 kDa vesicle transport protein	[CURVED_GROUP1, START_GROUP1, LINEAR_GROUP1, GROUP1, INTERPRO, BLASTED, MAPPED, ANNOTATED]	284	8.84e-28	C:GO:0000139; F:GO:0005484; C:GO:0005789; C:GO:0005793; P:GO:0006888; P:GO:0006890; C:GO:0012507; C:GO:0016021; C:GO:0031201; P:GO:0048280	C:Golgi membrane; F:SNAP receptor activity; C:endoplasmic reticulum membrane; C:endoplasmic reticulum-Golgi intermediate compartment; P:endoplasmic reticulum to Golgi vesicle-mediated transport; P:retrograde vesicle-mediated transport, Golgi to endoplasmic reticulum; C:ER to Golgi transport vesicle membrane; C:integral component of membrane; C:SNARE complex; P:vesicle fusion with Golgi apparatus	26.9311	69.9749	77.801	23.7086	69.7447	66.7524		3.84477	14.3212	7.7752	2.19578	8.17546	8.97114	8.29782e-15	0.80233	4.63454e-05		2.56608e-05		0.000513443		284	20	8.84328e-28	91.06	10	C:GO:0000139; F:GO:0005484; C:GO:0005789; C:GO:0005793; P:GO:0006888; P:GO:0006890; C:GO:0012507; C:GO:0016021; C:GO:0031201; P:GO:0048280	C:Golgi membrane; F:SNAP receptor activity; C:endoplasmic reticulum membrane; C:endoplasmic reticulum-Golgi intermediate compartment; P:endoplasmic reticulum to Golgi vesicle-mediated transport; P:retrograde vesicle-mediated transport, Golgi to endoplasmic reticulum; C:ER to Golgi transport vesicle membrane; C:integral component of membrane; C:SNARE complex; P:vesicle fusion with Golgi apparatus			mobidb-lite (MOBIDB_LITE); mobidb-lite (MOBIDB_LITE)	no GO terms	no GO terms
contig_1356	26S protease regulatory subunit 6A homolog	[CURVED_GROUP2, START_GROUP2, LINEAR_GROUP2, START_GROUP1, GROUP2_VS_GROUP1, INTERPRO, BLASTED, MAPPED, ANNOTATED]	490	2.01e-49	C:GO:0000502; F:GO:0005524; C:GO:0005737; F:GO:0008233; F:GO:0036402; P:GO:1901800	C:proteasome complex; F:ATP binding; C:cytoplasm; F:peptidase activity; F:proteasome-activating ATPase activity; P:positive regulation of proteasomal protein catabolic process	15.1663	17.2289	16.8487	10.7175	15.6516	13.3625		0.658918	0.327667	1.36613	1.13276	0.435889	1.11838	3.62322e-07	0.70583	3.1165e-20	0.000103411		0.0015549		0.00341382	490	20	2.01372e-49	99.81	6	C:GO:0000502; F:GO:0005524; C:GO:0005737; F:GO:0008233; F:GO:0036402; P:GO:1901800	C:proteasome complex; F:ATP binding; C:cytoplasm; F:peptidase activity; F:proteasome-activating ATPase activity; P:positive regulation of proteasomal protein catabolic process	EC:3.6.1.3; EC:3.6.1.15	Adenosinetriphosphatase; Nucleoside-triphosphate phosphatase	IPR041569 (PFAM); G3DSA:1.10.8.60 (GENE3D); PTHR23073 (PANTHER); IPR035254 (PTHR23073:PANTHER); IPR027417 (SUPERFAMILY)	F:GO:0036402	F:proteasome-activating ATPase activity
contig_5998	26S protease regulatory subunit 6A homolog	[CURVED_GROUP1, START_GROUP2, LINEAR_GROUP1, START_GROUP1, GROUP1, GROUP2_VS_GROUP1, INTERPRO, BLASTED, MAPPED, ANNOTATED]	1263	0	C:GO:0000502; F:GO:0005524; C:GO:0005737; F:GO:0008233; C:GO:0016021; F:GO:0036402; P:GO:1901800	C:proteasome complex; F:ATP binding; C:cytoplasm; F:peptidase activity; C:integral component of membrane; F:proteasome-activating ATPase activity; P:positive regulation of proteasomal protein catabolic process	35.9097	46.7704	46.8204	30.209	42.4748	36.961		2.64021	1.09596	3.08647	1.43276	0.392425	1.30348	4.33551e-11	0.785853	8.01299e-21	0.00100384	0.000135372		0.000897007		1263	20	0	98.06	7	C:GO:0000502; F:GO:0005524; C:GO:0005737; F:GO:0008233; C:GO:0016021; F:GO:0036402; P:GO:1901800	C:proteasome complex; F:ATP binding; C:cytoplasm; F:peptidase activity; C:integral component of membrane; F:proteasome-activating ATPase activity; P:positive regulation of proteasomal protein catabolic process	EC:3.6.1.3; EC:3.6.1.15	Adenosinetriphosphatase; Nucleoside-triphosphate phosphatase	IPR032501 (PFAM); IPR003959 (PFAM); G3DSA:3.40.50.300 (GENE3D); G3DSA:2.40.50.140 (GENE3D); PTHR23073 (PANTHER); IPR035254 (PTHR23073:PANTHER); cd00009 (CDD); IPR027417 (SUPERFAMILY)	F:GO:0005524; F:GO:0036402	F:ATP binding; F:proteasome-activating ATPase activity
contig_2974	26S proteasome non-ATPase regulatory subunit 13 homolog B	[CURVED_GROUP1, START_GROUP2, LINEAR_GROUP1, START_GROUP1, GROUP1, GROUP2_VS_GROUP1, INTERPRO, BLASTED, MAPPED, ANNOTATED]	1361	0	C:GO:0000502	C:proteasome complex	30.4586	23.1667	23.732	36.5069	26.0377	24.9161		3.06452	1.05993	0.594199	2.5378	0.251414	0.835513	1.69013e-10	0.772208	9.35169e-20	0.0340699	0.000599147		0.0108602		1361	20	0	98.04	1	C:GO:0000502	C:proteasome complex			IPR000717 (PFAM); G3DSA:1.25.40.570 (GENE3D); PTHR10539:SF2 (PANTHER); IPR035298 (PANTHER); IPR000717 (PROSITE_PROFILES); IPR036390 (SUPERFAMILY)	no GO terms	no GO terms
contig_21175	26S proteasome non-ATPase regulatory subunit 14 homolog	[START_GROUP1, LINEAR_GROUP1, GROUP1, INTERPRO, BLASTED, MAPPED, ANNOTATED]	518	4.42e-92	C:GO:0000502; F:GO:0061578; P:GO:0070536	C:proteasome complex; F:Lys63-specific deubiquitinase activity; P:protein K63-linked deubiquitination	83.7815	67.9765	58.8525	74.5179	70.2201	63.5192		0.946201	4.81007	1.25563	1.85721	3.19972	3.60476	1.94707e-10	0.717015	7.7485e-27		9.52028e-06				518	20	4.42225e-92	98.22	3	C:GO:0000502; F:GO:0061578; P:GO:0070536	C:proteasome complex; F:Lys63-specific deubiquitinase activity; P:protein K63-linked deubiquitination			G3DSA:3.40.140.10 (GENE3D); IPR024969 (PFAM); PTHR10410 (PANTHER); IPR035299 (PTHR10410:PANTHER)	F:GO:0061578	F:Lys63-specific deubiquitinase activity
contig_2315	26S proteasome non-ATPase regulatory subunit 4 homolog	[START_GROUP1, LINEAR_GROUP1, GROUP1, INTERPRO, BLASTED, MAPPED, ANNOTATED]	1434	0	C:GO:0005634; C:GO:0005829; C:GO:0008540; F:GO:0031593; P:GO:0043161; P:GO:0043248	C:nucleus; C:cytosol; C:proteasome regulatory particle, base subcomplex; F:polyubiquitin modification-dependent protein binding; P:proteasome-mediated ubiquitin-dependent protein catabolic process; P:proteasome assembly	19.3331	12.885	11.6643	18.0088	14.9261	11.8071		0.738806	1.69679	0.144702	0.842366	0.733834	0.305533	1.66501e-13	0.760112	7.42694e-22		1.76225e-06				1434	20	0	89.83	6	C:GO:0005634; C:GO:0005829; C:GO:0008540; F:GO:0031593; P:GO:0043161; P:GO:0043248	C:nucleus; C:cytosol; C:proteasome regulatory particle, base subcomplex; F:polyubiquitin modification-dependent protein binding; P:proteasome-mediated ubiquitin-dependent protein catabolic process; P:proteasome assembly			IPR003903 (PFAM); IPR036465 (G3DSA:3.40.50.GENE3D); IPR002035 (PFAM); mobidb-lite (MOBIDB_LITE); mobidb-lite (MOBIDB_LITE); mobidb-lite (MOBIDB_LITE); mobidb-lite (MOBIDB_LITE); mobidb-lite (MOBIDB_LITE); PTHR10223 (PANTHER); PTHR10223:SF5 (PANTHER); IPR003903 (PROSITE_PROFILES); IPR003903 (PROSITE_PROFILES); IPR036465 (SUPERFAMILY)	no GO terms	no GO terms
contig_8494	26S proteasome non-ATPase regulatory subunit 7 homolog A	[CURVED_GROUP2, CURVED_GROUP1, START_GROUP2, LINEAR_GROUP2, LINEAR_GROUP1, START_GROUP1, GROUP1, GROUP2_VS_GROUP1, INTERPRO, BLASTED, MAPPED, ANNOTATED]	1180	0	F:GO:0005515; C:GO:0005838; P:GO:0043161	F:protein binding; C:proteasome regulatory particle; P:proteasome-mediated ubiquitin-dependent protein catabolic process	15.263	11.8286	10.6985	13.4793	13.2061	11.2783		0.847647	0.300722	0.38492	0.562605	0.158303	0.282313	1.91713e-16	0.872197	4.16076e-18	0.020219	0.00106567	0.00418516	0.0411034	0.011336	1180	20	0	98.17	3	F:GO:0005515; C:GO:0005838; P:GO:0043161	F:protein binding; C:proteasome regulatory particle; P:proteasome-mediated ubiquitin-dependent protein catabolic process			IPR000555 (PFAM); G3DSA:3.40.140.10 (GENE3D); IPR024969 (PFAM); PTHR10540 (PANTHER); IPR033858 (PTHR10540:PANTHER); IPR037518 (PROSITE_PROFILES); IPR033858 (CDD)	F:GO:0005515; C:GO:0005838	F:protein binding; C:proteasome regulatory particle
contig_11305	26S proteasome non-ATPase regulatory subunit 9	[CURVED_GROUP2, START_GROUP1, LINEAR_GROUP1, GROUP1, GROUP2_VS_GROUP1, INTERPRO, BLASTED, MAPPED, ANNOTATED]	675	4.29e-85	C:GO:0000502; F:GO:0005515; P:GO:0070682	C:proteasome complex; F:protein binding; P:proteasome regulatory particle assembly	7.07138	4.77234	4.48413	5.99224	4.84607	2.60066		0.916511	0.285398	0.634072	0.684565	0.640312	0.160166	1.26958e-08	0.713077	2.2168e-14		0.00893702			0.0148341	675	20	4.28643e-85	82.41	3	C:GO:0000502; F:GO:0005515; P:GO:0070682	C:proteasome complex; F:protein binding; P:proteasome regulatory particle assembly			G3DSA:2.30.42.10 (GENE3D); IPR035269 (PANTHER); cd00136 (CDD); IPR036034 (SUPERFAMILY)	F:GO:0005515; P:GO:0070682	F:protein binding; P:proteasome regulatory particle assembly
contig_11306	26S proteasome non-ATPase regulatory subunit 9	[CURVED_GROUP2, START_GROUP1, LINEAR_GROUP1, GROUP1, GROUP2_VS_GROUP1, INTERPRO, BLASTED, MAPPED, ANNOTATED]	941	4.62e-131	C:GO:0000502; F:GO:0005515; P:GO:0070682	C:proteasome complex; F:protein binding; P:proteasome regulatory particle assembly	13.001	9.80844	8.39487	11.0105	9.45264	6.39953		0.633205	0.360412	0.612702	0.940058	0.30621	0.406302	5.08879e-15	0.813081	1.15939e-19		0.000259611			0.0113827	941	20	4.62249e-131	90.72	3	C:GO:0000502; F:GO:0005515; P:GO:0070682	C:proteasome complex; F:protein binding; P:proteasome regulatory particle assembly			IPR040815 (PFAM); G3DSA:2.30.42.10 (GENE3D); IPR035269 (PANTHER); IPR036034 (SUPERFAMILY)	F:GO:0005515; P:GO:0070682	F:protein binding; P:proteasome regulatory particle assembly
contig_4823	26S proteasome regulatory subunit 8 homolog A	[CURVED_GROUP2, LINEAR_GROUP2, LINEAR_GROUP1, START_GROUP1, GROUP1, GROUP2_VS_GROUP1, INTERPRO, BLASTED, MAPPED, ANNOTATED]	1867	0	C:GO:0000502; F:GO:0005524; C:GO:0005737; P:GO:0006508; F:GO:0008233; P:GO:0030163	C:proteasome complex; F:ATP binding; C:cytoplasm; P:proteolysis; F:peptidase activity; P:protein catabolic process	50.7395	55.4126	56.5353	49.5523	57.4935	58.6696		0.54544	1.09581	1.50856	0.728998	1.13542	1.67562	8.56649e-09	0.743273	7.11027e-28		0.000504834	0.00812068		0.0134288	1867	20	0	98.11	6	C:GO:0000502; F:GO:0005524; C:GO:0005737; P:GO:0006508; F:GO:0008233; P:GO:0030163	C:proteasome complex; F:ATP binding; C:cytoplasm; P:proteolysis; F:peptidase activity; P:protein catabolic process			G3DSA:3.40.50.300 (GENE3D); IPR032501 (PFAM); IPR005937 (TIGRFAM); G3DSA:1.10.8.60 (GENE3D); G3DSA:2.40.50.140 (GENE3D); IPR041569 (PFAM); IPR003959 (PFAM); PTHR23073 (PANTHER); PTHR23073:SF57 (PANTHER); cd00009 (CDD); IPR027417 (SUPERFAMILY)	F:GO:0005524; C:GO:0005737; F:GO:0016787; P:GO:0030163	F:ATP binding; C:cytoplasm; F:hydrolase activity; P:protein catabolic process
contig_30781	28 kDa ribonucleoprotein, chloroplastic-like	[CURVED_GROUP2, START_GROUP2, LINEAR_GROUP2, LINEAR_GROUP1, START_GROUP1, GROUP1, GROUP2_VS_GROUP1, INTERPRO, BLASTED, MAPPED, ANNOTATED]	244	4.45e-37	F:GO:0003723; C:GO:0009535; P:GO:1901259; C:GO:1990904	F:RNA binding; C:chloroplast thylakoid membrane; P:chloroplast rRNA processing; C:ribonucleoprotein complex	27.8233	32.8098	36.6882	21.9214	30.3045	24.9326		2.06608	0.939489	1.45397	2.23539	0.0885103	1.50439	1.56731e-10	0.801707	2.40236e-17	0.00889624	0.00579664	0.0100535		0.00202582	244	20	4.45457e-37	98.22	4	F:GO:0003723; C:GO:0009535; P:GO:1901259; C:GO:1990904	F:RNA binding; C:chloroplast thylakoid membrane; P:chloroplast rRNA processing; C:ribonucleoprotein complex			IPR012677 (G3DSA:3.30.70.GENE3D); IPR000504 (PFAM); PTHR44202:SF5 (PANTHER); PTHR44202 (PANTHER); IPR000504 (PROSITE_PROFILES); IPR035979 (SUPERFAMILY)	F:GO:0003676	F:nucleic acid binding
contig_22820	28S ribosomal protein S29, mitochondrial	[START_GROUP1, LINEAR_GROUP1, GROUP1, INTERPRO, BLASTED, MAPPED, ANNOTATED]	471	7.63e-71	C:GO:0005840; P:GO:0007165	C:ribosome; P:signal transduction	7.52353	1.66816	1.0412	9.11332	3.70578	1.51142		3.05114	0.54859	0.127159	1.57745	0.411357	0.0193916	1.2553e-11	0.706725	1.7015e-10		1.36014e-05				471	20	7.62691e-71	95.81	2	C:GO:0005840; P:GO:0007165	C:ribosome; P:signal transduction			IPR019368 (PANTHER)	no GO terms	no GO terms
contig_26507	2-alkenal reductase (NADP(+)-dependent)	[CURVED_GROUP2, LINEAR_GROUP2, LINEAR_GROUP1, START_GROUP1, GROUP1, GROUP2_VS_GROUP1, INTERPRO, BLASTED, MAPPED, ANNOTATED]	1771	0	F:GO:0016491; P:GO:0055114	F:oxidoreductase activity; P:oxidation-reduction process	7.58776	3.56058	2.84032	8.6337	7.91971	2.55848		0.780989	0.289919	0.400252	0.518015	2.56585	0.181711	7.4682e-14	0.808947	2.85584e-12		4.86652e-05	0.00152302		0.00383515	1771	20	0	90.82	2	F:GO:0016491; P:GO:0055114	F:oxidoreductase activity; P:oxidation-reduction process			IPR041694 (PFAM); G3DSA:3.40.50.720 (GENE3D); G3DSA:3.90.180.10 (GENE3D); IPR013149 (PFAM); PTHR43205:SF8 (PANTHER); PTHR43205 (PANTHER); cd08295 (CDD); IPR036291 (SUPERFAMILY); IPR011032 (SUPERFAMILY)	P:GO:0055114	P:oxidation-reduction process
contig_15178	2-alkenal reductase (NADP(+)-dependent)-like	[CURVED_GROUP1, START_GROUP1, LINEAR_GROUP1, GROUP1, INTERPRO, BLASTED, MAPPED, ANNOTATED]	855	9.23e-35	F:GO:0016491; P:GO:0055114	F:oxidoreductase activity; P:oxidation-reduction process	13.9121	31.3679	39.6605	9.69888	35.1515	52.9644		3.20602	1.98206	2.51865	1.97496	5.74112	0.724625	3.11897e-19	0.848874	6.39279e-13		9.77246e-05		0.0112907		855	20	9.23071e-35	84.19	2	F:GO:0016491; P:GO:0055114	F:oxidoreductase activity; P:oxidation-reduction process			G3DSA:3.90.180.10 (GENE3D); PTHR43205 (PANTHER); PTHR43205:SF9 (PANTHER); IPR011032 (SUPERFAMILY)	no GO terms	no GO terms
contig_1935	2-alkenal reductase (NADP(+)-dependent)-like	[CURVED_GROUP1, START_GROUP2, LINEAR_GROUP1, START_GROUP1, GROUP1, GROUP2_VS_GROUP1, INTERPRO, BLASTED, MAPPED, ANNOTATED]	711	1.52e-134	F:GO:0016491; P:GO:0055114	F:oxidoreductase activity; P:oxidation-reduction process	26.5563	0.612363	0.179776	144.153	6.92701	5.10115		25.7317	0.19323	0.0570166	52.9508	3.30958	1.01144	2.55376e-15	0.806686	1.42374e-06	0.00307246	0.0020483		0.0451224		711	20	1.52025e-134	83.63	2	F:GO:0016491; P:GO:0055114	F:oxidoreductase activity; P:oxidation-reduction process			G3DSA:3.40.50.720 (GENE3D); G3DSA:3.90.180.10 (GENE3D); IPR041694 (PFAM); PTHR43205 (PANTHER); PTHR43205:SF9 (PANTHER); IPR011032 (SUPERFAMILY); IPR036291 (SUPERFAMILY)	no GO terms	no GO terms
contig_22177	2-alkenal reductase (NADP(+)-dependent)-like	[CURVED_GROUP1, START_GROUP1, LINEAR_GROUP1, GROUP1, INTERPRO, BLASTED, MAPPED, ANNOTATED]	2442	2.01e-82	F:GO:0016491; P:GO:0055114	F:oxidoreductase activity; P:oxidation-reduction process	10.9157	23.1525	26.1822	8.57967	23.8441	31.4859		2.82878	1.67443	0.769241	1.94443	3.38026	2.37309	9.1051e-14	0.797258	2.26325e-12		0.00024864		0.0117088		2442	20	2.00514e-82	88.65	2	F:GO:0016491; P:GO:0055114	F:oxidoreductase activity; P:oxidation-reduction process			no IPS match	no IPS match	no IPS match
contig_22178	2-alkenal reductase (NADP(+)-dependent)-like	[CURVED_GROUP1, START_GROUP2, LINEAR_GROUP1, START_GROUP1, GROUP1, GROUP2_VS_GROUP1, INTERPRO, BLASTED, MAPPED, ANNOTATED]	1482	0	F:GO:0016491; P:GO:0055114	F:oxidoreductase activity; P:oxidation-reduction process	13.0971	0.585698	0.384585	67.1577	2.54743	2.6674		12.4148	0.07468	0.0519751	21.8679	0.890181	0.635564	3.11218e-17	0.817348	9.73401e-06	0.00358018	0.00236873		0.0368063		1482	20	0	87.6	2	F:GO:0016491; P:GO:0055114	F:oxidoreductase activity; P:oxidation-reduction process			IPR013149 (PFAM); G3DSA:3.90.180.10 (GENE3D); IPR041694 (PFAM); G3DSA:3.40.50.720 (GENE3D); PTHR43205 (PANTHER); PTHR43205:SF9 (PANTHER); cd08295 (CDD); IPR011032 (SUPERFAMILY); IPR036291 (SUPERFAMILY)	P:GO:0055114	P:oxidation-reduction process
contig_22605	2-alkenal reductase (NADP(+)-dependent)-like	[START_GROUP1, START_GROUP2, LINEAR_GROUP1, GROUP1, GROUP2_VS_GROUP1, INTERPRO, BLASTED, MAPPED, ANNOTATED]	1222	0	F:GO:0016491; P:GO:0055114	F:oxidoreductase activity; P:oxidation-reduction process	26.6855	0.249598	0.137709	119.136	5.77949	1.48037		26.55	0.00430341	0.048497	51.5332	3.91077	0.567284	5.87819e-13	0.7608	9.44781e-06	0.0169774	0.000238996				1222	20	0	89.17	2	F:GO:0016491; P:GO:0055114	F:oxidoreductase activity; P:oxidation-reduction process			IPR013149 (PFAM); G3DSA:3.90.180.10 (GENE3D); IPR041694 (PFAM); G3DSA:3.40.50.720 (GENE3D); PTHR43205 (PANTHER); PTHR43205:SF9 (PANTHER); cd08295 (CDD); IPR036291 (SUPERFAMILY); IPR011032 (SUPERFAMILY); IPR011032 (SUPERFAMILY)	P:GO:0055114	P:oxidation-reduction process
contig_27985	2-alkenal reductase (NADP(+)-dependent)-like	[CURVED_GROUP2, START_GROUP1, START_GROUP2, GROUP2_VS_GROUP1, INTERPRO, BLASTED, MAPPED, ANNOTATED]	2332	0	F:GO:0016491; P:GO:0055114	F:oxidoreductase activity; P:oxidation-reduction process	13.8311	16.1448	15.6137	11.1076	16.2369	25.7148		1.10706	0.767095	0.160561	1.3022	0.665346	2.32035	2.4531e-14	0.800967	2.81461e-19	0.0134013				1.77604e-06	2332	20	0	88.28	2	F:GO:0016491; P:GO:0055114	F:oxidoreductase activity; P:oxidation-reduction process			G3DSA:3.90.180.10 (GENE3D); IPR041694 (PFAM); G3DSA:3.40.50.720 (GENE3D); IPR013149 (PFAM); PTHR43205:SF9 (PANTHER); PTHR43205 (PANTHER); cd08295 (CDD); IPR011032 (SUPERFAMILY); IPR036291 (SUPERFAMILY)	P:GO:0055114	P:oxidation-reduction process
contig_40768	2-alkenal reductase (NADP(+)-dependent)-like	[CURVED_GROUP1, LINEAR_GROUP2, LINEAR_GROUP1, START_GROUP1, GROUP1, GROUP2_VS_GROUP1, INTERPRO, BLASTED, MAPPED, ANNOTATED]	925	2.09e-17	F:GO:0016491; P:GO:0055114	F:oxidoreductase activity; P:oxidation-reduction process	10.6159	24.3345	30.0603	7.94196	26.7687	43.8515		2.61659	0.94762	0.512615	1.86444	4.11145	1.56699	2.58744e-24	0.886306	3.79088e-11		0.000144732	0.039778	0.00952024		925	20	2.08971e-17	93.58	2	F:GO:0016491; P:GO:0055114	F:oxidoreductase activity; P:oxidation-reduction process			G3DSA:3.40.50.720 (GENE3D); PTHR43205 (PANTHER); PTHR43205:SF18 (PANTHER); IPR036291 (SUPERFAMILY)	no GO terms	no GO terms
contig_593	2-alkenal reductase (NADP(+)-dependent)-like	[CURVED_GROUP2, START_GROUP1, LINEAR_GROUP2, GROUP2_VS_GROUP1, INTERPRO, BLASTED, MAPPED, ANNOTATED]	1673	0	F:GO:0016491; P:GO:0055114	F:oxidoreductase activity; P:oxidation-reduction process	21.4839	21.8661	20.5157	19.932	23.7767	15.7988		0.863374	0.496639	0.689249	0.499816	1.25188	1.44777	4.19278e-09	0.722439	2.38389e-24			0.00174456		0.000178128	1673	20	0	93.77	2	F:GO:0016491; P:GO:0055114	F:oxidoreductase activity; P:oxidation-reduction process			IPR013149 (PFAM); G3DSA:3.90.180.10 (GENE3D); G3DSA:3.90.180.10 (GENE3D); G3DSA:3.40.50.720 (GENE3D); IPR041694 (PFAM); PTHR43205 (PANTHER); PTHR43205:SF9 (PANTHER); IPR036291 (SUPERFAMILY); IPR011032 (SUPERFAMILY)	P:GO:0055114	P:oxidation-reduction process
contig_125	2-hydroxyacyl-CoA lyase	[CURVED_GROUP1, START_GROUP2, LINEAR_GROUP1, START_GROUP1, GROUP1, GROUP2_VS_GROUP1, INTERPRO, BLASTED, MAPPED, ANNOTATED]	2693	0	F:GO:0000287; F:GO:0008949; F:GO:0030976	F:magnesium ion binding; F:oxalyl-CoA decarboxylase activity; F:thiamine pyrophosphate binding	32.5236	14.9164	15.2405	75.1825	21.6347	36.8781		15.582	1.46258	1.12822	15.5747	0.173634	4.199	3.02074e-09	0.749972	3.49158e-12	0.00162832	0.000902762		0.00474374		2693	20	0	89.75	3	F:GO:0000287; F:GO:0008949; F:GO:0030976	F:magnesium ion binding; F:oxalyl-CoA decarboxylase activity; F:thiamine pyrophosphate binding	EC:4.1.1.8	Oxalyl-CoA decarboxylase	G3DSA:3.40.50.1220 (GENE3D); IPR011766 (PFAM); IPR012001 (PFAM); IPR012000 (PFAM); G3DSA:3.40.50.970 (GENE3D); G3DSA:3.40.50.1220 (GENE3D); G3DSA:3.40.50.970 (GENE3D); PTHR43710 (PANTHER); PTHR43710:SF2 (PANTHER); cd02004 (CDD); cd07035 (CDD); IPR029061 (SUPERFAMILY); IPR029035 (SUPERFAMILY); IPR029061 (SUPERFAMILY)	F:GO:0000287; F:GO:0003824; F:GO:0030976	F:magnesium ion binding; F:catalytic activity; F:thiamine pyrophosphate binding
contig_126	2-hydroxyacyl-CoA lyase	[CURVED_GROUP1, START_GROUP2, LINEAR_GROUP1, START_GROUP1, GROUP1, GROUP2_VS_GROUP1, INTERPRO, BLASTED, MAPPED, ANNOTATED]	1510	0	F:GO:0000287; F:GO:0008949; F:GO:0030976	F:magnesium ion binding; F:oxalyl-CoA decarboxylase activity; F:thiamine pyrophosphate binding	28.6624	15.1091	14.3763	57.7169	21.7451	30.164		8.24593	0.36881	1.32858	7.51132	0.922711	3.77788	1.32631e-14	0.827355	2.13671e-14	0.000181609	0.000217605		0.00216129		1510	20	0	93.13	3	F:GO:0000287; F:GO:0008949; F:GO:0030976	F:magnesium ion binding; F:oxalyl-CoA decarboxylase activity; F:thiamine pyrophosphate binding	EC:4.1.1.8	Oxalyl-CoA decarboxylase	IPR012001 (PFAM); G3DSA:3.40.50.970 (GENE3D); G3DSA:3.40.50.1220 (GENE3D); IPR012000 (PFAM); PTHR43710:SF2 (PANTHER); PTHR43710 (PANTHER); cd07035 (CDD); IPR029035 (SUPERFAMILY); IPR029061 (SUPERFAMILY)	F:GO:0000287; F:GO:0030976	F:magnesium ion binding; F:thiamine pyrophosphate binding
contig_6900	2-hydroxyacyl-CoA lyase	[CURVED_GROUP1, START_GROUP2, LINEAR_GROUP1, START_GROUP1, GROUP1, GROUP2_VS_GROUP1, INTERPRO, BLASTED, MAPPED, ANNOTATED]	516	1.38e-103	F:GO:0000287; F:GO:0016829; F:GO:0030976	F:magnesium ion binding; F:lyase activity; F:thiamine pyrophosphate binding	47.6843	20.9579	18.9663	81.5343	31.0815	41.2713		16.0421	1.35887	1.75747	11.5865	1.43725	0.407969	8.29933e-13	0.817584	2.48895e-14	0.000823421	0.000281065		0.00338986		516	20	1.38396e-103	98.33	3	F:GO:0000287; F:GO:0016829; F:GO:0030976	F:magnesium ion binding; F:lyase activity; F:thiamine pyrophosphate binding			IPR011766 (PFAM); G3DSA:3.40.50.970 (GENE3D); PTHR43710 (PANTHER); PTHR43710:SF2 (PANTHER); cd02004 (CDD); IPR029061 (SUPERFAMILY)	F:GO:0003824; F:GO:0030976	F:catalytic activity; F:thiamine pyrophosphate binding
contig_24955	2-keto-3-deoxy-L-rhamnonate aldolase-like	[CURVED_GROUP2, CURVED_GROUP1, LINEAR_GROUP1, START_GROUP1, GROUP1, GROUP2_VS_GROUP1, INTERPRO, BLASTED, MAPPED, ANNOTATED]	562	9.46e-132	F:GO:0008168; F:GO:0008672; P:GO:0032259; F:GO:0106099	F:methyltransferase activity; F:2-dehydro-3-deoxyglucarate aldolase activity; P:methylation; F:2-keto-3-deoxy-L-rhamnonate aldolase activity	14.7857	7.26723	8.10798	12.3118	6.9	5.10252		0.598614	0.215874	1.00211	0.516542	0.378745	0.851353	1.84286e-18	0.86074	5.16483e-16		0.000110331		0.00197317	0.00741046	562	20	9.45768e-132	94.78	4	F:GO:0008168; F:GO:0008672; P:GO:0032259; F:GO:0106099	F:methyltransferase activity; F:2-dehydro-3-deoxyglucarate aldolase activity; P:methylation; F:2-keto-3-deoxy-L-rhamnonate aldolase activity	EC:4.1.2.20; EC:4.1.2.53	2-dehydro-3-deoxyglucarate aldolase; 2-keto-3-deoxy-L-rhamnonate aldolase	IPR040442 (G3DSA:3.20.20.GENE3D); IPR005000 (PFAM); PTHR30502 (PANTHER); PTHR30502:SF0 (PANTHER); IPR015813 (SUPERFAMILY)	F:GO:0003824	F:catalytic activity
contig_43853	2-keto-3-deoxy-L-rhamnonate aldolase-like	[CURVED_GROUP1, LINEAR_GROUP2, LINEAR_GROUP1, START_GROUP1, GROUP1, GROUP2_VS_GROUP1, INTERPRO, BLASTED, MAPPED, ANNOTATED]	224	7.79e-43	F:GO:0008672; C:GO:0016021; F:GO:0106099	F:2-dehydro-3-deoxyglucarate aldolase activity; C:integral component of membrane; F:2-keto-3-deoxy-L-rhamnonate aldolase activity	15.4946	9.00191	8.56279	13.0794	6.17901	5.23805		1.6499	0.648137	0.0940966	1.83509	0.96037	0.629659	1.36688e-17	0.848942	3.33988e-15		0.00107496	0.0019484	0.0125603		224	20	7.78808e-43	91.23	3	F:GO:0008672; C:GO:0016021; F:GO:0106099	F:2-dehydro-3-deoxyglucarate aldolase activity; C:integral component of membrane; F:2-keto-3-deoxy-L-rhamnonate aldolase activity	EC:4.1.2.53; EC:4.1.2.20	2-keto-3-deoxy-L-rhamnonate aldolase; 2-dehydro-3-deoxyglucarate aldolase	IPR040442 (G3DSA:3.20.20.GENE3D); PTHR30502 (PANTHER); PTHR30502:SF0 (PANTHER)	no GO terms	no GO terms
contig_55503	2-keto-3-deoxy-L-rhamnonate aldolase-like	[CURVED_GROUP1, START_GROUP1, LINEAR_GROUP1, GROUP1, INTERPRO, BLASTED, MAPPED, ANNOTATED]	223	6.57e-41	F:GO:0008672; C:GO:0016021; F:GO:0106099	F:2-dehydro-3-deoxyglucarate aldolase activity; C:integral component of membrane; F:2-keto-3-deoxy-L-rhamnonate aldolase activity	11.8513	4.12382	4.86685	11.5913	5.12691	2.74921		1.35641	1.07097	0.597897	1.01131	1.00103	0.304098	5.57007e-16	0.822956	6.58868e-13		0.000350234		0.0219771		223	20	6.57128e-41	90.66	3	F:GO:0008672; C:GO:0016021; F:GO:0106099	F:2-dehydro-3-deoxyglucarate aldolase activity; C:integral component of membrane; F:2-keto-3-deoxy-L-rhamnonate aldolase activity	EC:4.1.2.53; EC:4.1.2.20	2-keto-3-deoxy-L-rhamnonate aldolase; 2-dehydro-3-deoxyglucarate aldolase	IPR040442 (G3DSA:3.20.20.GENE3D); PTHR30502 (PANTHER); PTHR30502:SF0 (PANTHER)	no GO terms	no GO terms
contig_33466	2-methyl-6-phytyl-1,4-hydroquinone methyltransferase, chloroplastic-like	[CURVED_GROUP2, START_GROUP2, LINEAR_GROUP2, LINEAR_GROUP1, START_GROUP1, GROUP1, GROUP2_VS_GROUP1, INTERPRO, BLASTED, MAPPED, ANNOTATED]	353	4.14e-78	C:GO:0016021; P:GO:0032259; F:GO:0102550	C:integral component of membrane; P:methylation; F:2-methyl-6-geranylgeranyl-1,4-benzoquinol methyltransferase activity	18.5481	15.0143	13.2388	12.4976	14.5661	6.87797		2.70241	0.0751388	1.46665	2.42824	0.823375	0.932766	3.84247e-07	0.739267	8.55241e-13	0.0308731	0.0489915	0.0244298		0.00784507	353	20	4.13791e-78	95.81	3	C:GO:0016021; P:GO:0032259; F:GO:0102550	C:integral component of membrane; P:methylation; F:2-methyl-6-geranylgeranyl-1,4-benzoquinol methyltransferase activity	EC:2.1.1.295	2-methyl-6-phytyl-1,4-hydroquinone methyltransferase	PTHR44516 (PANTHER); IPR031164 (PROSITE_PROFILES)	P:GO:0032259	P:methylation
contig_2359	2-methylene-furan-3-one reductase-like	[CURVED_GROUP1, START_GROUP1, LINEAR_GROUP1, GROUP1, INTERPRO, BLASTED, MAPPED, ANNOTATED]	537	3.07e-83	F:GO:0008270; F:GO:0016491; P:GO:0055114	F:zinc ion binding; F:oxidoreductase activity; P:oxidation-reduction process	22.1057	68.15	105.793	27.4844	66.3396	71.838		4.25822	16.5397	13.1925	6.48508	11.4068	1.74026	9.44878e-10	0.733364	2.27009e-13		0.00155638		0.0464706		537	20	3.07053e-83	93.64	3	F:GO:0008270; F:GO:0016491; P:GO:0055114	F:zinc ion binding; F:oxidoreductase activity; P:oxidation-reduction process			IPR013154 (PFAM); G3DSA:3.90.180.10 (GENE3D); G3DSA:3.40.50.720 (GENE3D); PTHR44573 (PANTHER); IPR036291 (SUPERFAMILY); IPR011032 (SUPERFAMILY)	P:GO:0055114	P:oxidation-reduction process
contig_25670	2-methylene-furan-3-one reductase-like	[CURVED_GROUP2, START_GROUP1, START_GROUP2, GROUP2_VS_GROUP1, INTERPRO, BLASTED, MAPPED, ANNOTATED]	1130	0	F:GO:0008270; F:GO:0032440; P:GO:0042558; P:GO:0055114	F:zinc ion binding; F:2-alkenal reductase [NAD(P)] activity; P:pteridine-containing compound metabolic process; P:oxidation-reduction process	9.00023	9.16043	7.9371	5.32538	3.99525	1.34469		1.09336	1.43613	1.28994	0.802549	0.374568	0.736684	3.63127e-13	0.760231	2.67905e-13	0.0181093				0.0011779	1130	20	0	92.73	4	F:GO:0008270; F:GO:0032440; P:GO:0042558; P:GO:0055114	F:zinc ion binding; F:2-alkenal reductase [NAD(P)] activity; P:pteridine-containing compound metabolic process; P:oxidation-reduction process	EC:1.3.1.74	2-alkenal reductase (NAD(P)(+))	IPR013149 (PFAM); G3DSA:3.90.180.10 (GENE3D); G3DSA:3.40.50.720 (GENE3D); IPR013154 (PFAM); mobidb-lite (MOBIDB_LITE); PTHR44573 (PANTHER); IPR000489 (PROSITE_PROFILES); cd05289 (CDD); IPR036291 (SUPERFAMILY); IPR011032 (SUPERFAMILY)	P:GO:0042558; P:GO:0055114	P:pteridine-containing compound metabolic process; P:oxidation-reduction process
contig_6959	2-methylene-furan-3-one reductase-like	[CURVED_GROUP2, CURVED_GROUP1, LINEAR_GROUP1, START_GROUP1, GROUP1, GROUP2_VS_GROUP1, INTERPRO, BLASTED, MAPPED, ANNOTATED]	741	1.14e-73	F:GO:0008270; P:GO:0055114; F:GO:0102978	F:zinc ion binding; P:oxidation-reduction process; F:furaneol oxidoreductase activity	53.4487	135.338	167	54.8601	113.309	93.2213		8.87018	31.6888	26.3247	11.1604	16.6722	4.4602	2.85856e-08	0.709157	5.32381e-15		0.00108093		0.037925	0.0168293	741	20	1.13536e-73	95.97	3	F:GO:0008270; P:GO:0055114; F:GO:0102978	F:zinc ion binding; P:oxidation-reduction process; F:furaneol oxidoreductase activity	EC:1.3.1.105	2-methylene-furan-3-one reductase	G3DSA:3.40.50.720 (GENE3D); G3DSA:3.90.180.10 (GENE3D); PF13602 (PFAM); PTHR44573 (PANTHER); IPR036291 (SUPERFAMILY)	no GO terms	no GO terms
contig_4057	2-oxoglutarate dehydrogenase, mitochondrial-like	[CURVED_GROUP1, START_GROUP1, START_GROUP2, GROUP1, GROUP2_VS_GROUP1, INTERPRO, BLASTED, MAPPED, ANNOTATED]	3468	0	F:GO:0004591; C:GO:0005739; P:GO:0006099; F:GO:0030976; C:GO:0045252	F:oxoglutarate dehydrogenase (succinyl-transferring) activity; C:mitochondrion; P:tricarboxylic acid cycle; F:thiamine pyrophosphate binding; C:oxoglutarate dehydrogenase complex	31.2052	32.9516	37.46	37.8201	37.9019	44.614		1.48654	0.665853	1.68167	1.2833	0.267008	3.7315	6.00066e-09	0.711458	7.96625e-24	0.000248142			0.00145245		3468	20	0	96.59	5	F:GO:0004591; C:GO:0005739; P:GO:0006099; F:GO:0030976; C:GO:0045252	F:oxoglutarate dehydrogenase (succinyl-transferring) activity; C:mitochondrion; P:tricarboxylic acid cycle; F:thiamine pyrophosphate binding; C:oxoglutarate dehydrogenase complex	EC:1.2.4.2	Oxoglutarate dehydrogenase (succinyl-transferring)	G3DSA:1.10.287.1150 (GENE3D); IPR032106 (PFAM); G3DSA:3.40.50.12470 (GENE3D); IPR031717 (PFAM); IPR011603 (TIGRFAM); G3DSA:3.40.50.970 (GENE3D); IPR005475 (PFAM); IPR001017 (PFAM); G3DSA:3.40.50.11610 (GENE3D); IPR011603 (PIRSF); PTHR23152:SF4 (PANTHER); IPR011603 (PANTHER); cd02016 (CDD); IPR029061 (SUPERFAMILY); IPR029061 (SUPERFAMILY)	F:GO:0004591; P:GO:0006099; F:GO:0016624; F:GO:0030976; P:GO:0055114	F:oxoglutarate dehydrogenase (succinyl-transferring) activity; P:tricarboxylic acid cycle; F:oxidoreductase activity, acting on the aldehyde or oxo group of donors, disulfide as acceptor; F:thiamine pyrophosphate binding; P:oxidation-reduction process
contig_25856	2-oxoglutarate-dependent dioxygenase DAO-like	[CURVED_GROUP2, START_GROUP1, LINEAR_GROUP1, GROUP1, GROUP2_VS_GROUP1, INTERPRO, BLASTED, MAPPED, ANNOTATED]	628	3.69e-101	F:GO:0046872; F:GO:0051213; P:GO:0055114	F:metal ion binding; F:dioxygenase activity; P:oxidation-reduction process	9.64127	15.1931	21.4893	11.3138	13.5468	68.1369		1.76247	2.13068	3.37951	1.1944	1.87685	17.2262	1.14187e-22	0.873551	3.1518e-11		0.00502913			0.00013055	628	20	3.68855e-101	90.78	3	F:GO:0046872; F:GO:0051213; P:GO:0055114	F:metal ion binding; F:dioxygenase activity; P:oxidation-reduction process			IPR027443 (G3DSA:2.60.120.GENE3D); IPR026992 (PFAM); PTHR10209 (PANTHER); PTHR10209:SF108 (PANTHER); SSF51197 (SUPERFAMILY)	no GO terms	no GO terms
contig_40789	2-oxoglutarate-dependent dioxygenase DAO-like	[CURVED_GROUP2, CURVED_GROUP1, START_GROUP1, GROUP1, GROUP2_VS_GROUP1, INTERPRO, BLASTED, MAPPED, ANNOTATED]	741	2.99e-64	P:GO:0009852; P:GO:0010252; F:GO:0046872; F:GO:0050302; F:GO:0051213; P:GO:0055114	P:auxin catabolic process; P:auxin homeostasis; F:metal ion binding; F:indole-3-acetaldehyde oxidase activity; F:dioxygenase activity; P:oxidation-reduction process	13.7387	17.2686	23.3938	9.44646	14.4918	56.2341		3.9429	1.19538	2.28423	1.81445	0.166708	14.1582	1.40635e-13	0.812826	9.76905e-12				0.00554493	0.00485058	741	20	2.99192e-64	85.66	6	P:GO:0009852; P:GO:0010252; F:GO:0046872; F:GO:0050302; F:GO:0051213; P:GO:0055114	P:auxin catabolic process; P:auxin homeostasis; F:metal ion binding; F:indole-3-acetaldehyde oxidase activity; F:dioxygenase activity; P:oxidation-reduction process	EC:1.2.3.9; EC:1.2.3.7; EC:1.2.3.1	Aryl-aldehyde oxidase; Indole-3-acetaldehyde oxidase; Aldehyde oxidase	IPR027443 (G3DSA:2.60.120.GENE3D); PTHR10209:SF108 (PANTHER); PTHR10209 (PANTHER); SSF51197 (SUPERFAMILY)	no GO terms	no GO terms
contig_41920	2-oxoglutarate-dependent dioxygenase DAO-like	[CURVED_GROUP2, START_GROUP1, LINEAR_GROUP1, GROUP1, GROUP2_VS_GROUP1, INTERPRO, BLASTED, MAPPED, ANNOTATED]	407	2.81e-74	F:GO:0046872; F:GO:0051213; P:GO:0055114	F:metal ion binding; F:dioxygenase activity; P:oxidation-reduction process	10.2869	13.5089	18.5264	7.75291	11.4783	36.7844		2.19853	0.9841	2.50776	1.46257	0.801555	7.7465	3.36533e-13	0.806203	1.50146e-10		0.00293491			0.00624845	407	20	2.80978e-74	91.83	3	F:GO:0046872; F:GO:0051213; P:GO:0055114	F:metal ion binding; F:dioxygenase activity; P:oxidation-reduction process			IPR005123 (PFAM); IPR027443 (G3DSA:2.60.120.GENE3D); PTHR10209 (PANTHER); PTHR10209:SF108 (PANTHER); SSF51197 (SUPERFAMILY)	F:GO:0016491; P:GO:0055114	F:oxidoreductase activity; P:oxidation-reduction process
contig_42550	2-oxoglutarate-dependent dioxygenase DAO-like	[CURVED_GROUP2, START_GROUP1, LINEAR_GROUP1, GROUP1, GROUP2_VS_GROUP1, INTERPRO, BLASTED, MAPPED, ANNOTATED]	1209	0	F:GO:0016707; F:GO:0046872; P:GO:0055114	F:gibberellin 3-beta-dioxygenase activity; F:metal ion binding; P:oxidation-reduction process	7.62301	3.9797	3.40384	6.25463	4.89765	1.98415		0.438243	0.250091	0.427732	0.317911	0.726229	0.161668	6.20945e-16	0.830204	1.67316e-13		7.26239e-05			0.0464366	1209	20	0	83.02	3	F:GO:0016707; F:GO:0046872; P:GO:0055114	F:gibberellin 3-beta-dioxygenase activity; F:metal ion binding; P:oxidation-reduction process	EC:1.14.11.15; EC:1.14.11	Gibberellin 3-beta-dioxygenase; Acting on paired donors, with incorporation or reduction of molecular oxygen. The oxygen incorporated need not be derived from O(2)	IPR026992 (PFAM); IPR027443 (G3DSA:2.60.120.GENE3D); IPR005123 (PFAM); PTHR10209 (PANTHER); PTHR10209:SF108 (PANTHER); IPR005123 (PROSITE_PROFILES); SSF51197 (SUPERFAMILY)	F:GO:0016491; P:GO:0055114	F:oxidoreductase activity; P:oxidation-reduction process
contig_55637	2-oxoglutarate-dependent dioxygenase DAO-like	[CURVED_GROUP2, START_GROUP1, LINEAR_GROUP1, GROUP1, GROUP2_VS_GROUP1, INTERPRO, BLASTED, MAPPED, ANNOTATED]	458	1.71e-102	F:GO:0046872; F:GO:0051213; P:GO:0055114	F:metal ion binding; F:dioxygenase activity; P:oxidation-reduction process	4.78487	12.3428	19.0307	5.25611	10.5666	97.4918		0.309181	3.45703	5.36795	0.237701	2.55276	30.433	2.17347e-31	0.907614	0.000111989		0.000826241			5.88648e-05	458	20	1.70523e-102	91.08	3	F:GO:0046872; F:GO:0051213; P:GO:0055114	F:metal ion binding; F:dioxygenase activity; P:oxidation-reduction process			IPR027443 (G3DSA:2.60.120.GENE3D); IPR005123 (PFAM); PTHR10209:SF108 (PANTHER); PTHR10209 (PANTHER); SSF51197 (SUPERFAMILY)	F:GO:0016491; P:GO:0055114	F:oxidoreductase activity; P:oxidation-reduction process
contig_66579	2-oxoglutarate-dependent dioxygenase DAO-like	[CURVED_GROUP2, CURVED_GROUP1, START_GROUP2, LINEAR_GROUP2, LINEAR_GROUP1, START_GROUP1, GROUP1, GROUP2_VS_GROUP1, INTERPRO, BLASTED, MAPPED, ANNOTATED]	520	1.24e-66	F:GO:0016707; F:GO:0046872; P:GO:0055114	F:gibberellin 3-beta-dioxygenase activity; F:metal ion binding; P:oxidation-reduction process	8.42969	3.80089	3.70681	5.45672	5.11803	1.90044		0.772155	0.468143	0.522808	0.24023	0	0.167243	2.45379e-27	0.873044	1.22444e-10	0.00220169	0.000210654	0.000314811	0.00492422	0.000208711	520	20	1.24147e-66	92.36	3	F:GO:0016707; F:GO:0046872; P:GO:0055114	F:gibberellin 3-beta-dioxygenase activity; F:metal ion binding; P:oxidation-reduction process	EC:1.14.11.15; EC:1.14.11	Gibberellin 3-beta-dioxygenase; Acting on paired donors, with incorporation or reduction of molecular oxygen. The oxygen incorporated need not be derived from O(2)	IPR027443 (G3DSA:2.60.120.GENE3D); PTHR10209 (PANTHER); PTHR10209:SF108 (PANTHER); SSF51197 (SUPERFAMILY)	no GO terms	no GO terms
contig_84474	2-oxoglutarate-dependent dioxygenase DAO-like	[CURVED_GROUP2, LINEAR_GROUP1, GROUP1, GROUP2_VS_GROUP1, INTERPRO, BLASTED, MAPPED, ANNOTATED]	443	2.17e-52	P:GO:0009852; P:GO:0010252; F:GO:0046872; F:GO:0050302; F:GO:0051213; P:GO:0055114	P:auxin catabolic process; P:auxin homeostasis; F:metal ion binding; F:indole-3-acetaldehyde oxidase activity; F:dioxygenase activity; P:oxidation-reduction process	0.7772	11.3591	19.6392	0.7772	8.10082	131.048		0.130298	3.28122	5.88074	0.0790876	1.97696	52.8476	7.38371e-30	0.884624			0.000354771			0.000301683	443	20	2.16632e-52	86.92	6	P:GO:0009852; P:GO:0010252; F:GO:0046872; F:GO:0050302; F:GO:0051213; P:GO:0055114	P:auxin catabolic process; P:auxin homeostasis; F:metal ion binding; F:indole-3-acetaldehyde oxidase activity; F:dioxygenase activity; P:oxidation-reduction process	EC:1.2.3.9; EC:1.2.3.7; EC:1.2.3.1	Aryl-aldehyde oxidase; Indole-3-acetaldehyde oxidase; Aldehyde oxidase	IPR027443 (G3DSA:2.60.120.GENE3D); PTHR10209:SF108 (PANTHER); PTHR10209 (PANTHER); SSF51197 (SUPERFAMILY)	no GO terms	no GO terms
contig_15573	2-oxoisovalerate dehydrogenase subunit beta 1, mitochondrial	[CURVED_GROUP2, CURVED_GROUP1, START_GROUP2, LINEAR_GROUP1, START_GROUP1, GROUP1, GROUP2_VS_GROUP1, INTERPRO, BLASTED, MAPPED, ANNOTATED]	430	1.06e-25	F:GO:0003824	F:catalytic activity	4.59775	6.09313	4.49731	3.81658	4.65354	2.28771		0.340504	0.388026	0.290149	0.135303	0.0273353	0.0402364	4.9438e-30	0.917167	1.16905e-13	0.0289005	4.67918e-05		3.55384e-05	0.000608558	430	20	1.05662e-25	65.99	1	F:GO:0003824	F:catalytic activity			IPR009014 (G3DSA:3.40.50.GENE3D); IPR009014 (SUPERFAMILY)	F:GO:0003824	F:catalytic activity
contig_15574	2-oxoisovalerate dehydrogenase subunit beta 1, mitochondrial	[CURVED_GROUP2, CURVED_GROUP1, LINEAR_GROUP1, START_GROUP1, GROUP1, GROUP2_VS_GROUP1, INTERPRO, BLASTED, MAPPED, ANNOTATED]	1269	2.95e-129	F:GO:0003824	F:catalytic activity	16.264	18.8921	16.4946	14.9632	16.9068	10.1985		0.857112	0.85621	0.965423	0.511544	0.0092626	0.498935	4.06074e-20	0.871757	2.27135e-20		0.0011376		0.00155718	3.6577e-06	1269	20	2.94536e-129	98.13	1	F:GO:0003824	F:catalytic activity			IPR009014 (G3DSA:3.40.50.GENE3D); G3DSA:3.40.50.970 (GENE3D); IPR033248 (PFAM); PTHR42980 (PANTHER); PTHR42980:SF1 (PANTHER); IPR029061 (SUPERFAMILY); IPR009014 (SUPERFAMILY)	F:GO:0003824	F:catalytic activity
contig_19598	3,5-dihydroxybiphenyl synthase-like	[CURVED_GROUP1, START_GROUP2, LINEAR_GROUP1, START_GROUP1, GROUP1, GROUP2_VS_GROUP1, INTERPRO, BLASTED, MAPPED, ANNOTATED]	1422	0	F:GO:0033815; F:GO:0042802; P:GO:0052315; P:GO:1901884; P:GO:1901886	F:biphenyl synthase activity; F:identical protein binding; P:phytoalexin biosynthetic process; P:4-hydroxycoumarin biosynthetic process; P:2-hydroxybenzoyl-CoA catabolic process	18.5346	2.36309	1.28831	48.6	4.69415	15.8405		6.94137	1.31402	0.642147	9.83222	0.0828155	3.46415	1.63045e-14	0.829286	4.07328e-08	0.00094668	0.000156767		0.00114139		1422	20	0	98.1	5	F:GO:0033815; F:GO:0042802; P:GO:0052315; P:GO:1901884; P:GO:1901886	F:biphenyl synthase activity; F:identical protein binding; P:phytoalexin biosynthetic process; P:4-hydroxycoumarin biosynthetic process; P:2-hydroxybenzoyl-CoA catabolic process	EC:2.3.1.177	3,5-dihydroxybiphenyl synthase	IPR016039 (G3DSA:3.40.47.GENE3D); IPR011141 (PIRSF); IPR001099 (PFAM); IPR016039 (G3DSA:3.40.47.GENE3D); IPR012328 (PFAM); IPR011141 (PANTHER); PTHR11877:SF27 (PANTHER); cd00831 (CDD); IPR016039 (SUPERFAMILY); IPR016039 (SUPERFAMILY)	F:GO:0003824; P:GO:0009058; F:GO:0016747	F:catalytic activity; P:biosynthetic process; F:transferase activity, transferring acyl groups other than amino-acyl groups
contig_25126	30-kDa cleavage and polyadenylation specificity factor 30	[CURVED_GROUP1, START_GROUP1, LINEAR_GROUP1, GROUP1, INTERPRO, BLASTED, MAPPED, ANNOTATED]	891	6.23e-33	F:GO:0003723; F:GO:0046872	F:RNA binding; F:metal ion binding	10.7293	8.0775	7.73534	11.5419	6.42779	7.82088		0.889555	0.416023	0.04613	0.752605	0.261914	0.609079	2.36573e-12	0.780763	1.96459e-18		4.43277e-05		0.000738011		891	20	6.22903e-33	75.14	2	F:GO:0003723; F:GO:0046872	F:RNA binding; F:metal ion binding			mobidb-lite (MOBIDB_LITE); mobidb-lite (MOBIDB_LITE); mobidb-lite (MOBIDB_LITE); PTHR12357 (PANTHER); PTHR12357:SF59 (PANTHER)	no GO terms	no GO terms
contig_4758	30-kDa cleavage and polyadenylation specificity factor 30	[CURVED_GROUP1, START_GROUP1, LINEAR_GROUP1, GROUP1, INTERPRO, BLASTED, MAPPED, ANNOTATED]	632	1.28e-110	F:GO:0003723; F:GO:0046872	F:RNA binding; F:metal ion binding	8.498	5.73533	6.24718	9.56763	5.42691	6.38498		0.623405	0.41456	0.337617	0.90365	0.586699	0.380775	1.05788e-12	0.783325	3.09508e-18		1.99794e-05		0.000247199		632	20	1.27697e-110	98.62	2	F:GO:0003723; F:GO:0046872	F:RNA binding; F:metal ion binding			IPR007275 (PFAM); G3DSA:3.10.590.10 (GENE3D); mobidb-lite (MOBIDB_LITE); mobidb-lite (MOBIDB_LITE); mobidb-lite (MOBIDB_LITE); PTHR12357 (PANTHER); PTHR12357:SF59 (PANTHER); IPR007275 (PROSITE_PROFILES)	F:GO:0003723	F:RNA binding
contig_35621	30S ribosomal protein S1 isoform X1	[CURVED_GROUP1, START_GROUP2, LINEAR_GROUP1, START_GROUP1, GROUP1, GROUP2_VS_GROUP1, INTERPRO, BLASTED, MAPPED, ANNOTATED]	1126	0	F:GO:0003676; C:GO:0005840	F:nucleic acid binding; C:ribosome	36.006	65.9592	57.6586	20.3619	53.8255	36.6403		6.68966	6.67606	4.26257	5.24072	3.74753	2.89251	2.222e-09	0.742134	5.65304e-14	0.00266188	0.000107263		0.000479951		1126	20	0	83.52	2	F:GO:0003676; C:GO:0005840	F:nucleic acid binding; C:ribosome			G3DSA:2.40.50.140 (GENE3D); IPR003029 (PFAM); G3DSA:2.40.50.140 (GENE3D); mobidb-lite (MOBIDB_LITE); mobidb-lite (MOBIDB_LITE); PTHR23270 (PANTHER); IPR003029 (PROSITE_PROFILES); IPR003029 (PROSITE_PROFILES); IPR012340 (SUPERFAMILY); IPR012340 (SUPERFAMILY)	F:GO:0003676	F:nucleic acid binding
contig_53690	30S ribosomal protein S13, chloroplastic-like	[START_GROUP1, LINEAR_GROUP1, GROUP1, INTERPRO, BLASTED, MAPPED, ANNOTATED]	927	1.07e-25	F:GO:0003723; F:GO:0003735; F:GO:0004553; C:GO:0005840; P:GO:0006412; C:GO:0009570; C:GO:0009941	F:RNA binding; F:structural constituent of ribosome; F:hydrolase activity, hydrolyzing O-glycosyl compounds; C:ribosome; P:translation; C:chloroplast stroma; C:chloroplast envelope	19.2922	12.4637	11.4272	17.6896	14.4408	11.1137		1.02276	1.1663	0.200892	1.2028	0.490694	0.60047	1.73081e-14	0.782792	4.82898e-20		1.08873e-06				927	20	1.06863e-25	85.43	7	F:GO:0003723; F:GO:0003735; F:GO:0004553; C:GO:0005840; P:GO:0006412; C:GO:0009570; C:GO:0009941	F:RNA binding; F:structural constituent of ribosome; F:hydrolase activity, hydrolyzing O-glycosyl compounds; C:ribosome; P:translation; C:chloroplast stroma; C:chloroplast envelope			no IPS match	no IPS match	no IPS match
contig_34266	30S ribosomal protein S6	[START_GROUP1, START_GROUP2, LINEAR_GROUP1, GROUP1, GROUP2_VS_GROUP1, INTERPRO, BLASTED, MAPPED, ANNOTATED]	794	1.39e-122	F:GO:0003735; F:GO:0003746; C:GO:0005840; P:GO:0006414; F:GO:0070181	F:structural constituent of ribosome; F:translation elongation factor activity; C:ribosome; P:translational elongation; F:small ribosomal subunit rRNA binding	9.50323	5.49127	5.30539	6.11088	4.43794	1.86657		1.81429	0.74357	0.786385	1.25728	0.161258	0.109258	3.79026e-08	0.704613	1.98222e-11	0.00312723	0.000340084				794	20	1.39027e-122	91.25	5	F:GO:0003735; F:GO:0003746; C:GO:0005840; P:GO:0006414; F:GO:0070181	F:structural constituent of ribosome; F:translation elongation factor activity; C:ribosome; P:translational elongation; F:small ribosomal subunit rRNA binding			IPR000529 (TIGRFAM); IPR014717 (G3DSA:3.30.70.GENE3D); IPR000529 (PFAM); mobidb-lite (MOBIDB_LITE); mobidb-lite (MOBIDB_LITE); IPR000529 (PANTHER); PTHR21011:SF4 (PANTHER); IPR020814 (HAMAP); IPR020814 (CDD); IPR035980 (SUPERFAMILY)	F:GO:0003735; C:GO:0005840; P:GO:0006412; F:GO:0019843	F:structural constituent of ribosome; C:ribosome; P:translation; F:rRNA binding
contig_1078	36.4 kDa proline-rich protein-like	[START_GROUP1, START_GROUP2, LINEAR_GROUP1, GROUP1, GROUP2_VS_GROUP1, INTERPRO, BLASTED]	877	2.26e-53			923.054	432.801	210.948	571.481	251.159	80.094		262.936	70.8219	31.0309	205.946	0.429925	21.0467	1.92213e-15	0.770028	3.26199e-17	0.0021187	1.00192e-06				877	20	2.2632e-53	95.11						G3DSA:1.10.110.10 (GENE3D); IPR027923 (PFAM); PTHR31731:SF54 (PANTHER); PTHR31731 (PANTHER); IPR027923 (CDD); IPR036312 (SUPERFAMILY)	no GO terms	no GO terms
contig_31870	39S ribosomal protein L22, mitochondrial-like	[CURVED_GROUP1, START_GROUP2, LINEAR_GROUP1, START_GROUP1, GROUP1, GROUP2_VS_GROUP1, INTERPRO, BLASTED, MAPPED, ANNOTATED]	791	3.85e-123	F:GO:0003735; P:GO:0006412; C:GO:0015934	F:structural constituent of ribosome; P:translation; C:large ribosomal subunit	25.862	14.4649	14.8343	31.6435	20.0278	16.7866		4.62211	1.2161	0.53624	3.67816	0.757009	0.84453	7.49105e-09	0.746522	7.90205e-15	0.0406934	0.00292465		0.0480178		791	20	3.84856e-123	80.31	3	F:GO:0003735; P:GO:0006412; C:GO:0015934	F:structural constituent of ribosome; P:translation; C:large ribosomal subunit			IPR036394 (G3DSA:3.90.470.GENE3D); mobidb-lite (MOBIDB_LITE); IPR036394 (SUPERFAMILY)	F:GO:0003735; C:GO:0005840; P:GO:0006412	F:structural constituent of ribosome; C:ribosome; P:translation
contig_18112	39S ribosomal protein L47, mitochondrial	[CURVED_GROUP2, CURVED_GROUP1, LINEAR_GROUP2, LINEAR_GROUP1, START_GROUP1, GROUP1, GROUP2_VS_GROUP1, INTERPRO, BLASTED, MAPPED, ANNOTATED]	255	8.47e-42	F:GO:0003735; C:GO:0005761; P:GO:0006412	F:structural constituent of ribosome; C:mitochondrial ribosome; P:translation	6.28326	3.44315	3.7933	5.64132	5.17445	3.54041		0.684175	0.551583	0.275791	0.404787	0.238247	0.44487	2.86959e-06	0.710973	1.4683e-12		0.00467261	0.0168748	0.0273025	0.0205136	255	20	8.47085e-42	91.84	3	F:GO:0003735; C:GO:0005761; P:GO:0006412	F:structural constituent of ribosome; C:mitochondrial ribosome; P:translation			IPR038340 (G3DSA:1.20.1280.GENE3D); IPR010729 (PFAM); IPR010729 (PANTHER)	F:GO:0003735; C:GO:0005761; P:GO:0006412	F:structural constituent of ribosome; C:mitochondrial ribosome; P:translation
contig_36156	39S ribosomal protein L47, mitochondrial	[START_GROUP1, LINEAR_GROUP1, GROUP1, INTERPRO, BLASTED, MAPPED, ANNOTATED]	352	3.19e-35	F:GO:0003735; C:GO:0005761; P:GO:0006412	F:structural constituent of ribosome; C:mitochondrial ribosome; P:translation	9.23547	5.81027	5.55921	8.32089	6.49173	5.39782		0.715298	0.538884	0.457905	0.264169	0.109816	0.343546	6.02883e-11	0.729757	1.25813e-17		7.8388e-06				352	20	3.1862e-35	95.16	3	F:GO:0003735; C:GO:0005761; P:GO:0006412	F:structural constituent of ribosome; C:mitochondrial ribosome; P:translation			IPR038340 (G3DSA:1.20.1280.GENE3D); IPR010729 (PFAM); IPR010729 (PANTHER); cd00427 (CDD)	F:GO:0003735; C:GO:0005761; P:GO:0006412	F:structural constituent of ribosome; C:mitochondrial ribosome; P:translation
contig_29667	3-dehydrosphinganine reductase TSC10A-like isoform X1	[CURVED_GROUP2, START_GROUP2, LINEAR_GROUP2, START_GROUP1, GROUP2_VS_GROUP1, INTERPRO, BLASTED, MAPPED, ANNOTATED]	665	1.25e-54	C:GO:0016021; F:GO:0047560; P:GO:0055114	C:integral component of membrane; F:3-dehydrosphinganine reductase activity; P:oxidation-reduction process	8.75499	8.72018	8.38077	6.99703	8.00655	4.94318		0.535132	0.25178	0.558132	0.648167	0.24515	0.188471	5.51064e-17	0.847928	4.20367e-19	0.00559753		0.00455816		0.000244793	665	20	1.24675e-54	88.03	3	C:GO:0016021; F:GO:0047560; P:GO:0055114	C:integral component of membrane; F:3-dehydrosphinganine reductase activity; P:oxidation-reduction process	EC:1.1.1.102	3-dehydrosphinganine reductase	PTHR43550:SF3 (PANTHER); PTHR43550 (PANTHER)	no GO terms	no GO terms
contig_3363	3-epi-6-deoxocathasterone 23-monooxygenase	[CURVED_GROUP2, CURVED_GROUP1, LINEAR_GROUP1, START_GROUP1, GROUP1, GROUP2_VS_GROUP1, INTERPRO, BLASTED, MAPPED, ANNOTATED]	1851	0	F:GO:0005506; C:GO:0016021; F:GO:0020037; P:GO:0055114; F:GO:0102097	F:iron ion binding; C:integral component of membrane; F:heme binding; P:oxidation-reduction process; F:(22S)-22-hydroxy-5alpha-campestan-3-one C-23 hydroxylase activity	31.5522	83.3006	108.192	19.6157	59.2934	31.3983		7.97943	13.6974	29.6331	6.29648	6.12724	5.30208	9.14332e-09	0.731513	5.76212e-12		0.00139391		0.0395293	0.000950689	1851	20	0	87.72	5	F:GO:0005506; C:GO:0016021; F:GO:0020037; P:GO:0055114; F:GO:0102097	F:iron ion binding; C:integral component of membrane; F:heme binding; P:oxidation-reduction process; F:(22S)-22-hydroxy-5alpha-campestan-3-one C-23 hydroxylase activity	EC:1.14.13; EC:1.14.13.112	Acting on paired donors, with incorporation or reduction of molecular oxygen. The oxygen incorporated need not be derived from O(2); Acting on paired donors, with incorporation or reduction of molecular oxygen. The oxygen incorporated need not be derived from O(2)	IPR001128 (PRINTS); IPR002403 (PRINTS); IPR036396 (G3DSA:1.10.630.GENE3D); IPR001128 (PFAM); PTHR24286:SF79 (PANTHER); PTHR24286 (PANTHER); IPR036396 (SUPERFAMILY)	F:GO:0004497; F:GO:0005506; F:GO:0016705; F:GO:0020037; P:GO:0055114	F:monooxygenase activity; F:iron ion binding; F:oxidoreductase activity, acting on paired donors, with incorporation or reduction of molecular oxygen; F:heme binding; P:oxidation-reduction process
contig_1862	3-hydroxy-3-methylglutaryl-coenzyme A reductase 1-like	[CURVED_GROUP1, START_GROUP2, LINEAR_GROUP1, START_GROUP1, GROUP1, GROUP2_VS_GROUP1, INTERPRO, BLASTED, MAPPED, ANNOTATED]	785	3.62e-171	F:GO:0004420; C:GO:0005789; P:GO:0008299; P:GO:0015936; C:GO:0016021; F:GO:0050661; P:GO:0055114	F:hydroxymethylglutaryl-CoA reductase (NADPH) activity; C:endoplasmic reticulum membrane; P:isoprenoid biosynthetic process; P:coenzyme A metabolic process; C:integral component of membrane; F:NADP binding; P:oxidation-reduction process	35.1733	8.96106	9.28128	96.4521	15.9246	11.5584		27.2759	0.312791	0.600744	24.7872	1.7555	1.43954	4.04157e-11	0.737849	2.2439e-10	0.030262	0.00158834		0.0283017		785	20	3.61756e-171	90.74	7	F:GO:0004420; C:GO:0005789; P:GO:0008299; P:GO:0015936; C:GO:0016021; F:GO:0050661; P:GO:0055114	F:hydroxymethylglutaryl-CoA reductase (NADPH) activity; C:endoplasmic reticulum membrane; P:isoprenoid biosynthetic process; P:coenzyme A metabolic process; C:integral component of membrane; F:NADP binding; P:oxidation-reduction process	EC:1.1.1.34	Hydroxymethylglutaryl-CoA reductase (NADPH)	IPR002202 (PRINTS); IPR023074 (G3DSA:3.90.770.GENE3D); IPR002202 (PFAM); IPR023282 (G3DSA:1.10.3270.GENE3D); IPR002202 (PANTHER); PTHR10572:SF23 (PANTHER); IPR002202 (PROSITE_PROFILES); IPR009023 (SUPERFAMILY); IPR009029 (SUPERFAMILY)	F:GO:0004420; P:GO:0015936; F:GO:0016616; F:GO:0050662; P:GO:0055114	F:hydroxymethylglutaryl-CoA reductase (NADPH) activity; P:coenzyme A metabolic process; F:oxidoreductase activity, acting on the CH-OH group of donors, NAD or NADP as acceptor; F:coenzyme binding; P:oxidation-reduction process
contig_2113	3-hydroxy-3-methylglutaryl-coenzyme A reductase 1-like	[CURVED_GROUP1, START_GROUP2, LINEAR_GROUP1, START_GROUP1, GROUP1, GROUP2_VS_GROUP1, INTERPRO, BLASTED, MAPPED, ANNOTATED]	940	5.2e-155	F:GO:0004420; C:GO:0005789; P:GO:0008299; P:GO:0015936; C:GO:0016021; F:GO:0050661; P:GO:0055114	F:hydroxymethylglutaryl-CoA reductase (NADPH) activity; C:endoplasmic reticulum membrane; P:isoprenoid biosynthetic process; P:coenzyme A metabolic process; C:integral component of membrane; F:NADP binding; P:oxidation-reduction process	42.8292	10.2301	9.56115	103.626	17.3796	12.68		33.0746	0.851609	0.910956	33.0062	2.9588	0.327636	2.53966e-10	0.734785	2.39751e-10	0.0499804	0.00208614		0.036889		940	20	5.19699e-155	98.83	7	F:GO:0004420; C:GO:0005789; P:GO:0008299; P:GO:0015936; C:GO:0016021; F:GO:0050661; P:GO:0055114	F:hydroxymethylglutaryl-CoA reductase (NADPH) activity; C:endoplasmic reticulum membrane; P:isoprenoid biosynthetic process; P:coenzyme A metabolic process; C:integral component of membrane; F:NADP binding; P:oxidation-reduction process	EC:1.1.1.34	Hydroxymethylglutaryl-CoA reductase (NADPH)	IPR002202 (PRINTS); IPR002202 (PFAM); IPR023074 (G3DSA:3.90.770.GENE3D); IPR009023 (G3DSA:3.30.70.GENE3D); IPR002202 (PANTHER); PTHR10572:SF22 (PANTHER); IPR002202 (PROSITE_PROFILES); IPR004554 (CDD); IPR009029 (SUPERFAMILY)	F:GO:0004420; P:GO:0008299; P:GO:0015936; C:GO:0016021; F:GO:0016616; F:GO:0050661; F:GO:0050662; P:GO:0055114	F:hydroxymethylglutaryl-CoA reductase (NADPH) activity; P:isoprenoid biosynthetic process; P:coenzyme A metabolic process; C:integral component of membrane; F:oxidoreductase activity, acting on the CH-OH group of donors, NAD or NADP as acceptor; F:NADP binding; F:coenzyme binding; P:oxidation-reduction process
contig_33750	3-hydroxy-3-methylglutaryl-coenzyme A reductase 1-like	[CURVED_GROUP1, START_GROUP2, LINEAR_GROUP1, START_GROUP1, GROUP1, GROUP2_VS_GROUP1, INTERPRO, BLASTED, MAPPED, ANNOTATED]	327	1.74e-09	F:GO:0004420; C:GO:0005789; P:GO:0008299; P:GO:0015936; C:GO:0016021; F:GO:0050661; P:GO:0055114	F:hydroxymethylglutaryl-CoA reductase (NADPH) activity; C:endoplasmic reticulum membrane; P:isoprenoid biosynthetic process; P:coenzyme A metabolic process; C:integral component of membrane; F:NADP binding; P:oxidation-reduction process	33.9499	8.59019	8.83296	99.1234	15.3503	11.2233		25.6097	0.798423	0.711833	30.8034	1.76109	2.42184	1.05393e-10	0.743006	2.02207e-09	0.0279144	0.00235059		0.0379347		327	9	1.7443e-09	98.77	7	F:GO:0004420; C:GO:0005789; P:GO:0008299; P:GO:0015936; C:GO:0016021; F:GO:0050661; P:GO:0055114	F:hydroxymethylglutaryl-CoA reductase (NADPH) activity; C:endoplasmic reticulum membrane; P:isoprenoid biosynthetic process; P:coenzyme A metabolic process; C:integral component of membrane; F:NADP binding; P:oxidation-reduction process	EC:1.1.1.34	Hydroxymethylglutaryl-CoA reductase (NADPH)	mobidb-lite (MOBIDB_LITE)	no GO terms	no GO terms
contig_6048	3-hydroxy-3-methylglutaryl-coenzyme A reductase 1-like	[CURVED_GROUP1, START_GROUP2, LINEAR_GROUP1, START_GROUP1, GROUP1, GROUP2_VS_GROUP1, INTERPRO, BLASTED, MAPPED, ANNOTATED]	248	2.72e-38	F:GO:0004420; C:GO:0005789; P:GO:0008299; P:GO:0015936; C:GO:0016021; F:GO:0050661; P:GO:0055114	F:hydroxymethylglutaryl-CoA reductase (NADPH) activity; C:endoplasmic reticulum membrane; P:isoprenoid biosynthetic process; P:coenzyme A metabolic process; C:integral component of membrane; F:NADP binding; P:oxidation-reduction process	19.8144	4.62619	5.44258	54.5958	9.66057	7.16039		14.7648	0.239928	0.748934	13.5767	1.39564	1.29797	1.31243e-10	0.747394	2.9472e-09	0.0199769	0.00217183		0.0324426		248	20	2.72317e-38	97.55	7	F:GO:0004420; C:GO:0005789; P:GO:0008299; P:GO:0015936; C:GO:0016021; F:GO:0050661; P:GO:0055114	F:hydroxymethylglutaryl-CoA reductase (NADPH) activity; C:endoplasmic reticulum membrane; P:isoprenoid biosynthetic process; P:coenzyme A metabolic process; C:integral component of membrane; F:NADP binding; P:oxidation-reduction process	EC:1.1.1.34	Hydroxymethylglutaryl-CoA reductase (NADPH)	IPR002202 (PANTHER); PTHR10572:SF23 (PANTHER)	F:GO:0004420; P:GO:0015936; F:GO:0050662; P:GO:0055114	F:hydroxymethylglutaryl-CoA reductase (NADPH) activity; P:coenzyme A metabolic process; F:coenzyme binding; P:oxidation-reduction process
contig_19417	3-hydroxybutyryl-CoA dehydrogenase-like	[CURVED_GROUP2, START_GROUP1, LINEAR_GROUP2, GROUP2_VS_GROUP1, INTERPRO, BLASTED, MAPPED, ANNOTATED]	1139	0	F:GO:0003857; P:GO:0006631; F:GO:0008691; P:GO:0055114; F:GO:0070403	F:3-hydroxyacyl-CoA dehydrogenase activity; P:fatty acid metabolic process; F:3-hydroxybutyryl-CoA dehydrogenase activity; P:oxidation-reduction process; F:NAD+ binding	34.3335	35.0248	30.8899	30.7525	35.7517	22.2567		0.290919	1.63541	0.423328	1.51297	0.189976	2.42217	7.79115e-10	0.732318	8.24262e-24			0.00775741		0.000465907	1139	20	0	92.99	5	F:GO:0003857; P:GO:0006631; F:GO:0008691; P:GO:0055114; F:GO:0070403	F:3-hydroxyacyl-CoA dehydrogenase activity; P:fatty acid metabolic process; F:3-hydroxybutyryl-CoA dehydrogenase activity; P:oxidation-reduction process; F:NAD+ binding	EC:1.1.1.157; EC:1.1.1.35	3-hydroxybutyryl-CoA dehydrogenase; 3-hydroxyacyl-CoA dehydrogenase	IPR022694 (PIRSF); IPR006176 (PFAM); G3DSA:3.40.50.720 (GENE3D); IPR006108 (PFAM); IPR013328 (G3DSA:1.10.1040.GENE3D); PTHR43145:SF4 (PANTHER); PTHR43145 (PANTHER); IPR036291 (SUPERFAMILY); IPR008927 (SUPERFAMILY)	F:GO:0003857; P:GO:0006631; F:GO:0016491; P:GO:0055114; F:GO:0070403	F:3-hydroxyacyl-CoA dehydrogenase activity; P:fatty acid metabolic process; F:oxidoreductase activity; P:oxidation-reduction process; F:NAD+ binding
contig_133512	3-hydroxyisobutyryl-CoA hydrolase 1	[CURVED_GROUP1, START_GROUP1, GROUP1, INTERPRO, BLASTED, MAPPED, ANNOTATED]	677	6.69e-111	F:GO:0003860	F:3-hydroxyisobutyryl-CoA hydrolase activity	22.1787	30.573	51.603	22.8856	30.573	63.4435		1.72021	3.6869	8.53545	1.30164	0.973981	10.6324	2.32416e-16	0.812621	1.04979e-07				4.23449e-07		677	20	6.68556e-111	80.67	1	F:GO:0003860	F:3-hydroxyisobutyryl-CoA hydrolase activity	EC:3.1.2.4	3-hydroxyisobutyryl-CoA hydrolase	IPR032259 (PFAM); G3DSA:3.90.226.10 (GENE3D); PTHR43176 (PANTHER); PTHR43176:SF6 (PANTHER); cd06558 (CDD); IPR029045 (SUPERFAMILY)	F:GO:0003860	F:3-hydroxyisobutyryl-CoA hydrolase activity
contig_45307	3-isopropylmalate dehydratase small subunit 3-like	[CURVED_GROUP1, START_GROUP1, LINEAR_GROUP1, GROUP1, INTERPRO, BLASTED, MAPPED, ANNOTATED]	507	2.3e-24	F:GO:0016836	F:hydro-lyase activity	23.6511	15.7438	17.0169	26.5509	16.0833	17.2998		0.438507	1.62832	0.819577	1.77089	0.103947	0.764766	2.98371e-14	0.804599	7.9724e-20		1.90218e-05		0.000358413		507	9	2.29796e-24	84.98	1	F:GO:0016836	F:hydro-lyase activity			mobidb-lite (MOBIDB_LITE); mobidb-lite (MOBIDB_LITE); mobidb-lite (MOBIDB_LITE)	no GO terms	no GO terms
contig_48173	3-isopropylmalate dehydratase small subunit 3-like	[CURVED_GROUP1, START_GROUP1, LINEAR_GROUP1, GROUP1, INTERPRO, BLASTED]	514	3.06e-06			19.2823	11.1887	12.3802	20.4593	10.3023	13.3102		1.21286	1.33683	0.763799	2.11192	0.177965	0.996073	1.62756e-16	0.833199	3.01443e-18		3.57211e-06		4.71067e-05		514	4	3.05723e-06	94.23						mobidb-lite (MOBIDB_LITE); mobidb-lite (MOBIDB_LITE); mobidb-lite (MOBIDB_LITE)	no GO terms	no GO terms
contig_5794	3-isopropylmalate dehydratase small subunit 3-like	[CURVED_GROUP1, START_GROUP2, LINEAR_GROUP1, START_GROUP1, GROUP1, GROUP2_VS_GROUP1, INTERPRO, BLASTED, MAPPED, ANNOTATED]	1050	1.05e-131	F:GO:0016836	F:hydro-lyase activity	78.2233	37.3438	36.4148	117.665	46.8099	64.7289		25.0554	5.00017	1.88812	20.5454	0.348198	2.33318	6.50991e-09	0.759057	6.75676e-15	0.0103181	0.000517301		0.00408344		1050	20	1.04961e-131	88.83	1	F:GO:0016836	F:hydro-lyase activity			IPR000573 (PFAM); IPR011827 (TIGRFAM); IPR015928 (G3DSA:3.20.19.GENE3D); mobidb-lite (MOBIDB_LITE); mobidb-lite (MOBIDB_LITE); mobidb-lite (MOBIDB_LITE); PTHR43345 (PANTHER); PTHR43345:SF3 (PANTHER); SSF52016 (SUPERFAMILY)	F:GO:0016836	F:hydro-lyase activity
contig_5795	3-isopropylmalate dehydratase small subunit 3-like	[CURVED_GROUP1, LINEAR_GROUP2, LINEAR_GROUP1, START_GROUP1, GROUP1, GROUP2_VS_GROUP1, INTERPRO, BLASTED, MAPPED, ANNOTATED]	661	2.82e-120	F:GO:0016836	F:hydro-lyase activity	75.7452	45.2321	49.7293	69.8296	52.0573	58.6726		2.33818	2.09043	2.06007	0.528067	0.342779	4.97677	1.85434e-20	0.872181	3.3064e-23		9.2113e-07	0.0108114	2.12301e-05		661	20	2.8229e-120	94.97	1	F:GO:0016836	F:hydro-lyase activity			IPR015928 (G3DSA:3.20.19.GENE3D); IPR000573 (PFAM); PTHR43345 (PANTHER); PTHR43345:SF3 (PANTHER); SSF52016 (SUPERFAMILY)	no GO terms	no GO terms
contig_1994	3-isopropylmalate dehydrogenase 2, chloroplastic-like	[START_GROUP1, LINEAR_GROUP1, GROUP1, INTERPRO, BLASTED, MAPPED, ANNOTATED]	346	9.44e-66	F:GO:0000287; F:GO:0003862; P:GO:0009098; P:GO:0009553; P:GO:0009555; C:GO:0009570; P:GO:0009611; P:GO:0009651; P:GO:0009753; P:GO:0019761; F:GO:0051287; P:GO:0055114	F:magnesium ion binding; F:3-isopropylmalate dehydrogenase activity; P:leucine biosynthetic process; P:embryo sac development; P:pollen development; C:chloroplast stroma; P:response to wounding; P:response to salt stress; P:response to jasmonic acid; P:glucosinolate biosynthetic process; F:NAD binding; P:oxidation-reduction process	17.4143	11.6018	10.9432	15.3921	12.7112	9.63737		0.645564	0.882094	0.709988	0.589675	0.0707633	0.404776	3.83901e-14	0.783269	9.53538e-22		1.28118e-06				346	20	9.44325e-66	96.18	12	F:GO:0000287; F:GO:0003862; P:GO:0009098; P:GO:0009553; P:GO:0009555; C:GO:0009570; P:GO:0009611; P:GO:0009651; P:GO:0009753; P:GO:0019761; F:GO:0051287; P:GO:0055114	F:magnesium ion binding; F:3-isopropylmalate dehydrogenase activity; P:leucine biosynthetic process; P:embryo sac development; P:pollen development; C:chloroplast stroma; P:response to wounding; P:response to salt stress; P:response to jasmonic acid; P:glucosinolate biosynthetic process; F:NAD binding; P:oxidation-reduction process	EC:1.1.1.85	3-isopropylmalate dehydrogenase	G3DSA:3.40.718.10 (GENE3D); IPR024084 (PFAM); mobidb-lite (MOBIDB_LITE); PTHR42979:SF3 (PANTHER); IPR004429 (PANTHER); SSF53659 (SUPERFAMILY)	F:GO:0003862; P:GO:0009098; F:GO:0016616; P:GO:0055114	F:3-isopropylmalate dehydrogenase activity; P:leucine biosynthetic process; F:oxidoreductase activity, acting on the CH-OH group of donors, NAD or NADP as acceptor; P:oxidation-reduction process
contig_50999	3-isopropylmalate dehydrogenase, chloroplastic-like	[CURVED_GROUP2, CURVED_GROUP1, LINEAR_GROUP2, LINEAR_GROUP1, START_GROUP1, GROUP1, GROUP2_VS_GROUP1, INTERPRO, BLASTED, MAPPED, ANNOTATED]	493	4.15e-113	F:GO:0000287; F:GO:0003862; P:GO:0009098; F:GO:0051287; P:GO:0055114	F:magnesium ion binding; F:3-isopropylmalate dehydrogenase activity; P:leucine biosynthetic process; F:NAD binding; P:oxidation-reduction process	32.7276	22.3702	23.1111	29.9373	29.2594	22.4332		1.20978	1.27811	2.03902	1.39845	0.405464	0.789655	2.30021e-10	0.795409	8.86776e-19		0.000933484	0.00296047	0.00970875	0.00393353	493	20	4.15343e-113	97.21	5	F:GO:0000287; F:GO:0003862; P:GO:0009098; F:GO:0051287; P:GO:0055114	F:magnesium ion binding; F:3-isopropylmalate dehydrogenase activity; P:leucine biosynthetic process; F:NAD binding; P:oxidation-reduction process	EC:1.1.1.85	3-isopropylmalate dehydrogenase	IPR024084 (PFAM); G3DSA:3.40.718.10 (GENE3D); IPR004429 (PANTHER); PTHR42979:SF3 (PANTHER); SSF53659 (SUPERFAMILY)	F:GO:0003862; P:GO:0009098; F:GO:0016616; P:GO:0055114	F:3-isopropylmalate dehydrogenase activity; P:leucine biosynthetic process; F:oxidoreductase activity, acting on the CH-OH group of donors, NAD or NADP as acceptor; P:oxidation-reduction process
contig_10114	3-ketoacyl-CoA synthase 4	[CURVED_GROUP2, START_GROUP1, LINEAR_GROUP1, GROUP1, GROUP2_VS_GROUP1, INTERPRO, BLASTED, MAPPED, ANNOTATED]	1135	2.12e-149	P:GO:0006633; C:GO:0016021; F:GO:0016747	P:fatty acid biosynthetic process; C:integral component of membrane; F:transferase activity, transferring acyl groups other than amino-acyl groups	20.3681	28.0453	26.3153	19.0499	26.4016	40.9793		1.31071	2.21921	0.943081	1.65406	0.595775	3.0921	1.22006e-14	0.812096	5.85163e-20		0.00257087			0.00196314	1135	20	2.12369e-149	96.52	3	P:GO:0006633; C:GO:0016021; F:GO:0016747	P:fatty acid biosynthetic process; C:integral component of membrane; F:transferase activity, transferring acyl groups other than amino-acyl groups			IPR013601 (PFAM); IPR013747 (PFAM); IPR016039 (G3DSA:3.40.47.GENE3D); IPR012392 (PANTHER); PTHR31561:SF65 (PANTHER); IPR016039 (SUPERFAMILY)	F:GO:0003824; P:GO:0006633; C:GO:0016020; F:GO:0016747	F:catalytic activity; P:fatty acid biosynthetic process; C:membrane; F:transferase activity, transferring acyl groups other than amino-acyl groups
contig_20744	3-ketoacyl-CoA synthase 4	[CURVED_GROUP2, START_GROUP1, GROUP2_VS_GROUP1, INTERPRO, BLASTED, MAPPED, ANNOTATED]	444	1.62e-101	P:GO:0006633; C:GO:0016021; F:GO:0016747	P:fatty acid biosynthetic process; C:integral component of membrane; F:transferase activity, transferring acyl groups other than amino-acyl groups	8.63458	9.74574	10.7643	9.59527	11.4472	17.0261		0.170503	0.359928	0.701667	0.432459	0.226813	2.39956	5.13365e-13	0.768545	7.69053e-21					2.25682e-06	444	20	1.62277e-101	99.32	3	P:GO:0006633; C:GO:0016021; F:GO:0016747	P:fatty acid biosynthetic process; C:integral component of membrane; F:transferase activity, transferring acyl groups other than amino-acyl groups			IPR016039 (G3DSA:3.40.47.GENE3D); IPR013601 (PFAM); IPR012392 (PANTHER); PTHR31561:SF23 (PANTHER); IPR016039 (SUPERFAMILY)	F:GO:0003824; P:GO:0006633; C:GO:0016020; F:GO:0016747	F:catalytic activity; P:fatty acid biosynthetic process; C:membrane; F:transferase activity, transferring acyl groups other than amino-acyl groups
contig_20745	3-ketoacyl-CoA synthase 4	[CURVED_GROUP2, CURVED_GROUP1, LINEAR_GROUP1, START_GROUP1, GROUP1, GROUP2_VS_GROUP1, INTERPRO, BLASTED, MAPPED, ANNOTATED]	444	1.62e-101	P:GO:0006633; C:GO:0016021; F:GO:0016747	P:fatty acid biosynthetic process; C:integral component of membrane; F:transferase activity, transferring acyl groups other than amino-acyl groups	19.1907	28.705	27.0382	17.1072	27.9758	41.819		2.19405	1.67496	2.46158	1.93545	1.48847	5.02965	8.75306e-13	0.81095	2.26762e-16		0.00354646		0.0351977	0.00530282	444	20	1.62277e-101	99.32	3	P:GO:0006633; C:GO:0016021; F:GO:0016747	P:fatty acid biosynthetic process; C:integral component of membrane; F:transferase activity, transferring acyl groups other than amino-acyl groups			IPR016039 (G3DSA:3.40.47.GENE3D); IPR013601 (PFAM); IPR012392 (PANTHER); PTHR31561:SF23 (PANTHER); IPR016039 (SUPERFAMILY)	F:GO:0003824; P:GO:0006633; C:GO:0016020; F:GO:0016747	F:catalytic activity; P:fatty acid biosynthetic process; C:membrane; F:transferase activity, transferring acyl groups other than amino-acyl groups
contig_3258	3-ketoacyl-CoA synthase 4	[CURVED_GROUP2, START_GROUP1, LINEAR_GROUP1, GROUP1, GROUP2_VS_GROUP1, INTERPRO, BLASTED, MAPPED, ANNOTATED]	845	1.56e-138	P:GO:0006633; C:GO:0016021; F:GO:0016747	P:fatty acid biosynthetic process; C:integral component of membrane; F:transferase activity, transferring acyl groups other than amino-acyl groups	16.2451	23.3069	23.966	16.856	24.3652	34.9628		1.04945	0.0546369	1.95727	2.3449	0.954447	4.84419	5.1087e-11	0.748939	1.53326e-18		0.00248471			0.0147196	845	20	1.55531e-138	94.58	3	P:GO:0006633; C:GO:0016021; F:GO:0016747	P:fatty acid biosynthetic process; C:integral component of membrane; F:transferase activity, transferring acyl groups other than amino-acyl groups			IPR013601 (PFAM); IPR012392 (PANTHER); PTHR31561:SF65 (PANTHER); IPR016039 (SUPERFAMILY)	F:GO:0003824; P:GO:0006633; C:GO:0016020; F:GO:0016747	F:catalytic activity; P:fatty acid biosynthetic process; C:membrane; F:transferase activity, transferring acyl groups other than amino-acyl groups
contig_5348	3-ketoacyl-CoA synthase 4-like	[CURVED_GROUP2, START_GROUP1, GROUP2_VS_GROUP1, INTERPRO, BLASTED, MAPPED, ANNOTATED]	2333	0	P:GO:0006633; C:GO:0016021; F:GO:0016747	P:fatty acid biosynthetic process; C:integral component of membrane; F:transferase activity, transferring acyl groups other than amino-acyl groups	2.75931	3.84153	4.92554	3.31475	6.57754	18.9048		0.29924	0.837027	1.00284	0.22966	0.432306	3.78982	4.86096e-22	0.851861	2.0152e-11					7.21839e-08	2333	20	0	96.65	3	P:GO:0006633; C:GO:0016021; F:GO:0016747	P:fatty acid biosynthetic process; C:integral component of membrane; F:transferase activity, transferring acyl groups other than amino-acyl groups			IPR016039 (G3DSA:3.40.47.GENE3D); IPR013747 (PFAM); IPR012392 (PIRSF); IPR013601 (PFAM); IPR012392 (PANTHER); PTHR31561:SF65 (PANTHER); cd00831 (CDD); IPR016039 (SUPERFAMILY); IPR016039 (SUPERFAMILY)	F:GO:0003824; P:GO:0006633; C:GO:0016020; F:GO:0016747	F:catalytic activity; P:fatty acid biosynthetic process; C:membrane; F:transferase activity, transferring acyl groups other than amino-acyl groups
contig_1141	3-ketoacyl-CoA thiolase 2, peroxisomal	[CURVED_GROUP1, START_GROUP1, LINEAR_GROUP1, GROUP1, INTERPRO, BLASTED, MAPPED, ANNOTATED]	1943	0	F:GO:0003988	F:acetyl-CoA C-acyltransferase activity	142.439	201.317	217.073	141.56	219.655	227.587		12.2035	5.35309	12.8452	7.82697	3.26217	13.7355	4.31489e-16	0.822068	1.46181e-24		5.24846e-05		0.00293152		1943	20	0	94.83	1	F:GO:0003988	F:acetyl-CoA C-acyltransferase activity	EC:2.3.1.16	Acetyl-CoA C-acyltransferase	IPR020617 (PFAM); IPR002155 (TIGRFAM); IPR020616 (PFAM); IPR016039 (G3DSA:3.40.47.GENE3D); PTHR43853:SF4 (PANTHER); PTHR43853 (PANTHER); IPR002155 (CDD); IPR016039 (SUPERFAMILY); IPR016039 (SUPERFAMILY)	F:GO:0003824; F:GO:0016747	F:catalytic activity; F:transferase activity, transferring acyl groups other than amino-acyl groups
contig_20217	3-ketoacyl-CoA thiolase 2, peroxisomal	[START_GROUP1, START_GROUP2, LINEAR_GROUP1, GROUP1, GROUP2_VS_GROUP1, INTERPRO, BLASTED, MAPPED, ANNOTATED]	903	0	F:GO:0003988; C:GO:0016021	F:acetyl-CoA C-acyltransferase activity; C:integral component of membrane	55.5178	19.9444	16.2108	120.146	37.1211	18.3685		29.0054	3.46141	1.22312	29.0376	3.70103	4.03483	7.65052e-10	0.740776	4.94133e-12	0.0372043	5.04384e-05				903	20	0	92.99	2	F:GO:0003988; C:GO:0016021	F:acetyl-CoA C-acyltransferase activity; C:integral component of membrane	EC:2.3.1.16	Acetyl-CoA C-acyltransferase	IPR016039 (G3DSA:3.40.47.GENE3D); IPR020616 (PFAM); PTHR43853:SF4 (PANTHER); PTHR43853 (PANTHER); IPR002155 (CDD); IPR016039 (SUPERFAMILY)	F:GO:0003824; F:GO:0016747	F:catalytic activity; F:transferase activity, transferring acyl groups other than amino-acyl groups
contig_2870	3-ketoacyl-CoA thiolase 2, peroxisomal	[START_GROUP1, START_GROUP2, LINEAR_GROUP1, GROUP1, GROUP2_VS_GROUP1, INTERPRO, BLASTED, MAPPED, ANNOTATED]	926	7.58e-125	F:GO:0003988	F:acetyl-CoA C-acyltransferase activity	107.851	33.9364	23.9354	231.208	64.8957	31.3347		62.0108	7.38963	2.56109	62.703	7.33001	5.61538	2.55929e-10	0.753601	9.29531e-13	0.0374687	3.08124e-05				926	20	7.57805e-125	96.53	1	F:GO:0003988	F:acetyl-CoA C-acyltransferase activity	EC:2.3.1.16	Acetyl-CoA C-acyltransferase	IPR020616 (PFAM); IPR016039 (G3DSA:3.40.47.GENE3D); IPR002155 (TIGRFAM); IPR020617 (PFAM); mobidb-lite (MOBIDB_LITE); PTHR43853 (PANTHER); PTHR43853:SF4 (PANTHER); IPR002155 (CDD); IPR016039 (SUPERFAMILY)	F:GO:0003824; F:GO:0016747	F:catalytic activity; F:transferase activity, transferring acyl groups other than amino-acyl groups
contig_596	3-methyl-2-oxobutanoate hydroxymethyltransferase 1, mitochondrial-like	[START_GROUP1, START_GROUP2, LINEAR_GROUP1, GROUP1, GROUP2_VS_GROUP1, INTERPRO, BLASTED, MAPPED, ANNOTATED]	604	1.36e-35	F:GO:0003864; F:GO:0008168; P:GO:0015940; P:GO:0032259	F:3-methyl-2-oxobutanoate hydroxymethyltransferase activity; F:methyltransferase activity; P:pantothenate biosynthetic process; P:methylation	3.7275	0.350671	0.14936	11.6825	1.35073	0.935123		3.14595	0.251256	0.0969748	2.00559	0.286322	0.110778	2.53955e-10	0.730247	0.00119766	0.0146613	0.000296492				604	20	1.36361e-35	91.98	4	F:GO:0003864; F:GO:0008168; P:GO:0015940; P:GO:0032259	F:3-methyl-2-oxobutanoate hydroxymethyltransferase activity; F:methyltransferase activity; P:pantothenate biosynthetic process; P:methylation	EC:2.1.2.11	3-methyl-2-oxobutanoate hydroxymethyltransferase	no IPS match	no IPS match	no IPS match
contig_594	3-methyl-2-oxobutanoate hydroxymethyltransferase 2, mitochondrial	[START_GROUP1, START_GROUP2, LINEAR_GROUP1, GROUP1, GROUP2_VS_GROUP1, INTERPRO, BLASTED, MAPPED, ANNOTATED]	640	6.83e-145	F:GO:0003864; C:GO:0005739; F:GO:0008168; F:GO:0008270; P:GO:0015940; P:GO:0032259; F:GO:0050897	F:3-methyl-2-oxobutanoate hydroxymethyltransferase activity; C:mitochondrion; F:methyltransferase activity; F:zinc ion binding; P:pantothenate biosynthetic process; P:methylation; F:cobalt ion binding	4.76796	0.435123	0.171598	16.4489	1.98563	2.09594		3.90852	0.269862	0.0902783	2.31302	0.127599	0.456809	1.01016e-08	0.716292	0.00100366	0.00992969	0.000678409				640	20	6.83181e-145	99.15	7	F:GO:0003864; C:GO:0005739; F:GO:0008168; F:GO:0008270; P:GO:0015940; P:GO:0032259; F:GO:0050897	F:3-methyl-2-oxobutanoate hydroxymethyltransferase activity; C:mitochondrion; F:methyltransferase activity; F:zinc ion binding; P:pantothenate biosynthetic process; P:methylation; F:cobalt ion binding	EC:2.1.2.11	3-methyl-2-oxobutanoate hydroxymethyltransferase	IPR003700 (PFAM); IPR003700 (TIGRFAM); IPR040442 (G3DSA:3.20.20.GENE3D); PTHR20881:SF7 (PANTHER); IPR003700 (PANTHER); IPR003700 (CDD); IPR015813 (SUPERFAMILY)	F:GO:0003824; F:GO:0003864; P:GO:0015940	F:catalytic activity; F:3-methyl-2-oxobutanoate hydroxymethyltransferase activity; P:pantothenate biosynthetic process
contig_595	3-methyl-2-oxobutanoate hydroxymethyltransferase 2, mitochondrial	[CURVED_GROUP2, START_GROUP2, LINEAR_GROUP1, START_GROUP1, GROUP1, GROUP2_VS_GROUP1, INTERPRO, BLASTED, MAPPED, ANNOTATED]	1300	0	F:GO:0000287; F:GO:0003864; C:GO:0005739; F:GO:0008168; F:GO:0008270; P:GO:0015940; P:GO:0032259; F:GO:0050897	F:magnesium ion binding; F:3-methyl-2-oxobutanoate hydroxymethyltransferase activity; C:mitochondrion; F:methyltransferase activity; F:zinc ion binding; P:pantothenate biosynthetic process; P:methylation; F:cobalt ion binding	4.7399	3.03221	2.69429	6.32088	3.68693	1.84346		0.621989	0.154228	0.214534	0.334792	0.136723	0.20669	1.7558e-23	0.888236	1.67574e-12	0.00867275	0.000273775			0.00543683	1300	20	0	97.5	8	F:GO:0000287; F:GO:0003864; C:GO:0005739; F:GO:0008168; F:GO:0008270; P:GO:0015940; P:GO:0032259; F:GO:0050897	F:magnesium ion binding; F:3-methyl-2-oxobutanoate hydroxymethyltransferase activity; C:mitochondrion; F:methyltransferase activity; F:zinc ion binding; P:pantothenate biosynthetic process; P:methylation; F:cobalt ion binding	EC:2.1.2.11	3-methyl-2-oxobutanoate hydroxymethyltransferase	IPR003700 (PFAM); IPR040442 (G3DSA:3.20.20.GENE3D); IPR003700 (TIGRFAM); IPR003700 (PIRSF); PTHR20881:SF7 (PANTHER); IPR003700 (PANTHER); IPR003700 (HAMAP); IPR003700 (CDD); IPR015813 (SUPERFAMILY)	F:GO:0003824; F:GO:0003864; P:GO:0015940	F:catalytic activity; F:3-methyl-2-oxobutanoate hydroxymethyltransferase activity; P:pantothenate biosynthetic process
contig_26572	3-oxoacyl-[acyl-carrier-protein] synthase I, chloroplastic	[CURVED_GROUP1, LINEAR_GROUP2, LINEAR_GROUP1, START_GROUP1, GROUP1, GROUP2_VS_GROUP1, INTERPRO, BLASTED, MAPPED, ANNOTATED]	1487	0	F:GO:0004315; P:GO:0006633	F:3-oxoacyl-[acyl-carrier-protein] synthase activity; P:fatty acid biosynthetic process	24.0426	14.4069	13.5706	25.2373	17.2032	18.0058		1.8649	1.71805	2.55147	0.508021	0.553257	0.350277	8.38726e-09	0.732907	3.69801e-17		0.000583257	0.0340873	0.0165157		1487	20	0	96.3	2	F:GO:0004315; P:GO:0006633	F:3-oxoacyl-[acyl-carrier-protein] synthase activity; P:fatty acid biosynthetic process	EC:2.3.1.41; EC:2.3.1.85	Beta-ketoacyl-[acyl-carrier-protein] synthase I; Fatty-acid synthase	IPR016039 (G3DSA:3.40.47.GENE3D); IPR014030 (PFAM); IPR016039 (G3DSA:3.40.47.GENE3D); IPR014031 (PFAM); PTHR11712 (PANTHER); PTHR11712:SF226 (PANTHER); cd00834 (CDD); IPR016039 (SUPERFAMILY); IPR016039 (SUPERFAMILY)	F:GO:0003824	F:catalytic activity
contig_176	3-oxoacyl-[acyl-carrier-protein] synthase, mitochondrial	[START_GROUP1, START_GROUP2, LINEAR_GROUP1, GROUP1, GROUP2_VS_GROUP1, INTERPRO, BLASTED, MAPPED, ANNOTATED]	1314	0	F:GO:0004315; C:GO:0005739; P:GO:0006633	F:3-oxoacyl-[acyl-carrier-protein] synthase activity; C:mitochondrion; P:fatty acid biosynthetic process	3.58377	2.40006	2.23392	4.23051	3.07647	2.74716		0.448148	0.234594	0.178668	0.193382	0.0290676	0.0608716	1.16174e-09	0.729634	3.04109e-13	0.011739	4.44011e-05				1314	20	0	93.64	3	F:GO:0004315; C:GO:0005739; P:GO:0006633	F:3-oxoacyl-[acyl-carrier-protein] synthase activity; C:mitochondrion; P:fatty acid biosynthetic process	EC:2.3.1.41; EC:2.3.1.85	Beta-ketoacyl-[acyl-carrier-protein] synthase I; Fatty-acid synthase	IPR014031 (PFAM); IPR016039 (G3DSA:3.40.47.GENE3D); IPR017568 (TIGRFAM); IPR016039 (G3DSA:3.40.47.GENE3D); IPR014030 (PFAM); IPR017568 (PIRSF); PTHR11712 (PANTHER); PTHR11712:SF299 (PANTHER); cd00834 (CDD); IPR016039 (SUPERFAMILY); IPR016039 (SUPERFAMILY)	F:GO:0003824; P:GO:0006633; F:GO:0016747	F:catalytic activity; P:fatty acid biosynthetic process; F:transferase activity, transferring acyl groups other than amino-acyl groups
contig_10422	40S ribosomal protein S14-2-like	[START_GROUP1, LINEAR_GROUP1, GROUP1, INTERPRO, BLASTED, MAPPED, ANNOTATED]	613	2.42e-40	P:GO:0000028; P:GO:0000462; F:GO:0003735; C:GO:0005840; P:GO:0006412; F:GO:0048027; F:GO:0070181	P:ribosomal small subunit assembly; P:maturation of SSU-rRNA from tricistronic rRNA transcript (SSU-rRNA, 5.8S rRNA, LSU-rRNA); F:structural constituent of ribosome; C:ribosome; P:translation; F:mRNA 5'-UTR binding; F:small ribosomal subunit rRNA binding	10.3406	4.57232	3.77745	11.4709	4.69629	2.99717		3.18136	0.734216	0.551769	1.3917	0.0714505	0.241971	1.02199e-11	0.732159	7.68675e-14		7.30126e-06				613	20	2.41593e-40	100	7	P:GO:0000028; P:GO:0000462; F:GO:0003735; C:GO:0005840; P:GO:0006412; F:GO:0048027; F:GO:0070181	P:ribosomal small subunit assembly; P:maturation of SSU-rRNA from tricistronic rRNA transcript (SSU-rRNA, 5.8S rRNA, LSU-rRNA); F:structural constituent of ribosome; C:ribosome; P:translation; F:mRNA 5'-UTR binding; F:small ribosomal subunit rRNA binding			IPR001971 (PIRSF); IPR001971 (PFAM); IPR036967 (G3DSA:3.30.420.GENE3D); mobidb-lite (MOBIDB_LITE); IPR001971 (PANTHER); PTHR11759:SF11 (PANTHER); SSF53137 (SUPERFAMILY)	F:GO:0003735; C:GO:0005840; P:GO:0006412	F:structural constituent of ribosome; C:ribosome; P:translation
contig_435	40S ribosomal protein S15-4	[START_GROUP1, LINEAR_GROUP1, GROUP1, INTERPRO, BLASTED, MAPPED, ANNOTATED]	607	2.07e-84	P:GO:0000028; F:GO:0003723; F:GO:0003735; P:GO:0006412; C:GO:0015935	P:ribosomal small subunit assembly; F:RNA binding; F:structural constituent of ribosome; P:translation; C:small ribosomal subunit	148.237	80.7349	66.8774	158.247	98.4404	64.4539		38.1884	8.81866	5.18707	23.6702	2.24978	3.34022	1.47793e-09	0.704388	7.38125e-20		1.95947e-05				607	20	2.07391e-84	100	5	P:GO:0000028; F:GO:0003723; F:GO:0003735; P:GO:0006412; C:GO:0015935	P:ribosomal small subunit assembly; F:RNA binding; F:structural constituent of ribosome; P:translation; C:small ribosomal subunit			IPR002222 (PRINTS); IPR005713 (TIGRFAM); IPR002222 (PIRSF); IPR002222 (PFAM); IPR023575 (G3DSA:3.30.860.GENE3D); PTHR11880:SF20 (PANTHER); IPR002222 (PANTHER); IPR002222 (HAMAP); IPR023575 (SUPERFAMILY)	F:GO:0003735; C:GO:0005840; P:GO:0006412; C:GO:0015935	F:structural constituent of ribosome; C:ribosome; P:translation; C:small ribosomal subunit
contig_14486	40S ribosomal protein S15a-5	[CURVED_GROUP2, START_GROUP1, LINEAR_GROUP1, GROUP1, GROUP2_VS_GROUP1, INTERPRO, BLASTED, MAPPED, ANNOTATED]	348	3.1e-47	F:GO:0003735; C:GO:0005840; P:GO:0006412	F:structural constituent of ribosome; C:ribosome; P:translation	10.3507	7.45737	5.75942	8.62555	7.48453	3.9664		0.787025	0.904199	0.832595	0.999383	0.0499091	0.400887	2.75543e-11	0.755034	2.57852e-16		0.000854637			0.0289173	348	20	3.09561e-47	97.52	3	F:GO:0003735; C:GO:0005840; P:GO:0006412	F:structural constituent of ribosome; C:ribosome; P:translation			G3DSA:3.30.1370.30 (GENE3D); IPR000630 (PFAM); IPR000630 (PANTHER); PTHR11758:SF11 (PANTHER); IPR035987 (SUPERFAMILY)	F:GO:0003735; C:GO:0005840; P:GO:0006412	F:structural constituent of ribosome; C:ribosome; P:translation
contig_19730	40S ribosomal protein S30	[START_GROUP1, LINEAR_GROUP1, GROUP1, INTERPRO, BLASTED, MAPPED, ANNOTATED]	583	5.31e-27	F:GO:0003735; C:GO:0005840; P:GO:0006412	F:structural constituent of ribosome; C:ribosome; P:translation	24.1555	6.74754	4.69545	27.8162	10.3126	5.98235		11.3851	0.677116	0.424112	7.66848	0.266238	0.769176	1.63227e-09	0.705328	9.18055e-13		3.50288e-05				583	20	5.3057e-27	98.69	3	F:GO:0003735; C:GO:0005840; P:GO:0006412	F:structural constituent of ribosome; C:ribosome; P:translation			IPR006846 (PFAM); mobidb-lite (MOBIDB_LITE); mobidb-lite (MOBIDB_LITE); PTHR12650:SF15 (PANTHER); PTHR12650 (PANTHER)	F:GO:0003735; C:GO:0005622; C:GO:0005840; P:GO:0006412	F:structural constituent of ribosome; C:intracellular; C:ribosome; P:translation
contig_20797	40S ribosomal protein S30	[START_GROUP1, LINEAR_GROUP1, GROUP1, INTERPRO, BLASTED, MAPPED, ANNOTATED]	535	6.7e-29	F:GO:0003735; C:GO:0005840; P:GO:0006412	F:structural constituent of ribosome; C:ribosome; P:translation	146.734	56.7578	38.7933	183.249	75.6355	49.6066		48.9363	10.8955	3.02247	34.8236	3.10782	1.61756	2.29924e-12	0.750754	1.40085e-17		4.04711e-06				535	20	6.69688e-29	98.09	3	F:GO:0003735; C:GO:0005840; P:GO:0006412	F:structural constituent of ribosome; C:ribosome; P:translation			IPR006846 (PFAM); mobidb-lite (MOBIDB_LITE); mobidb-lite (MOBIDB_LITE); PTHR12650:SF15 (PANTHER); PTHR12650 (PANTHER)	F:GO:0003735; C:GO:0005622; C:GO:0005840; P:GO:0006412	F:structural constituent of ribosome; C:intracellular; C:ribosome; P:translation
contig_5751	40S ribosomal protein SA-like	[CURVED_GROUP1, START_GROUP1, LINEAR_GROUP1, GROUP1, INTERPRO, BLASTED, MAPPED, ANNOTATED]	493	1.61e-109	P:GO:0000028; F:GO:0003735; P:GO:0006412; C:GO:0015935	P:ribosomal small subunit assembly; F:structural constituent of ribosome; P:translation; C:small ribosomal subunit	21.207	10.3478	9.52099	29.1085	12.4958	10.2796		7.19885	1.25779	0.443233	4.94702	0.939544	0.687574	3.29958e-09	0.700586	6.05941e-15		0.0024231		0.0494991		493	20	1.61315e-109	99.74	4	P:GO:0000028; F:GO:0003735; P:GO:0006412; C:GO:0015935	P:ribosomal small subunit assembly; F:structural constituent of ribosome; P:translation; C:small ribosomal subunit			IPR001865 (PRINTS); IPR005707 (TIGRFAM); G3DSA:3.40.50.10490 (GENE3D); IPR001865 (PFAM); PTHR11489:SF15 (PANTHER); IPR005707 (PANTHER); IPR001865 (CDD); IPR023591 (SUPERFAMILY)	F:GO:0003735; C:GO:0005622; C:GO:0005840; P:GO:0006412; C:GO:0015935	F:structural constituent of ribosome; C:intracellular; C:ribosome; P:translation; C:small ribosomal subunit
contig_25934	43kDa postsynaptic protein	[CURVED_GROUP1, START_GROUP2, LINEAR_GROUP1, START_GROUP1, GROUP1, GROUP2_VS_GROUP1, INTERPRO, BLASTED, MAPPED, ANNOTATED]	242	1.28e-39	F:GO:0016874	F:ligase activity	34.8231	10.2354	7.05105	53.4515	17.9233	16.5131		10.9449	1.4335	1.99499	5.28059	0.80786	1.29888	8.71309e-17	0.851356	1.70709e-12	0.00300417	0.000345503		0.0156227		242	20	1.27944e-39	86.96	1	F:GO:0016874	F:ligase activity			no IPS match	no IPS match	no IPS match
contig_29946	43kDa postsynaptic protein	[CURVED_GROUP2, LINEAR_GROUP2, LINEAR_GROUP1, START_GROUP1, GROUP1, GROUP2_VS_GROUP1, INTERPRO, BLASTED, MAPPED, ANNOTATED]	293	5e-57	F:GO:0046872	F:metal ion binding	7.98931	10.963	11.9939	7.05756	11.8155	12.2714		0.875655	0.774175	0.648177	0.88503	0.509882	0.678395	6.16544e-08	0.717351	7.85177e-15		0.000201912	0.0343722		0.0357584	293	20	5.00217e-57	71.38	1	F:GO:0046872	F:metal ion binding			no IPS match	no IPS match	no IPS match
contig_31304	43kDa postsynaptic protein	[CURVED_GROUP1, START_GROUP2, LINEAR_GROUP1, START_GROUP1, GROUP1, GROUP2_VS_GROUP1, INTERPRO, BLASTED, MAPPED, ANNOTATED]	242	1.28e-39	F:GO:0016874	F:ligase activity	34.8656	12.665	10.0978	52.3472	21.2225	23.6186		12.5409	1.0649	2.99369	7.22861	0.0299449	2.31526	9.75009e-09	0.756745	1.33468e-11	0.00710357	0.0026102		0.0305955		242	20	1.27944e-39	86.96	1	F:GO:0016874	F:ligase activity			no IPS match	no IPS match	no IPS match
contig_31372	43kDa postsynaptic protein	[CURVED_GROUP2, START_GROUP2, LINEAR_GROUP2, LINEAR_GROUP1, START_GROUP1, GROUP1, GROUP2_VS_GROUP1, INTERPRO, BLASTED, MAPPED, ANNOTATED]	391	4.11e-37	F:GO:0016829	F:lyase activity	14.812	21.3396	23.2933	9.72323	16.0994	9.28402		2.69683	1.79463	2.82291	1.84131	0.0741961	0.401562	1.35868e-08	0.755962	8.6471e-12	0.0237926	0.025919	0.0341591		0.00536978	391	20	4.11287e-37	91.26	1	F:GO:0016829	F:lyase activity			mobidb-lite (MOBIDB_LITE); mobidb-lite (MOBIDB_LITE)	no GO terms	no GO terms
contig_31373	43kDa postsynaptic protein	[CURVED_GROUP2, START_GROUP2, LINEAR_GROUP2, START_GROUP1, GROUP2_VS_GROUP1, INTERPRO, BLASTED, MAPPED, ANNOTATED]	530	1.75e-35	F:GO:0016829	F:lyase activity	12.2012	15.609	15.2738	7.95535	12.19	6.78216		1.24159	0.676604	2.25243	0.719265	1.02633	0.652368	7.37425e-09	0.748256	5.33431e-16	0.000828726		0.00619708		0.00249935	530	20	1.74758e-35	91.15	1	F:GO:0016829	F:lyase activity			mobidb-lite (MOBIDB_LITE); mobidb-lite (MOBIDB_LITE)	no GO terms	no GO terms
contig_7272	43kDa postsynaptic protein	[START_GROUP1, START_GROUP2, LINEAR_GROUP1, GROUP1, GROUP2_VS_GROUP1, INTERPRO, BLASTED, MAPPED]	1353	0	F:GO:0016874	F:ligase activity	40.3927	23.7002	20.4815	52.8811	30.3563	22.6579		6.84967	1.3582	0.413294	5.97474	0.884653	2.10318	1.1038e-13	0.807433	1.23705e-17	0.0380205	3.28964e-06				1353	20	0	79.92	1	F:GO:0016874	F:ligase activity			IPR013083 (G3DSA:3.30.40.GENE3D); IPR001841 (PFAM); mobidb-lite (MOBIDB_LITE); PTHR22937 (PANTHER); PTHR22937:SF96 (PANTHER); IPR001841 (PROSITE_PROFILES); SSF57850 (SUPERFAMILY)	no GO terms	no GO terms
contig_8482	43kDa postsynaptic protein	[CURVED_GROUP2, CURVED_GROUP1, START_GROUP2, LINEAR_GROUP1, START_GROUP1, GROUP1, GROUP2_VS_GROUP1, INTERPRO, BLASTED]	338	2.21e-56			11.7692	11.086	12.0915	14.9919	11.7692	10.0548		0.823798	0.536013	0.200118	0.390144	0.22103	1.00424	2.16084e-06	0.705933	2.38824e-16	0.00514646	0.045577		0.0423039	0.00178761	338	20	2.21264e-56	94.56						PTHR31150 (PANTHER); PTHR31150:SF2 (PANTHER)	no GO terms	no GO terms
contig_43686	4CL3	[CURVED_GROUP2, CURVED_GROUP1, LINEAR_GROUP2, LINEAR_GROUP1, START_GROUP1, GROUP1, GROUP2_VS_GROUP1, INTERPRO, BLASTED, MAPPED, ANNOTATED]	829	2.19e-158	F:GO:0016874	F:ligase activity	8.85063	2.536	2.83186	11.0823	5.19879	2.2824		1.86518	0.201288	0.243391	2.18277	1.06638	0.808873	3.17207e-12	0.798301	1.75863e-10		0.00220051	0.035698	0.0236529	0.0403035	829	20	2.18896e-158	91.08	1	F:GO:0016874	F:ligase activity			IPR000873 (PFAM); G3DSA:3.40.50.12780 (GENE3D); PTHR24096:SF207 (PANTHER); PTHR24096 (PANTHER); SSF56801 (SUPERFAMILY)	F:GO:0003824	F:catalytic activity
contig_20515	4-coumarate--CoA ligase 2-like	[START_GROUP1, START_GROUP2, LINEAR_GROUP1, GROUP1, GROUP2_VS_GROUP1, INTERPRO, BLASTED, MAPPED, ANNOTATED]	462	2.6e-102	C:GO:0016021; F:GO:0016207	C:integral component of membrane; F:4-coumarate-CoA ligase activity	5.04612	1.27539	0.887229	15.959	10.2475	5.92226		2.6538	0.488354	0.211591	3.39758	4.07486	1.94752	8.09858e-09	0.701637	0.000486619	0.000273772	0.00413398				462	20	2.60182e-102	91.99	2	C:GO:0016021; F:GO:0016207	C:integral component of membrane; F:4-coumarate-CoA ligase activity	EC:6.2.1.12	4-coumarate--CoA ligase	IPR000873 (PFAM); G3DSA:3.40.50.980 (GENE3D); PTHR24096:SF169 (PANTHER); PTHR24096 (PANTHER); SSF56801 (SUPERFAMILY)	F:GO:0003824	F:catalytic activity
contig_832	4-coumarate--CoA ligase-like 5	[CURVED_GROUP1, START_GROUP2, LINEAR_GROUP1, START_GROUP1, GROUP1, GROUP2_VS_GROUP1, INTERPRO, BLASTED, MAPPED, ANNOTATED]	2075	0	C:GO:0016021; F:GO:0016874	C:integral component of membrane; F:ligase activity	22.3851	1.91899	3.78869	82.6931	6.53255	10.1771		19.2526	0.346535	1.9635	13.9955	0.197405	1.91232	2.90521e-13	0.792121	2.83636e-08	0.0051569	0.000409071		0.00393788		2075	20	0	90.64	2	C:GO:0016021; F:GO:0016874	C:integral component of membrane; F:ligase activity			G3DSA:3.40.50.12780 (GENE3D); IPR000873 (PFAM); IPR025110 (PFAM); G3DSA:3.30.300.30 (GENE3D); mobidb-lite (MOBIDB_LITE); PTHR24096:SF186 (PANTHER); PTHR24096 (PANTHER); cd05904 (CDD); SSF56801 (SUPERFAMILY)	F:GO:0003824	F:catalytic activity
contig_16274	4-coumarate--CoA ligase-like 9	[START_GROUP1, START_GROUP2, LINEAR_GROUP1, GROUP1, GROUP2_VS_GROUP1, INTERPRO, BLASTED, MAPPED, ANNOTATED]	1218	0	F:GO:0016874	F:ligase activity	4.03609	0.942416	0.886746	8.42608	2.0757	1.30427		2.38569	0.0879324	0.0346658	2.07872	0.219156	0.276041	1.08773e-08	0.71136	4.63051e-05	0.0336027	0.000175478				1218	20	0	84.67	1	F:GO:0016874	F:ligase activity			IPR000873 (PFAM); G3DSA:3.30.300.30 (GENE3D); G3DSA:3.40.50.12780 (GENE3D); PTHR24096:SF255 (PANTHER); PTHR24096 (PANTHER); SSF56801 (SUPERFAMILY)	F:GO:0003824	F:catalytic activity
contig_39316	4-diphosphocytidyl-2-C-methyl-D-erythritol kinase, chloroplastic	[START_GROUP1, START_GROUP2, LINEAR_GROUP1, GROUP1, GROUP2_VS_GROUP1, INTERPRO, BLASTED, MAPPED, ANNOTATED]	614	5.67e-30	F:GO:0005524; P:GO:0016114; P:GO:0016310; F:GO:0050515	F:ATP binding; P:terpenoid biosynthetic process; P:phosphorylation; F:4-(cytidine 5'-diphospho)-2-C-methyl-D-erythritol kinase activity	15.7796	10.6485	9.41408	11.7542	9.09205	6.60166		1.25606	1.84866	0.593895	1.46916	0.223498	0.79948	1.67811e-09	0.72435	1.83589e-15	0.00629839	6.76379e-05				614	20	5.66693e-30	96.83	4	F:GO:0005524; P:GO:0016114; P:GO:0016310; F:GO:0050515	F:ATP binding; P:terpenoid biosynthetic process; P:phosphorylation; F:4-(cytidine 5'-diphospho)-2-C-methyl-D-erythritol kinase activity	EC:2.7.1.148	4-(cytidine 5'-diphospho)-2-C-methyl-D-erythritol kinase	mobidb-lite (MOBIDB_LITE); mobidb-lite (MOBIDB_LITE); PTHR43527 (PANTHER)	no GO terms	no GO terms
contig_64280	4-hydroxy-3-methylbut-2-enyl diphosphate reductase isoform X2	[CURVED_GROUP2, START_GROUP1, START_GROUP2, GROUP2_VS_GROUP1, INTERPRO, BLASTED, MAPPED, ANNOTATED]	259	2.75e-08	F:GO:0003676	F:nucleic acid binding	7.47394	7.47394	8.38539	5.28644	4.84895	3.49999		1.20036	0.596847	1.24119	0.596847	0.937693	0.289378	1.28864e-08	0.712041	4.25653e-13	0.00738516				0.0320743	259	20	2.74685e-08	84.43	1	F:GO:0003676	F:nucleic acid binding			no IPS match	no IPS match	no IPS match
contig_1745	4-hydroxy-3-methylbut-2-enyl diphosphate reductase, chloroplastic	[CURVED_GROUP2, START_GROUP1, GROUP2_VS_GROUP1, INTERPRO, BLASTED, MAPPED, ANNOTATED]	213	6.25e-42	P:GO:0019288; F:GO:0046872; P:GO:0050992; F:GO:0051745; P:GO:0055114	P:isopentenyl diphosphate biosynthetic process, methylerythritol 4-phosphate pathway; F:metal ion binding; P:dimethylallyl diphosphate biosynthetic process; F:4-hydroxy-3-methylbut-2-en-1-yl diphosphate reductase activity; P:oxidation-reduction process	10.5878	10.9993	10.8497	10.1388	9.52152	6.8091		0.2904	0.457063	0.324543	0.417868	0.504031	0.746146	6.17401e-16	0.803348	7.68423e-25					4.92251e-07	213	20	6.24908e-42	98.29	5	P:GO:0019288; F:GO:0046872; P:GO:0050992; F:GO:0051745; P:GO:0055114	P:isopentenyl diphosphate biosynthetic process, methylerythritol 4-phosphate pathway; F:metal ion binding; P:dimethylallyl diphosphate biosynthetic process; F:4-hydroxy-3-methylbut-2-en-1-yl diphosphate reductase activity; P:oxidation-reduction process	EC:1.17.1; EC:1.17.1.2	Acting on CH or CH(2) groups; Acting on CH or CH(2) groups	PTHR31619 (PANTHER); PTHR31619:SF2 (PANTHER)	no GO terms	no GO terms
contig_9417	4-hydroxyphenylpyruvate dioxygenase	[CURVED_GROUP2, START_GROUP2, LINEAR_GROUP2, START_GROUP1, GROUP2_VS_GROUP1, INTERPRO, BLASTED, MAPPED, ANNOTATED]	1344	3.33e-25	C:GO:0016021; F:GO:0051213; P:GO:0055114	C:integral component of membrane; F:dioxygenase activity; P:oxidation-reduction process	4.31231	4.66018	4.41733	3.39996	4.22698	2.22507		0.0451176	0.31732	0.794221	0.0591638	0.349687	0.297706	9.78373e-09	0.748174	1.21173e-14	0.0270471		0.0134829		0.00171325	1344	20	3.33243e-25	92.28	3	C:GO:0016021; F:GO:0051213; P:GO:0055114	C:integral component of membrane; F:dioxygenase activity; P:oxidation-reduction process			PTHR36377 (PANTHER)	no GO terms	no GO terms
contig_32448	4-hydroxy-tetrahydrodipicolinate synthase, chloroplastic	[CURVED_GROUP2, START_GROUP1, LINEAR_GROUP1, GROUP1, GROUP2_VS_GROUP1, INTERPRO, BLASTED, MAPPED, ANNOTATED]	963	1.17e-70	F:GO:0016829	F:lyase activity	17.9869	13.6898	12.7917	16.4714	12.7168	8.63173		1.57676	0.645381	1.70488	1.28528	0.565248	0.594266	3.86816e-11	0.771483	1.88856e-18		0.0042769			0.00538985	963	20	1.17474e-70	72.39	1	F:GO:0016829	F:lyase activity			IPR013785 (G3DSA:3.20.20.GENE3D); IPR002220 (PFAM); PTHR12128:SF49 (PANTHER); IPR002220 (PANTHER); SSF51569 (SUPERFAMILY)	F:GO:0003824; F:GO:0016829	F:catalytic activity; F:lyase activity
contig_65215	4-hydroxy-tetrahydrodipicolinate synthase, chloroplastic	[START_GROUP1, START_GROUP2, LINEAR_GROUP2, GROUP2_VS_GROUP1, INTERPRO, BLASTED, MAPPED]	600	1.79e-05	F:GO:0003824; F:GO:0008840; P:GO:0009089; F:GO:0016829	F:catalytic activity; F:4-hydroxy-tetrahydrodipicolinate synthase; P:lysine biosynthetic process via diaminopimelate; F:lyase activity	11.9727	11.0308	10.2805	13.8404	9.68989	5.93845		1.24914	0.611636	1.22327	1.63391	0.15641	0.970107	9.62292e-09	0.710294	3.8033e-15	0.0263835		3.38157e-05			600	7	1.79481e-05	84.52	4	F:GO:0003824; F:GO:0008840; P:GO:0009089; F:GO:0016829	F:catalytic activity; F:4-hydroxy-tetrahydrodipicolinate synthase; P:lysine biosynthetic process via diaminopimelate; F:lyase activity			no IPS match	no IPS match	no IPS match
contig_16984	4-sulfomuconolactone hydrolase	[CURVED_GROUP2, START_GROUP1, LINEAR_GROUP1, GROUP1, GROUP2_VS_GROUP1, INTERPRO, BLASTED, MAPPED, ANNOTATED]	1606	0	C:GO:0005737; F:GO:0016831; F:GO:0018732; P:GO:0019748; F:GO:0102998	C:cytoplasm; F:carboxy-lyase activity; F:sulfolactone hydrolase activity; P:secondary metabolic process; F:4-sulfomuconolactone hydrolase activity	10.928	8.43121	8.16326	9.24419	8.36118	4.80174		0.956318	0.547236	0.962912	0.777584	0.108146	0.238453	3.89399e-11	0.766695	1.46792e-17		0.0261413			0.000830561	1606	20	0	93.01	5	C:GO:0005737; F:GO:0016831; F:GO:0018732; P:GO:0019748; F:GO:0102998	C:cytoplasm; F:carboxy-lyase activity; F:sulfolactone hydrolase activity; P:secondary metabolic process; F:4-sulfomuconolactone hydrolase activity	EC:3.1.1.1; EC:3.1.1.92	Carboxylesterase; 4-sulfomuconolactone hydrolase	IPR006680 (PFAM); G3DSA:3.20.20.140 (GENE3D); PTHR21240:SF1 (PANTHER); IPR032465 (PANTHER); IPR032466 (SUPERFAMILY)	F:GO:0016787; F:GO:0016831	F:hydrolase activity; F:carboxy-lyase activity
contig_22670	50S ribosomal protein 6, chloroplastic	[START_GROUP1, START_GROUP2, LINEAR_GROUP1, GROUP1, GROUP2_VS_GROUP1, INTERPRO, BLASTED, MAPPED, ANNOTATED]	1696	8.7e-42	F:GO:0003735; C:GO:0005840; P:GO:0006412; C:GO:0009507; F:GO:0019843	F:structural constituent of ribosome; C:ribosome; P:translation; C:chloroplast; F:rRNA binding	12.1701	9.0702	7.15562	8.62647	7.89725	4.35668		1.05005	0.229311	0.754984	0.883834	0.17482	0.446871	4.06562e-12	0.781857	6.60174e-16	0.0014388	1.99208e-05				1696	20	8.69809e-42	77.96	5	F:GO:0003735; C:GO:0005840; P:GO:0006412; C:GO:0009507; F:GO:0019843	F:structural constituent of ribosome; C:ribosome; P:translation; C:chloroplast; F:rRNA binding			IPR020526 (PFAM); IPR020526 (PANTHER); IPR020526 (PRODOM)	F:GO:0003735; C:GO:0005840; P:GO:0006412; C:GO:0009507; F:GO:0019843	F:structural constituent of ribosome; C:ribosome; P:translation; C:chloroplast; F:rRNA binding
contig_19707	50S ribosomal protein L1, chloroplastic	[CURVED_GROUP2, CURVED_GROUP1, START_GROUP2, LINEAR_GROUP2, LINEAR_GROUP1, START_GROUP1, GROUP1, GROUP2_VS_GROUP1, INTERPRO, BLASTED, MAPPED, ANNOTATED]	282	7.57e-60	P:GO:0000470; F:GO:0003723; F:GO:0003735; C:GO:0005634; P:GO:0006412; C:GO:0009535; C:GO:0009570; C:GO:0009941	P:maturation of LSU-rRNA; F:RNA binding; F:structural constituent of ribosome; C:nucleus; P:translation; C:chloroplast thylakoid membrane; C:chloroplast stroma; C:chloroplast envelope	25.949	41.637	39.6603	16.0654	38.9056	27.2249		3.28846	0.582579	1.22554	1.96386	3.74152	0.944592	1.52868e-21	0.89493	1.4901e-14	0.000936379	0.0031037	0.00924324	0.0190399	0.00917075	282	20	7.57401e-60	98.44	8	P:GO:0000470; F:GO:0003723; F:GO:0003735; C:GO:0005634; P:GO:0006412; C:GO:0009535; C:GO:0009570; C:GO:0009941	P:maturation of LSU-rRNA; F:RNA binding; F:structural constituent of ribosome; C:nucleus; P:translation; C:chloroplast thylakoid membrane; C:chloroplast stroma; C:chloroplast envelope			IPR016095 (G3DSA:3.40.50.GENE3D); IPR028364 (PFAM); G3DSA:3.30.190.20 (GENE3D); PTHR23105:SF54 (PANTHER); PTHR23105 (PANTHER); IPR028364 (CDD); IPR023674 (SUPERFAMILY)	no GO terms	no GO terms
contig_6721	50S ribosomal protein L1, chloroplastic	[CURVED_GROUP2, START_GROUP2, LINEAR_GROUP2, LINEAR_GROUP1, START_GROUP1, GROUP1, GROUP2_VS_GROUP1, INTERPRO, BLASTED, MAPPED, ANNOTATED]	888	1.52e-140	F:GO:0003723; F:GO:0003735; C:GO:0005634; P:GO:0006412; C:GO:0009535; C:GO:0009570; C:GO:0009941; C:GO:0015934	F:RNA binding; F:structural constituent of ribosome; C:nucleus; P:translation; C:chloroplast thylakoid membrane; C:chloroplast stroma; C:chloroplast envelope; C:large ribosomal subunit	37.7991	58.788	59.0851	25.2441	59.2144	40.7414		5.48718	0.707413	3.75586	3.13623	1.98957	2.52175	3.8327e-13	0.81902	5.42272e-16	0.00195401	0.00427387	0.000137179		6.538e-05	888	20	1.51782e-140	86.42	8	F:GO:0003723; F:GO:0003735; C:GO:0005634; P:GO:0006412; C:GO:0009535; C:GO:0009570; C:GO:0009941; C:GO:0015934	F:RNA binding; F:structural constituent of ribosome; C:nucleus; P:translation; C:chloroplast thylakoid membrane; C:chloroplast stroma; C:chloroplast envelope; C:large ribosomal subunit			IPR016095 (G3DSA:3.40.50.GENE3D); G3DSA:3.30.190.20 (GENE3D); IPR028364 (PFAM); IPR002143 (PIRSF); mobidb-lite (MOBIDB_LITE); PTHR23105:SF54 (PANTHER); PTHR23105 (PANTHER); IPR028364 (CDD); IPR023674 (SUPERFAMILY)	F:GO:0003723; F:GO:0003735; P:GO:0006412; C:GO:0015934	F:RNA binding; F:structural constituent of ribosome; P:translation; C:large ribosomal subunit
contig_6820	50S ribosomal protein L1, chloroplastic	[CURVED_GROUP2, CURVED_GROUP1, START_GROUP2, LINEAR_GROUP2, LINEAR_GROUP1, START_GROUP1, GROUP1, GROUP2_VS_GROUP1, INTERPRO, BLASTED, MAPPED, ANNOTATED]	282	3.92e-60	P:GO:0000470; F:GO:0003723; F:GO:0003735; C:GO:0005634; P:GO:0006412; C:GO:0009535; C:GO:0009570; C:GO:0009941	P:maturation of LSU-rRNA; F:RNA binding; F:structural constituent of ribosome; C:nucleus; P:translation; C:chloroplast thylakoid membrane; C:chloroplast stroma; C:chloroplast envelope	27.8004	41.9575	38.3615	18.3875	42.0481	29.266		3.9458	2.13987	1.8888	2.63134	1.38784	0.256852	3.49383e-13	0.843747	2.18733e-14	0.00497398	0.0122191	0.0173859	0.0399385	0.020105	282	20	3.92386e-60	98.44	8	P:GO:0000470; F:GO:0003723; F:GO:0003735; C:GO:0005634; P:GO:0006412; C:GO:0009535; C:GO:0009570; C:GO:0009941	P:maturation of LSU-rRNA; F:RNA binding; F:structural constituent of ribosome; C:nucleus; P:translation; C:chloroplast thylakoid membrane; C:chloroplast stroma; C:chloroplast envelope			IPR016095 (G3DSA:3.40.50.GENE3D); G3DSA:3.30.190.20 (GENE3D); IPR028364 (PFAM); PTHR23105:SF54 (PANTHER); PTHR23105 (PANTHER); IPR028364 (CDD); IPR023674 (SUPERFAMILY)	no GO terms	no GO terms
contig_16658	50S ribosomal protein L10, chloroplastic	[CURVED_GROUP2, START_GROUP2, LINEAR_GROUP2, START_GROUP1, GROUP2_VS_GROUP1, INTERPRO, BLASTED, MAPPED, ANNOTATED]	1778	6.44e-156	C:GO:0005840; P:GO:0042254	C:ribosome; P:ribosome biogenesis	14.812	13.081	11.591	8.50427	11.8622	6.48297		2.18225	0.609938	0.46583	1.4949	0.224748	0.491996	2.27462e-07	0.711328	2.56296e-16	0.00536794		0.0120774		0.00338703	1778	20	6.44259e-156	89.29	2	C:GO:0005840; P:GO:0042254	C:ribosome; P:ribosome biogenesis			G3DSA:3.30.70.1730 (GENE3D); IPR001790 (PFAM); IPR001790 (PANTHER); IPR022973 (HAMAP); cd05797 (CDD); SSF160369 (SUPERFAMILY)	C:GO:0005622; P:GO:0042254	C:intracellular; P:ribosome biogenesis
contig_24489	50S ribosomal protein L11, chloroplastic	[CURVED_GROUP2, START_GROUP2, LINEAR_GROUP2, LINEAR_GROUP1, START_GROUP1, GROUP1, GROUP2_VS_GROUP1, INTERPRO, BLASTED, MAPPED, ANNOTATED]	691	9.23e-89	P:GO:0000027; F:GO:0003735; C:GO:0005840; P:GO:0006412; F:GO:0070180	P:ribosomal large subunit assembly; F:structural constituent of ribosome; C:ribosome; P:translation; F:large ribosomal subunit rRNA binding	9.20822	6.63086	5.17035	5.47495	6.69334	3.49116		1.54114	0.761764	0.226899	0.95792	0.392185	0.301275	1.47303e-07	0.736984	1.01206e-11	0.00615865	0.0028298	0.0102538		0.0110116	691	20	9.23044e-89	94.89	5	P:GO:0000027; F:GO:0003735; C:GO:0005840; P:GO:0006412; F:GO:0070180	P:ribosomal large subunit assembly; F:structural constituent of ribosome; C:ribosome; P:translation; F:large ribosomal subunit rRNA binding			IPR036796 (G3DSA:3.30.1550.GENE3D); IPR020784 (PFAM); IPR020783 (PFAM); IPR006519 (TIGRFAM); IPR036769 (G3DSA:1.10.10.GENE3D); mobidb-lite (MOBIDB_LITE); IPR000911 (PANTHER); PTHR11661:SF7 (PANTHER); PD001367 (PRODOM); IPR000911 (HAMAP); IPR000911 (CDD); IPR036769 (SUPERFAMILY); IPR036796 (SUPERFAMILY)	F:GO:0003735; C:GO:0005840; P:GO:0006412	F:structural constituent of ribosome; C:ribosome; P:translation
contig_72025	50S ribosomal protein L13, chloroplastic	[CURVED_GROUP2, START_GROUP2, LINEAR_GROUP2, LINEAR_GROUP1, GROUP1, GROUP2_VS_GROUP1, INTERPRO, BLASTED, MAPPED, ANNOTATED]	381	6.61e-11	F:GO:0003735; C:GO:0005840; P:GO:0006412; F:GO:0008270; C:GO:0009507; C:GO:0016021	F:structural constituent of ribosome; C:ribosome; P:translation; F:zinc ion binding; C:chloroplast; C:integral component of membrane	2.63351	4.34249	7.53632	1.09263	4.93082	7.76044		0.370617	0.690242	0.534512	0.318201	0.41175	0.742821	2.81323e-27	0.769802		0.00498122	3.70857e-05	0.002821		0.00617942	381	20	6.61023e-11	94.15	6	F:GO:0003735; C:GO:0005840; P:GO:0006412; F:GO:0008270; C:GO:0009507; C:GO:0016021	F:structural constituent of ribosome; C:ribosome; P:translation; F:zinc ion binding; C:chloroplast; C:integral component of membrane			no IPS match	no IPS match	no IPS match
contig_27564	50S ribosomal protein L18 isoform X2	[CURVED_GROUP1, START_GROUP2, LINEAR_GROUP2, LINEAR_GROUP1, START_GROUP1, GROUP1, GROUP2_VS_GROUP1, INTERPRO, BLASTED, MAPPED, ANNOTATED]	1263	1.11e-88	F:GO:0003735; C:GO:0005840; P:GO:0006412	F:structural constituent of ribosome; C:ribosome; P:translation	4.45674	2.50218	2.48437	6.8298	2.39088	2.02579		1.3275	0.273553	0.107962	0.671587	0.0272646	0.0699731	2.90713e-12	0.826265	6.22566e-08	0.0345768	0.0039908	0.0444383	0.0225568		1263	20	1.10938e-88	79.96	3	F:GO:0003735; C:GO:0005840; P:GO:0006412	F:structural constituent of ribosome; C:ribosome; P:translation			IPR005484 (PFAM); G3DSA:3.30.420.100 (GENE3D); PTHR12899:SF8 (PANTHER); IPR005484 (PANTHER); cd00432 (CDD); SSF53137 (SUPERFAMILY)	F:GO:0003735; C:GO:0005622; C:GO:0005840; P:GO:0006412	F:structural constituent of ribosome; C:intracellular; C:ribosome; P:translation
contig_20450	50S ribosomal protein L18-like	[START_GROUP1, LINEAR_GROUP1, GROUP1, INTERPRO, BLASTED, MAPPED, ANNOTATED]	951	6.03e-62	F:GO:0003735; C:GO:0005840; P:GO:0006412	F:structural constituent of ribosome; C:ribosome; P:translation	23.5612	15.5029	14.0065	22.4147	17.4408	10.7713		2.01326	1.71188	0.242472	0.441173	0.408751	0.880522	2.42353e-15	0.792591	1.49552e-20		6.95192e-07				951	20	6.02825e-62	95.77	3	F:GO:0003735; C:GO:0005840; P:GO:0006412	F:structural constituent of ribosome; C:ribosome; P:translation			G3DSA:3.30.420.100 (GENE3D); IPR005484 (PFAM); IPR005484 (PANTHER); PTHR12899:SF6 (PANTHER); cd00432 (CDD); SSF53137 (SUPERFAMILY)	F:GO:0003735; C:GO:0005622; C:GO:0005840; P:GO:0006412	F:structural constituent of ribosome; C:intracellular; C:ribosome; P:translation
contig_26079	50S ribosomal protein L18-like	[CURVED_GROUP2, START_GROUP1, LINEAR_GROUP1, GROUP1, GROUP2_VS_GROUP1, INTERPRO, BLASTED, MAPPED, ANNOTATED]	923	2.01e-62	F:GO:0003735; C:GO:0005840; P:GO:0006412	F:structural constituent of ribosome; C:ribosome; P:translation	17.0819	12.6785	12.0452	14.8235	13.5747	9.04583		0.296159	0.425722	1.35922	1.00606	1.083	0.639637	6.0951e-10	0.738179	2.91485e-19		0.00240351			0.0232015	923	20	2.00607e-62	95.79	3	F:GO:0003735; C:GO:0005840; P:GO:0006412	F:structural constituent of ribosome; C:ribosome; P:translation			IPR005484 (PFAM); G3DSA:3.30.420.100 (GENE3D); IPR005484 (PANTHER); PTHR12899:SF6 (PANTHER); cd00432 (CDD); SSF53137 (SUPERFAMILY)	F:GO:0003735; C:GO:0005622; C:GO:0005840; P:GO:0006412	F:structural constituent of ribosome; C:intracellular; C:ribosome; P:translation
contig_21176	50S ribosomal protein L19-2, chloroplastic-like	[CURVED_GROUP2, START_GROUP2, LINEAR_GROUP2, LINEAR_GROUP1, START_GROUP1, GROUP1, GROUP2_VS_GROUP1, INTERPRO, BLASTED, MAPPED, ANNOTATED]	434	3.41e-64	F:GO:0003735; C:GO:0005840; P:GO:0006412	F:structural constituent of ribosome; C:ribosome; P:translation	85.966	64.6738	58.5683	54.0575	62.6267	42.5962		13.2445	4.46039	2.44263	7.31531	0.37899	0.917512	5.70523e-07	0.713297	9.22056e-17	0.00339188	0.00772453	0.0208658		0.0247948	434	20	3.40735e-64	99.19	3	F:GO:0003735; C:GO:0005840; P:GO:0006412	F:structural constituent of ribosome; C:ribosome; P:translation			IPR001857 (PRINTS); IPR038657 (G3DSA:2.30.30.GENE3D); IPR001857 (PIRSF); IPR001857 (TIGRFAM); IPR001857 (PFAM); IPR001857 (PANTHER); PTHR15680:SF10 (PANTHER); IPR008991 (SUPERFAMILY)	F:GO:0003735; C:GO:0005622; C:GO:0005840; P:GO:0006412	F:structural constituent of ribosome; C:intracellular; C:ribosome; P:translation
contig_28234	50S ribosomal protein L20	[START_GROUP1, LINEAR_GROUP1, GROUP1, INTERPRO, BLASTED, MAPPED, ANNOTATED]	711	1.36e-75	P:GO:0000027; F:GO:0003735; C:GO:0005840; P:GO:0006412; F:GO:0019843	P:ribosomal large subunit assembly; F:structural constituent of ribosome; C:ribosome; P:translation; F:rRNA binding	19.0259	12.3353	9.61273	19.6007	12.9101	8.56682		3.90298	1.37155	0.859754	2.16481	0.303129	0.624642	4.28583e-12	0.754726	9.79705e-18		3.99363e-06				711	20	1.35785e-75	98.1	5	P:GO:0000027; F:GO:0003735; C:GO:0005840; P:GO:0006412; F:GO:0019843	P:ribosomal large subunit assembly; F:structural constituent of ribosome; C:ribosome; P:translation; F:rRNA binding			IPR005813 (PRINTS); G3DSA:1.10.720.90 (GENE3D); IPR005813 (PFAM); IPR035566 (G3DSA:1.10.1900.GENE3D); IPR005813 (TIGRFAM); PTHR10986:SF18 (PANTHER); IPR005813 (PANTHER); PD002389 (PRODOM); IPR005813 (HAMAP); IPR005813 (CDD); IPR035566 (SUPERFAMILY)	F:GO:0003735; C:GO:0005622; C:GO:0005840; P:GO:0006412; F:GO:0019843	F:structural constituent of ribosome; C:intracellular; C:ribosome; P:translation; F:rRNA binding
contig_10050	50S ribosomal protein L22, chloroplastic-like	[START_GROUP1, LINEAR_GROUP1, GROUP1, INTERPRO, BLASTED, MAPPED, ANNOTATED]	613	4.06e-106	F:GO:0003735; P:GO:0006412; C:GO:0015934	F:structural constituent of ribosome; P:translation; C:large ribosomal subunit	19.9514	13.0638	11.6631	20.6046	15.7492	9.35517		2.87301	1.23193	1.05064	1.17422	0.328886	1.15359	4.66493e-10	0.706836	1.47613e-18		1.29854e-05				613	20	4.05693e-106	85.84	3	F:GO:0003735; P:GO:0006412; C:GO:0015934	F:structural constituent of ribosome; P:translation; C:large ribosomal subunit			IPR001063 (PFAM); IPR036394 (G3DSA:3.90.470.GENE3D); IPR005727 (PANTHER); PTHR13501:SF0 (PANTHER); IPR036394 (SUPERFAMILY)	F:GO:0003735; C:GO:0005840; P:GO:0006412; C:GO:0015934	F:structural constituent of ribosome; C:ribosome; P:translation; C:large ribosomal subunit
contig_50299	50S ribosomal protein L24, chloroplastic	[START_GROUP1, START_GROUP2, LINEAR_GROUP1, GROUP1, GROUP2_VS_GROUP1, INTERPRO, BLASTED, MAPPED, ANNOTATED]	1048	3.9e-104	F:GO:0003735; C:GO:0005840; P:GO:0006412	F:structural constituent of ribosome; C:ribosome; P:translation	28.8747	20.1213	17.8521	21.2522	20.4223	13.0494		1.89182	0.680733	1.11875	1.63365	0.0269818	1.66003	4.10487e-10	0.74131	1.10491e-17	0.0113651	2.98951e-05				1048	20	3.90383e-104	95.53	3	F:GO:0003735; C:GO:0005840; P:GO:0006412	F:structural constituent of ribosome; C:ribosome; P:translation			IPR014722 (G3DSA:2.30.30.GENE3D); IPR005824 (PFAM); IPR003256 (PFAM); IPR003256 (TIGRFAM); IPR003256 (PANTHER); PTHR12903:SF0 (PANTHER); IPR003256 (HAMAP); cd06089 (CDD); IPR008991 (SUPERFAMILY)	F:GO:0003735; C:GO:0005622; C:GO:0005840; P:GO:0006412	F:structural constituent of ribosome; C:intracellular; C:ribosome; P:translation
contig_53034	50S ribosomal protein L25	[START_GROUP1, LINEAR_GROUP1, GROUP1, INTERPRO, BLASTED, MAPPED]	207	1.48e-05	F:GO:0003729; F:GO:0003735; C:GO:0005739; C:GO:0005840; P:GO:0006412; F:GO:0008097	F:mRNA binding; F:structural constituent of ribosome; C:mitochondrion; C:ribosome; P:translation; F:5S rRNA binding	16.1552	7.42055	6.68623	12.7927	7.38191	4.36731		1.91379	0.854652	0.392242	2.17774	0	0.873666	5.52202e-11	0.721439	4.62794e-14		9.63558e-06				207	9	1.48126e-05	95.17	6	F:GO:0003729; F:GO:0003735; C:GO:0005739; C:GO:0005840; P:GO:0006412; F:GO:0008097	F:mRNA binding; F:structural constituent of ribosome; C:mitochondrion; C:ribosome; P:translation; F:5S rRNA binding			no IPS match	no IPS match	no IPS match
contig_31613	50S ribosomal protein L25-like	[CURVED_GROUP2, START_GROUP1, LINEAR_GROUP1, GROUP1, GROUP2_VS_GROUP1, INTERPRO, BLASTED, MAPPED, ANNOTATED]	347	4.68e-77	F:GO:0003729; F:GO:0003735; F:GO:0004812; C:GO:0005739; C:GO:0005840; P:GO:0006412; F:GO:0008097	F:mRNA binding; F:structural constituent of ribosome; F:aminoacyl-tRNA ligase activity; C:mitochondrion; C:ribosome; P:translation; F:5S rRNA binding	18.9326	10.4592	10.6646	18.9326	11.9998	5.25526		2.76239	1.08953	0.95125	2.48496	0.272549	1.38191	1.39725e-09	0.732748	8.24737e-15		0.0027789			0.0254593	347	20	4.68063e-77	92.55	7	F:GO:0003729; F:GO:0003735; F:GO:0004812; C:GO:0005739; C:GO:0005840; P:GO:0006412; F:GO:0008097	F:mRNA binding; F:structural constituent of ribosome; F:aminoacyl-tRNA ligase activity; C:mitochondrion; C:ribosome; P:translation; F:5S rRNA binding			PTHR33284:SF2 (PANTHER); PTHR33284 (PANTHER)	no GO terms	no GO terms
contig_31614	50S ribosomal protein L25-like	[START_GROUP1, LINEAR_GROUP1, GROUP1, INTERPRO, BLASTED, MAPPED, ANNOTATED]	1015	2.49e-160	F:GO:0003729; F:GO:0003735; C:GO:0005739; C:GO:0005840; P:GO:0006412; F:GO:0008097	F:mRNA binding; F:structural constituent of ribosome; C:mitochondrion; C:ribosome; P:translation; F:5S rRNA binding	13.4075	9.02416	8.38041	14.0161	9.17631	6.73593		1.09606	0.969655	0.111193	1.2671	0.043005	0.267096	2.3605e-13	0.769245	1.6188e-18		2.0609e-06				1015	20	2.48719e-160	87.85	6	F:GO:0003729; F:GO:0003735; C:GO:0005739; C:GO:0005840; P:GO:0006412; F:GO:0008097	F:mRNA binding; F:structural constituent of ribosome; C:mitochondrion; C:ribosome; P:translation; F:5S rRNA binding			IPR020057 (PFAM); IPR037121 (G3DSA:2.170.120.GENE3D); PTHR33284:SF2 (PANTHER); PTHR33284 (PANTHER); IPR029751 (CDD); IPR011035 (SUPERFAMILY)	F:GO:0003735; C:GO:0005840; P:GO:0006412; F:GO:0008097	F:structural constituent of ribosome; C:ribosome; P:translation; F:5S rRNA binding
contig_31615	50S ribosomal protein L25-like	[CURVED_GROUP2, START_GROUP1, LINEAR_GROUP1, GROUP1, GROUP2_VS_GROUP1, INTERPRO, BLASTED, MAPPED, ANNOTATED]	253	3.81e-53	F:GO:0003729; F:GO:0003735; C:GO:0005739; P:GO:0006412; F:GO:0008097	F:mRNA binding; F:structural constituent of ribosome; C:mitochondrion; P:translation; F:5S rRNA binding	17.8204	8.35845	9.25064	15.8482	10.6124	4.03835		2.40552	1.16261	1.01041	2.88818	0.603866	0.96777	3.24039e-09	0.716804	5.56795e-14		0.00341754			0.0267404	253	20	3.80796e-53	96.02	5	F:GO:0003729; F:GO:0003735; C:GO:0005739; P:GO:0006412; F:GO:0008097	F:mRNA binding; F:structural constituent of ribosome; C:mitochondrion; P:translation; F:5S rRNA binding			IPR037121 (G3DSA:2.170.120.GENE3D); IPR020057 (PFAM); PTHR33284:SF2 (PANTHER); PTHR33284 (PANTHER); IPR011035 (SUPERFAMILY)	P:GO:0006412	P:translation
contig_15857	50S ribosomal protein L27, chloroplastic	[CURVED_GROUP2, CURVED_GROUP1, START_GROUP2, LINEAR_GROUP2, START_GROUP1, GROUP1, GROUP2_VS_GROUP1, INTERPRO, BLASTED, MAPPED, ANNOTATED]	1360	1.4e-117	F:GO:0003735; C:GO:0005840; P:GO:0006412; C:GO:0009570; C:GO:0009579; P:GO:0009735; C:GO:0009941	F:structural constituent of ribosome; C:ribosome; P:translation; C:chloroplast stroma; C:thylakoid; P:response to cytokinin; C:chloroplast envelope	37.6495	36.6614	29.5501	29.2314	33.4847	23.565		1.07575	2.0535	0.112494	1.02106	2.40726	1.34408	3.08387e-11	0.810288	2.27595e-19	0.00214093		0.0138377	0.00363114	0.0149193	1360	20	1.40242e-117	92.4	7	F:GO:0003735; C:GO:0005840; P:GO:0006412; C:GO:0009570; C:GO:0009579; P:GO:0009735; C:GO:0009941	F:structural constituent of ribosome; C:ribosome; P:translation; C:chloroplast stroma; C:thylakoid; P:response to cytokinin; C:chloroplast envelope			IPR001684 (PRINTS); IPR001684 (PFAM); G3DSA:2.40.50.100 (GENE3D); IPR001684 (TIGRFAM); mobidb-lite (MOBIDB_LITE); mobidb-lite (MOBIDB_LITE); IPR001684 (PANTHER); IPR001684 (PRODOM); IPR001684 (HAMAP); SSF110324 (SUPERFAMILY)	F:GO:0003735; C:GO:0005622; C:GO:0005840; P:GO:0006412	F:structural constituent of ribosome; C:intracellular; C:ribosome; P:translation
contig_13876	50S ribosomal protein L30	[START_GROUP1, LINEAR_GROUP1, GROUP1, INTERPRO, BLASTED, MAPPED, ANNOTATED]	711	7.97e-72	F:GO:0003735; C:GO:0005739; P:GO:0006412; C:GO:0015934	F:structural constituent of ribosome; C:mitochondrion; P:translation; C:large ribosomal subunit	36.7594	26.5573	21.8288	34.4051	28.2719	19.9229		4.46931	1.59737	1.77157	2.30489	1.6477	0.514395	1.79099e-13	0.782433	4.99012e-22		1.62088e-06				711	20	7.96608e-72	95.24	4	F:GO:0003735; C:GO:0005739; P:GO:0006412; C:GO:0015934	F:structural constituent of ribosome; C:mitochondrion; P:translation; C:large ribosomal subunit			IPR005996 (TIGRFAM); IPR036919 (G3DSA:3.30.1390.GENE3D); IPR016082 (PFAM); mobidb-lite (MOBIDB_LITE); IPR005996 (PANTHER); IPR005996 (HAMAP); IPR005996 (CDD); IPR036919 (SUPERFAMILY)	F:GO:0003735; P:GO:0006412; C:GO:0015934	F:structural constituent of ribosome; P:translation; C:large ribosomal subunit
contig_19847	50S ribosomal protein L34, chloroplastic-like	[CURVED_GROUP2, CURVED_GROUP1, START_GROUP2, LINEAR_GROUP2, START_GROUP1, GROUP1, GROUP2_VS_GROUP1, INTERPRO, BLASTED, MAPPED, ANNOTATED]	708	3.01e-36	F:GO:0003735; C:GO:0005840; P:GO:0006412	F:structural constituent of ribosome; C:ribosome; P:translation	14.8209	14.7994	10.655	10.1531	13.4872	10.1602		1.18426	1.12296	0.391616	1.04676	0.368832	0.322023	7.97029e-07	0.723221	3.80942e-16	0.000737385		0.00768436	0.00291141	0.0410465	708	20	3.00667e-36	86.19	3	F:GO:0003735; C:GO:0005840; P:GO:0006412	F:structural constituent of ribosome; C:ribosome; P:translation			IPR000271 (PFAM); mobidb-lite (MOBIDB_LITE); IPR000271 (PANTHER); PTHR14503:SF4 (PANTHER); IPR000271 (HAMAP)	F:GO:0003735; C:GO:0005622; C:GO:0005840; P:GO:0006412	F:structural constituent of ribosome; C:intracellular; C:ribosome; P:translation
contig_38423	50S ribosomal protein L34, chloroplastic-like	[START_GROUP2, LINEAR_GROUP2, LINEAR_GROUP1, START_GROUP1, GROUP1, GROUP2_VS_GROUP1, INTERPRO, BLASTED, MAPPED, ANNOTATED]	291	2.15e-13	F:GO:0003735; C:GO:0005840; P:GO:0006412	F:structural constituent of ribosome; C:ribosome; P:translation	6.44164	4.51809	3.17609	4.62993	4.38389	3.86946		0.578518	0.0447336	0.124533	0.754196	0.410904	0.322579	2.16903e-08	0.726608	2.24342e-12	0.010716	4.90422e-05	0.0115506			291	11	2.15179e-13	92.84	3	F:GO:0003735; C:GO:0005840; P:GO:0006412	F:structural constituent of ribosome; C:ribosome; P:translation			no IPS match	no IPS match	no IPS match
contig_7303	50S ribosomal protein L35, chloroplastic	[CURVED_GROUP2, START_GROUP2, LINEAR_GROUP2, LINEAR_GROUP1, START_GROUP1, GROUP1, GROUP2_VS_GROUP1, INTERPRO, BLASTED, MAPPED, ANNOTATED]	964	2.04e-93	F:GO:0003735; C:GO:0005840; P:GO:0006412	F:structural constituent of ribosome; C:ribosome; P:translation	22.2574	18.4625	16.6608	13.8803	19.8461	12.9683		1.46394	1.2601	0.54401	0.901879	0.915373	1.15584	5.3159e-13	0.827943	1.9588e-17	8.41175e-05	0.00301534	6.64405e-05		9.99524e-05	964	20	2.04478e-93	80.95	3	F:GO:0003735; C:GO:0005840; P:GO:0006412	F:structural constituent of ribosome; C:ribosome; P:translation			IPR001706 (PRINTS); IPR021137 (PFAM); G3DSA:2.40.50.530 (GENE3D); IPR001706 (TIGRFAM); IPR021137 (PANTHER); IPR001706 (HAMAP); IPR037229 (SUPERFAMILY)	F:GO:0003735; C:GO:0005622; C:GO:0005840; P:GO:0006412	F:structural constituent of ribosome; C:intracellular; C:ribosome; P:translation
contig_48018	50S ribosomal protein L4, chloroplastic	[CURVED_GROUP2, START_GROUP2, LINEAR_GROUP2, START_GROUP1, GROUP2_VS_GROUP1, INTERPRO, BLASTED, MAPPED, ANNOTATED]	1386	3.7e-169	F:GO:0003735; C:GO:0005840; P:GO:0006412	F:structural constituent of ribosome; C:ribosome; P:translation	16.2024	16.3422	15.2401	11.1385	15.0789	7.45611		1.76787	0.775519	1.6341	1.35967	0.158013	1.5753	1.75137e-08	0.740991	4.18937e-16	0.012597		0.00794785		0.00131497	1386	20	3.70407e-169	94.75	3	F:GO:0003735; C:GO:0005840; P:GO:0006412	F:structural constituent of ribosome; C:ribosome; P:translation			IPR013005 (TIGRFAM); IPR002136 (PFAM); IPR023574 (G3DSA:3.40.1370.GENE3D); mobidb-lite (MOBIDB_LITE); mobidb-lite (MOBIDB_LITE); mobidb-lite (MOBIDB_LITE); IPR013005 (PANTHER); IPR013005 (HAMAP); IPR023574 (SUPERFAMILY)	F:GO:0003735; C:GO:0005840; P:GO:0006412	F:structural constituent of ribosome; C:ribosome; P:translation
contig_2722	50S ribosomal protein L5, chloroplastic	[START_GROUP1, START_GROUP2, LINEAR_GROUP1, GROUP1, GROUP2_VS_GROUP1, INTERPRO, BLASTED, MAPPED, ANNOTATED]	1124	6.17e-178	P:GO:0000027; F:GO:0003735; C:GO:0005840; P:GO:0006412; C:GO:0009570; P:GO:0009735; C:GO:0009941; C:GO:0016020	P:ribosomal large subunit assembly; F:structural constituent of ribosome; C:ribosome; P:translation; C:chloroplast stroma; P:response to cytokinin; C:chloroplast envelope; C:membrane	9.50728	6.07489	4.26535	5.066	3.91349	1.80595		1.74425	0.710429	0.608955	0.875541	0.105535	0.369022	2.33555e-13	0.797484	1.95956e-13	0.000198141	4.05072e-05				1124	20	6.16696e-178	90.13	8	P:GO:0000027; F:GO:0003735; C:GO:0005840; P:GO:0006412; C:GO:0009570; P:GO:0009735; C:GO:0009941; C:GO:0016020	P:ribosomal large subunit assembly; F:structural constituent of ribosome; C:ribosome; P:translation; C:chloroplast stroma; P:response to cytokinin; C:chloroplast envelope; C:membrane			IPR031309 (PFAM); IPR031310 (PFAM); IPR022803 (G3DSA:3.30.1440.GENE3D); mobidb-lite (MOBIDB_LITE); mobidb-lite (MOBIDB_LITE); IPR002132 (PANTHER); PTHR11994:SF4 (PANTHER); IPR020930 (HAMAP); IPR022803 (SUPERFAMILY)	F:GO:0003735; C:GO:0005622; C:GO:0005840; P:GO:0006412	F:structural constituent of ribosome; C:intracellular; C:ribosome; P:translation
contig_12538	5'-3' exoribonuclease 4	[START_GROUP2, LINEAR_GROUP2, LINEAR_GROUP1, START_GROUP1, GROUP1, GROUP2_VS_GROUP1, INTERPRO, BLASTED, MAPPED, ANNOTATED]	430	1.43e-91	F:GO:0003676; F:GO:0004534; C:GO:0005634; P:GO:0006397; F:GO:0008270; P:GO:0090503	F:nucleic acid binding; F:5'-3' exoribonuclease activity; C:nucleus; P:mRNA processing; F:zinc ion binding; P:RNA phosphodiester bond hydrolysis, exonucleolytic	28.7766	22.9228	20.3009	39.5531	20.8467	17.2831		4.33214	1.78377	0.981226	2.59242	0.144174	1.24235	6.28981e-11	0.786042	8.66671e-16	0.0387256	0.0190102	0.0200035			430	20	1.42995e-91	80.87	6	F:GO:0003676; F:GO:0004534; C:GO:0005634; P:GO:0006397; F:GO:0008270; P:GO:0090503	F:nucleic acid binding; F:5'-3' exoribonuclease activity; C:nucleus; P:mRNA processing; F:zinc ion binding; P:RNA phosphodiester bond hydrolysis, exonucleolytic	EC:3.1.13; EC:3.1.15	Acting on ester bonds; Acting on ester bonds	mobidb-lite (MOBIDB_LITE)	no GO terms	no GO terms
contig_22410	54S ribosomal protein L19, mitochondrial	[START_GROUP1, LINEAR_GROUP1, GROUP1, INTERPRO, BLASTED, MAPPED, ANNOTATED]	1525	4.97e-82	F:GO:0003735; C:GO:0005840; P:GO:0006412	F:structural constituent of ribosome; C:ribosome; P:translation	6.49728	4.67776	3.26756	7.17142	4.77751	3.46017		1.13162	0.155389	0.310778	0.941898	0.134802	0.446822	1.77824e-11	0.744918	2.18596e-15		5.71601e-06				1525	20	4.96987e-82	97.91	3	F:GO:0003735; C:GO:0005840; P:GO:0006412	F:structural constituent of ribosome; C:ribosome; P:translation			IPR020783 (PFAM); IPR036769 (G3DSA:1.10.10.GENE3D); IPR036796 (G3DSA:3.30.1550.GENE3D); IPR006519 (TIGRFAM); IPR020784 (PFAM); IPR000911 (PANTHER); PTHR11661:SF1 (PANTHER); PD001367 (PRODOM); IPR000911 (HAMAP); IPR000911 (CDD); IPR036796 (SUPERFAMILY); IPR036769 (SUPERFAMILY)	F:GO:0003735; C:GO:0005840; P:GO:0006412	F:structural constituent of ribosome; C:ribosome; P:translation
contig_10238	5'-adenylylsulfate reductase 3, chloroplastic-like	[START_GROUP1, START_GROUP2, LINEAR_GROUP1, GROUP1, GROUP2_VS_GROUP1, INTERPRO, BLASTED, MAPPED, ANNOTATED]	854	0	F:GO:0004604; P:GO:0019379; P:GO:0045454	F:phosphoadenylyl-sulfate reductase (thioredoxin) activity; P:sulfate assimilation, phosphoadenylyl sulfate reduction by phosphoadenylyl-sulfate reductase (thioredoxin); P:cell redox homeostasis	18.4502	9.60369	8.62191	47.0889	16.6224	10.4758		5.53093	0.612072	0.370116	8.84585	2.73745	1.37029	1.60084e-12	0.788316	2.01656e-12	0.00273747	3.39906e-05				854	20	0	94.71	3	F:GO:0004604; P:GO:0019379; P:GO:0045454	F:phosphoadenylyl-sulfate reductase (thioredoxin) activity; P:sulfate assimilation, phosphoadenylyl sulfate reduction by phosphoadenylyl-sulfate reductase (thioredoxin); P:cell redox homeostasis			IPR004508 (TIGRFAM); IPR004511 (PIRSF); G3DSA:3.40.30.10 (GENE3D); IPR014729 (G3DSA:3.40.50.GENE3D); IPR013766 (PFAM); IPR002500 (PFAM); PTHR23293:SF13 (PANTHER); PTHR23293 (PANTHER); IPR002500 (CDD); IPR036249 (SUPERFAMILY); SSF52402 (SUPERFAMILY)	F:GO:0003824; F:GO:0004604; F:GO:0016671; P:GO:0019379; P:GO:0019419; P:GO:0045454; P:GO:0055114	F:catalytic activity; F:phosphoadenylyl-sulfate reductase (thioredoxin) activity; F:oxidoreductase activity, acting on a sulfur group of donors, disulfide as acceptor; P:sulfate assimilation, phosphoadenylyl sulfate reduction by phosphoadenylyl-sulfate reductase (thioredoxin); P:sulfate reduction; P:cell redox homeostasis; P:oxidation-reduction process
contig_22852	5'-adenylylsulfate reductase 3, chloroplastic-like	[START_GROUP2, LINEAR_GROUP2, LINEAR_GROUP1, START_GROUP1, GROUP1, GROUP2_VS_GROUP1, INTERPRO, BLASTED, MAPPED, ANNOTATED]	518	1.41e-28	F:GO:0016671; P:GO:0019419; P:GO:0045454	F:oxidoreductase activity, acting on a sulfur group of donors, disulfide as acceptor; P:sulfate reduction; P:cell redox homeostasis	20.0539	9.55334	8.04599	41.0855	13.3421	7.05807		6.00144	0.865348	0.264805	6.78859	0.311845	0.23733	5.40881e-18	0.868006	2.63513e-11	0.00348389	0.00258002	0.0324427			518	20	1.40859e-28	94.66	3	F:GO:0016671; P:GO:0019419; P:GO:0045454	F:oxidoreductase activity, acting on a sulfur group of donors, disulfide as acceptor; P:sulfate reduction; P:cell redox homeostasis			G3DSA:3.40.30.10 (GENE3D); PTHR23293 (PANTHER); PTHR23293:SF13 (PANTHER); IPR036249 (SUPERFAMILY)	no GO terms	no GO terms
contig_22853	5'-adenylylsulfate reductase 3, chloroplastic-like	[START_GROUP1, START_GROUP2, LINEAR_GROUP1, GROUP1, GROUP2_VS_GROUP1, INTERPRO, BLASTED, MAPPED, ANNOTATED]	524	1.57e-30	P:GO:0019419; F:GO:0043866; P:GO:0045454	P:sulfate reduction; F:adenylyl-sulfate reductase (thioredoxin) activity; P:cell redox homeostasis	18.1934	8.99096	9.00103	47.8545	17.0053	12.243		6.49982	0.349356	0.228041	10.0648	2.30591	0.846153	2.31168e-10	0.752251	2.07197e-11	0.00230034	0.000164296				524	20	1.57111e-30	98.19	3	P:GO:0019419; F:GO:0043866; P:GO:0045454	P:sulfate reduction; F:adenylyl-sulfate reductase (thioredoxin) activity; P:cell redox homeostasis	EC:1.8.4.10	Adenylyl-sulfate reductase (thioredoxin)	G3DSA:3.40.30.10 (GENE3D); PTHR23293 (PANTHER); PTHR23293:SF13 (PANTHER); IPR036249 (SUPERFAMILY)	no GO terms	no GO terms
contig_4450	5'-adenylylsulfate reductase 3, chloroplastic-like	[START_GROUP1, START_GROUP2, LINEAR_GROUP1, GROUP1, GROUP2_VS_GROUP1, INTERPRO, BLASTED, MAPPED, ANNOTATED]	1609	0	F:GO:0004604; P:GO:0019344; P:GO:0019419; P:GO:0045454	F:phosphoadenylyl-sulfate reductase (thioredoxin) activity; P:cysteine biosynthetic process; P:sulfate reduction; P:cell redox homeostasis	32.4303	8.65116	7.5165	112.388	19.4921	9.23133		19.7416	0.368709	0.445614	25.4628	4.77582	0.933041	5.54547e-13	0.789839	1.51635e-10	0.00898832	2.47317e-05				1609	20	0	94.73	4	F:GO:0004604; P:GO:0019344; P:GO:0019419; P:GO:0045454	F:phosphoadenylyl-sulfate reductase (thioredoxin) activity; P:cysteine biosynthetic process; P:sulfate reduction; P:cell redox homeostasis	EC:1.8.4.8	Phosphoadenylyl-sulfate reductase (thioredoxin)	IPR002500 (PFAM); G3DSA:3.40.30.10 (GENE3D); IPR013766 (PFAM); IPR004508 (TIGRFAM); IPR014729 (G3DSA:3.40.50.GENE3D); PTHR23293:SF13 (PANTHER); PTHR23293 (PANTHER); IPR013766 (PROSITE_PROFILES); cd02993 (CDD); IPR002500 (CDD); IPR036249 (SUPERFAMILY); SSF52402 (SUPERFAMILY)	F:GO:0003824; F:GO:0016671; P:GO:0019419; P:GO:0045454; P:GO:0055114	F:catalytic activity; F:oxidoreductase activity, acting on a sulfur group of donors, disulfide as acceptor; P:sulfate reduction; P:cell redox homeostasis; P:oxidation-reduction process
contig_35838	5-formyltetrahydrofolate cyclo-ligase-like protein COG0212	[START_GROUP1, START_GROUP2, LINEAR_GROUP1, GROUP1, GROUP2_VS_GROUP1, INTERPRO, BLASTED, MAPPED, ANNOTATED]	489	5.86e-07	F:GO:0016874	F:ligase activity	7.4393	6.55275	5.60196	5.06232	4.74111	3.21213		0.71318	0.37172	0.669974	0.178497	0.251779	0.2284	2.22187e-13	0.795987	3.40514e-15	1.83886e-05	0.000419149				489	20	5.86287e-07	96.9	1	F:GO:0016874	F:ligase activity			mobidb-lite (MOBIDB_LITE)	no GO terms	no GO terms
contig_35839	5-formyltetrahydrofolate cyclo-ligase-like protein COG0212	[START_GROUP1, START_GROUP2, LINEAR_GROUP1, GROUP1, GROUP2_VS_GROUP1, INTERPRO, BLASTED, MAPPED, ANNOTATED]	532	8e-07	F:GO:0016874	F:ligase activity	7.07427	6.42471	5.25551	4.86577	4.7831	3.48399		0.928504	0.626271	0.257396	0.331316	0.202501	0.278479	1.72278e-10	0.744841	6.33826e-15	7.96565e-05	0.00114623				532	20	8.00164e-07	96.9	1	F:GO:0016874	F:ligase activity			mobidb-lite (MOBIDB_LITE)	no GO terms	no GO terms
contig_35840	5-formyltetrahydrofolate cyclo-ligase-like protein COG0212	[CURVED_GROUP2, START_GROUP2, LINEAR_GROUP2, LINEAR_GROUP1, START_GROUP1, GROUP1, GROUP2_VS_GROUP1, INTERPRO, BLASTED, MAPPED, ANNOTATED]	1139	0	C:GO:0009507; F:GO:0016874	C:chloroplast; F:ligase activity	23.527	19.147	18.5016	16.4275	17.8728	12.8971		2.04424	1.12569	1.17006	1.76032	0.270242	0.198893	8.71641e-09	0.766122	3.56772e-16	0.00292969	0.0172982	0.0325481		0.0217492	1139	20	0	91.43	2	C:GO:0009507; F:GO:0016874	C:chloroplast; F:ligase activity			IPR002698 (PFAM); IPR024185 (G3DSA:3.40.50.GENE3D); PTHR13017 (PANTHER); IPR037171 (SUPERFAMILY)	no GO terms	no GO terms
contig_149676	5-methyltetrahydropteroyltriglutamate--homocysteine methyltransferase	[CURVED_GROUP1, LINEAR_GROUP2, LINEAR_GROUP1, START_GROUP1, GROUP1, GROUP2_VS_GROUP1, INTERPRO, BLASTED, MAPPED, ANNOTATED]	327	7.83e-18	F:GO:0003871; F:GO:0008270; P:GO:0009086; P:GO:0032259	F:5-methyltetrahydropteroyltriglutamate-homocysteine S-methyltransferase activity; F:zinc ion binding; P:methionine biosynthetic process; P:methylation	33761.2	21048.6	18426	30005.5	24326	27108.1		4274.58	2161.73	884.987	2389.49	423.836	2969.36	2.07904e-07	0.708444	3.61787e-20		0.00165457	0.0060882	0.0407717		327	20	7.8274e-18	95.2	4	F:GO:0003871; F:GO:0008270; P:GO:0009086; P:GO:0032259	F:5-methyltetrahydropteroyltriglutamate-homocysteine S-methyltransferase activity; F:zinc ion binding; P:methionine biosynthetic process; P:methylation	EC:2.1.1.14	5-methyltetrahydropteroyltriglutamate--homocysteine S-methyltransferase	IPR038071 (G3DSA:3.20.20.GENE3D); IPR002629 (PFAM); PTHR30519:SF11 (PANTHER); PTHR30519 (PANTHER); IPR038071 (SUPERFAMILY)	F:GO:0003871; F:GO:0008270; P:GO:0009086	F:5-methyltetrahydropteroyltriglutamate-homocysteine S-methyltransferase activity; F:zinc ion binding; P:methionine biosynthetic process
contig_2670	5-methyltetrahydropteroyltriglutamate--homocysteine methyltransferase	[CURVED_GROUP1, START_GROUP2, LINEAR_GROUP1, START_GROUP1, GROUP1, GROUP2_VS_GROUP1, INTERPRO, BLASTED, MAPPED, ANNOTATED]	1643	0	F:GO:0003871; F:GO:0008270; P:GO:0009086; P:GO:0032259	F:5-methyltetrahydropteroyltriglutamate-homocysteine S-methyltransferase activity; F:zinc ion binding; P:methionine biosynthetic process; P:methylation	73.8357	49.182	56.0155	93.4648	71.9555	78.3692		8.71573	0.563647	4.50746	7.61226	1.62937	9.61041	4.53661e-08	0.72191	9.61954e-19	0.0005005	0.00239242		0.00951296		1643	20	0	97.48	4	F:GO:0003871; F:GO:0008270; P:GO:0009086; P:GO:0032259	F:5-methyltetrahydropteroyltriglutamate-homocysteine S-methyltransferase activity; F:zinc ion binding; P:methionine biosynthetic process; P:methylation	EC:2.1.1.14	5-methyltetrahydropteroyltriglutamate--homocysteine S-methyltransferase	IPR013215 (PFAM); IPR038071 (G3DSA:3.20.20.GENE3D); IPR002629 (PFAM); IPR038071 (G3DSA:3.20.20.GENE3D); PTHR30519:SF11 (PANTHER); PTHR30519 (PANTHER); cd03311 (CDD); cd03312 (CDD); IPR038071 (SUPERFAMILY); IPR038071 (SUPERFAMILY)	F:GO:0003871; F:GO:0008270; P:GO:0008652; P:GO:0009086	F:5-methyltetrahydropteroyltriglutamate-homocysteine S-methyltransferase activity; F:zinc ion binding; P:cellular amino acid biosynthetic process; P:methionine biosynthetic process
contig_65208	5-methylthioadenosine/S-adenosylhomocysteine deaminase-like	[CURVED_GROUP2, START_GROUP1, LINEAR_GROUP1, GROUP1, GROUP2_VS_GROUP1, INTERPRO, BLASTED, MAPPED]	755	2.81e-29	F:GO:0016787; F:GO:0016810	F:hydrolase activity; F:hydrolase activity, acting on carbon-nitrogen (but not peptide) bonds	7.68717	5.91126	5.74635	8.42291	5.7083	3.58988		1.18237	0.314068	0.211883	1.06381	0.0621441	0.303118	1.50755e-09	0.737055	2.39824e-13		0.00548329			0.0136548	755	20	2.81341e-29	83.21	2	F:GO:0016787; F:GO:0016810	F:hydrolase activity; F:hydrolase activity, acting on carbon-nitrogen (but not peptide) bonds			no IPS match	no IPS match	no IPS match
contig_50204	5'-nucleotidase domain-containing protein 4-like	[CURVED_GROUP2, START_GROUP1, LINEAR_GROUP1, GROUP1, GROUP2_VS_GROUP1, INTERPRO, BLASTED, MAPPED, ANNOTATED]	901	2.67e-157	F:GO:0008253; P:GO:0016311; F:GO:0046872	F:5'-nucleotidase activity; P:dephosphorylation; F:metal ion binding	8.18094	4.15445	4.18004	8.0871	3.83881	1.71467		1.37289	0.746473	0.427302	1.56307	0.167167	0.309583	9.99862e-12	0.746295	1.85861e-11		0.00129222			0.0174481	901	20	2.67276e-157	98.07	3	F:GO:0008253; P:GO:0016311; F:GO:0046872	F:5'-nucleotidase activity; P:dephosphorylation; F:metal ion binding	EC:3.1.3.5; EC:3.1.3.31	5'-nucleotidase; Nucleotidase	IPR008380 (PFAM); IPR023214 (G3DSA:3.40.50.GENE3D); IPR008380 (PANTHER); PTHR12103:SF22 (PANTHER); IPR036412 (SUPERFAMILY)	no GO terms	no GO terms
contig_17478	5'-nucleotidase domain-containing protein DDB_G0275467 isoform X1	[CURVED_GROUP1, START_GROUP1, LINEAR_GROUP1, GROUP1, INTERPRO, BLASTED, MAPPED, ANNOTATED]	1103	8.43e-151	F:GO:0008253; P:GO:0016311; F:GO:0046872	F:5'-nucleotidase activity; P:dephosphorylation; F:metal ion binding	19.1851	14.3308	14.6476	23.7047	13.3849	15.5444		2.6068	0.550484	0.618287	1.99741	0.125681	0.873422	6.76554e-09	0.708377	6.1386e-19		0.000194324		0.00202663		1103	20	8.43111e-151	92.94	3	F:GO:0008253; P:GO:0016311; F:GO:0046872	F:5'-nucleotidase activity; P:dephosphorylation; F:metal ion binding	EC:3.1.3.5; EC:3.1.3.31	5'-nucleotidase; Nucleotidase	IPR008380 (PFAM); IPR023214 (G3DSA:3.40.50.GENE3D); PTHR12103:SF12 (PANTHER); IPR008380 (PANTHER); IPR036412 (SUPERFAMILY)	no GO terms	no GO terms
contig_9224	5-oxoprolinase	[CURVED_GROUP1, START_GROUP1, LINEAR_GROUP1, GROUP1, INTERPRO, BLASTED, MAPPED, ANNOTATED]	1342	0	C:GO:0005829; P:GO:0006749; F:GO:0017168	C:cytosol; P:glutathione metabolic process; F:5-oxoprolinase (ATP-hydrolyzing) activity	11.88	17.0937	16.3887	10.2962	16.1559	15.8313		0.554277	0.355698	0.546649	0.365714	0.417665	1.00571	1.76815e-16	0.825114	2.69864e-20		5.80511e-06		0.000131484		1342	20	0	96.44	3	C:GO:0005829; P:GO:0006749; F:GO:0017168	C:cytosol; P:glutathione metabolic process; F:5-oxoprolinase (ATP-hydrolyzing) activity	EC:3.5.2.9	5-oxoprolinase (ATP-hydrolyzing)	IPR003692 (PFAM); PTHR11365 (PANTHER); PTHR11365:SF2 (PANTHER)	F:GO:0003824	F:catalytic activity
contig_93170	6,7-dimethyl-8-ribityllumazine synthase	[CURVED_GROUP2, START_GROUP1, LINEAR_GROUP1, GROUP1, GROUP2_VS_GROUP1, INTERPRO, BLASTED, MAPPED, ANNOTATED]	353	7.78e-13	F:GO:0004605; C:GO:0016021; P:GO:0016024	F:phosphatidate cytidylyltransferase activity; C:integral component of membrane; P:CDP-diacylglycerol biosynthetic process	71.4708	42.401	33.2609	49.0888	24.0317	6.95536		9.09689	3.31527	5.83766	6.85692	3.93164	2.57055	1.3471e-16	0.838832	1.18976e-14		0.0067849			0.000155388	353	20	7.78345e-13	89.89	3	F:GO:0004605; C:GO:0016021; P:GO:0016024	F:phosphatidate cytidylyltransferase activity; C:integral component of membrane; P:CDP-diacylglycerol biosynthetic process	EC:2.7.7.41	Phosphatidate cytidylyltransferase	no IPS match	no IPS match	no IPS match
contig_1813	60S acidic ribosomal protein P0	[CURVED_GROUP1, START_GROUP1, LINEAR_GROUP1, GROUP1, INTERPRO, BLASTED, MAPPED, ANNOTATED]	288	4.56e-16	C:GO:0005840; P:GO:0042254	C:ribosome; P:ribosome biogenesis	102.974	61.4216	57.3508	127.371	68.6493	64.2601		23.928	4.59761	1.55373	17.0042	0.678321	4.79963	1.52473e-09	0.705342	2.03877e-19		0.00116977		0.0237304		288	20	4.55747e-16	93.78	2	C:GO:0005840; P:GO:0042254	C:ribosome; P:ribosome biogenesis			PTHR21141 (PANTHER); PTHR21141:SF74 (PANTHER)	no GO terms	no GO terms
contig_2277	60S acidic ribosomal protein P0	[CURVED_GROUP1, START_GROUP1, LINEAR_GROUP1, GROUP1, INTERPRO, BLASTED, MAPPED, ANNOTATED]	353	1.14e-31	C:GO:0005840; P:GO:0042254	C:ribosome; P:ribosome biogenesis	100.343	60.9718	56.5948	123.217	66.6222	61.1082		22.5768	3.9084	1.8251	15.0067	1.03038	3.80723	1.67256e-10	0.720853	9.67357e-20		0.000912847		0.0225989		353	20	1.13517e-31	95	2	C:GO:0005840; P:GO:0042254	C:ribosome; P:ribosome biogenesis			IPR001790 (PFAM); G3DSA:3.30.70.1730 (GENE3D); PTHR21141 (PANTHER); PTHR21141:SF74 (PANTHER)	C:GO:0005622; P:GO:0042254	C:intracellular; P:ribosome biogenesis
contig_1076	60S ribosomal protein L10	[CURVED_GROUP1, START_GROUP2, LINEAR_GROUP1, START_GROUP1, GROUP1, GROUP2_VS_GROUP1, INTERPRO, BLASTED, MAPPED, ANNOTATED]	1106	1.54e-175	P:GO:0000027; F:GO:0003735; C:GO:0005840; P:GO:0006412	P:ribosomal large subunit assembly; F:structural constituent of ribosome; C:ribosome; P:translation	252.61	134.462	118.294	396.453	179.278	202.148		96.3865	17.2614	5.89332	69.069	7.30735	7.56558	5.58763e-07	0.700981	9.17825e-16	0.0126171	0.00481198		0.0375573		1106	20	1.53539e-175	96.09	4	P:GO:0000027; F:GO:0003735; C:GO:0005840; P:GO:0006412	P:ribosomal large subunit assembly; F:structural constituent of ribosome; C:ribosome; P:translation			IPR036920 (G3DSA:3.90.1170.GENE3D); IPR016180 (PFAM); IPR001197 (TIGRFAM); G3DSA:2.20.25.330 (GENE3D); IPR001197 (PIRSF); IPR001197 (PANTHER); PTHR11726:SF17 (PANTHER); IPR016180 (CDD); IPR036920 (SUPERFAMILY)	F:GO:0003735; C:GO:0005622; C:GO:0005840; P:GO:0006412	F:structural constituent of ribosome; C:intracellular; C:ribosome; P:translation
contig_30900	60S ribosomal protein L13a-4	[START_GROUP1, LINEAR_GROUP1, GROUP1, INTERPRO, BLASTED, MAPPED, ANNOTATED]	262	2.67e-13	F:GO:0003729; F:GO:0003735; P:GO:0017148	F:mRNA binding; F:structural constituent of ribosome; P:negative regulation of translation	20.6943	10.1112	8.04402	21.7952	10.5606	6.11166		6.15828	0.565317	1.17099	4.83749	1.2934	0.817587	7.10746e-10	0.723389	1.46198e-14		1.99011e-05				262	20	2.66819e-13	96.73	3	F:GO:0003729; F:GO:0003735; P:GO:0017148	F:mRNA binding; F:structural constituent of ribosome; P:negative regulation of translation			no IPS match	no IPS match	no IPS match
contig_11383	60S ribosomal protein L18-2	[START_GROUP1, LINEAR_GROUP1, GROUP1, INTERPRO, BLASTED, MAPPED, ANNOTATED]	871	4.32e-97	F:GO:0003735; C:GO:0005840; P:GO:0006412	F:structural constituent of ribosome; C:ribosome; P:translation	31.7564	19.5624	16.3228	34.372	22.0116	17.654		5.43726	2.51805	0.605615	3.70945	0.929825	1.05152	1.48818e-10	0.714502	2.65188e-19		1.07253e-05				871	20	4.32316e-97	97.65	3	F:GO:0003735; C:GO:0005840; P:GO:0006412	F:structural constituent of ribosome; C:ribosome; P:translation			G3DSA:3.100.10.10 (GENE3D); IPR021131 (PFAM); PTHR10934:SF9 (PANTHER); IPR000039 (PANTHER); IPR036227 (SUPERFAMILY)	F:GO:0003735; C:GO:0005622; C:GO:0005840; P:GO:0006412	F:structural constituent of ribosome; C:intracellular; C:ribosome; P:translation
contig_47685	60S ribosomal protein L18a-like protein	[CURVED_GROUP2, START_GROUP2, LINEAR_GROUP2, START_GROUP1, GROUP2_VS_GROUP1, INTERPRO, BLASTED, MAPPED, ANNOTATED]	1083	4.97e-55	C:GO:0005840; C:GO:0016021	C:ribosome; C:integral component of membrane	7.26132	8.0073	7.36398	5.37926	6.63169	3.68199		0.644304	0.898318	1.23128	0.307517	0.360425	0.110141	1.99306e-08	0.733378	2.27354e-14	0.0119042		0.0255689		0.00448724	1083	20	4.97e-55	86.98	2	C:GO:0005840; C:GO:0016021	C:ribosome; C:integral component of membrane			PTHR10052:SF5 (PANTHER); IPR028877 (PANTHER)	no GO terms	no GO terms
contig_10117	60S ribosomal protein L3-2	[START_GROUP1, LINEAR_GROUP1, GROUP1, INTERPRO, BLASTED, MAPPED, ANNOTATED]	1173	0	F:GO:0003735; C:GO:0005840; P:GO:0006412; C:GO:0016020	F:structural constituent of ribosome; C:ribosome; P:translation; C:membrane	9.33075	3.33675	1.99294	11.9311	4.22123	1.89044		4.21346	0.892675	0.37673	2.20317	0.404482	0.17057	2.34428e-11	0.715058	7.27424e-12		1.24414e-05				1173	20	0	98.4	4	F:GO:0003735; C:GO:0005840; P:GO:0006412; C:GO:0016020	F:structural constituent of ribosome; C:ribosome; P:translation; C:membrane			IPR000597 (PFAM); G3DSA:3.30.1430.10 (GENE3D); G3DSA:2.40.30.10 (GENE3D); G3DSA:4.10.960.10 (GENE3D); PTHR11363:SF6 (PANTHER); PTHR11363 (PANTHER); IPR009000 (SUPERFAMILY)	F:GO:0003735; C:GO:0005622; C:GO:0005840; P:GO:0006412	F:structural constituent of ribosome; C:intracellular; C:ribosome; P:translation
contig_10118	60S ribosomal protein L3-2	[START_GROUP1, LINEAR_GROUP1, GROUP1, INTERPRO, BLASTED, MAPPED, ANNOTATED]	991	0	F:GO:0003735; C:GO:0005840; P:GO:0006412; C:GO:0016020	F:structural constituent of ribosome; C:ribosome; P:translation; C:membrane	16.9442	6.6456	3.93613	22.4845	6.86128	2.82629		6.52498	1.67033	0.567492	4.79448	0.423743	0.231045	2.76164e-14	0.761792	1.01055e-13		2.404e-06				991	20	0	98.42	4	F:GO:0003735; C:GO:0005840; P:GO:0006412; C:GO:0016020	F:structural constituent of ribosome; C:ribosome; P:translation; C:membrane			IPR000597 (PFAM); G3DSA:2.40.30.10 (GENE3D); G3DSA:3.30.1430.10 (GENE3D); PTHR11363 (PANTHER); PTHR11363:SF6 (PANTHER); IPR009000 (SUPERFAMILY)	F:GO:0003735; C:GO:0005622; C:GO:0005840; P:GO:0006412	F:structural constituent of ribosome; C:intracellular; C:ribosome; P:translation
contig_225	60S ribosomal protein L3-2	[START_GROUP1, LINEAR_GROUP1, GROUP1, INTERPRO, BLASTED, MAPPED, ANNOTATED]	1486	3.02e-77	F:GO:0003735; C:GO:0005840; P:GO:0006412; C:GO:0016020	F:structural constituent of ribosome; C:ribosome; P:translation; C:membrane	6.88313	2.58052	1.64859	10.7998	3.09767	0.960803		3.09613	0.479741	0.213961	2.25944	0.485485	0.102784	1.43876e-13	0.738217	7.10019e-12		4.63909e-06				1486	20	3.02149e-77	98.85	4	F:GO:0003735; C:GO:0005840; P:GO:0006412; C:GO:0016020	F:structural constituent of ribosome; C:ribosome; P:translation; C:membrane			IPR000597 (PFAM); G3DSA:4.10.960.10 (GENE3D); G3DSA:3.30.1430.10 (GENE3D); mobidb-lite (MOBIDB_LITE); PTHR11363 (PANTHER); PTHR11363:SF6 (PANTHER); IPR009000 (SUPERFAMILY)	F:GO:0003735; C:GO:0005622; C:GO:0005840; P:GO:0006412	F:structural constituent of ribosome; C:intracellular; C:ribosome; P:translation
contig_6	60S ribosomal protein L32-1	[START_GROUP1, LINEAR_GROUP1, GROUP1, INTERPRO, BLASTED, MAPPED, ANNOTATED]	608	5.52e-55	F:GO:0003735; C:GO:0005840; P:GO:0006412	F:structural constituent of ribosome; C:ribosome; P:translation	39.3954	11.5045	7.73576	49.4155	14.9596	7.9853		20.9922	3.09758	0.559309	13.8988	0.595574	0.494011	2.09894e-10	0.701591	8.78106e-14		1.79222e-05				608	20	5.52387e-55	98.1	3	F:GO:0003735; C:GO:0005840; P:GO:0006412	F:structural constituent of ribosome; C:ribosome; P:translation			IPR001515 (PFAM); IPR001515 (PANTHER); IPR001515 (PRODOM); IPR001515 (CDD); IPR036351 (SUPERFAMILY)	F:GO:0003735; C:GO:0005622; C:GO:0005840; P:GO:0006412	F:structural constituent of ribosome; C:intracellular; C:ribosome; P:translation
contig_782	60S ribosomal protein L38	[START_GROUP1, LINEAR_GROUP1, GROUP1, INTERPRO, BLASTED, MAPPED, ANNOTATED]	389	9.51e-10	F:GO:0003735; C:GO:0005840; P:GO:0006412	F:structural constituent of ribosome; C:ribosome; P:translation	37.8179	15.9175	11.8952	42.7801	19.9499	13.3303		12.5712	2.45547	1.44415	10.2466	0.878816	0.916673	1.39997e-09	0.708088	8.07219e-16		2.3981e-05				389	20	9.51365e-10	97.43	3	F:GO:0003735; C:GO:0005840; P:GO:0006412	F:structural constituent of ribosome; C:ribosome; P:translation			no IPS match	no IPS match	no IPS match
contig_12654	60S ribosomal protein L6, mitochondrial-like	[START_GROUP1, LINEAR_GROUP1, GROUP1, INTERPRO, BLASTED, MAPPED, ANNOTATED]	828	9.84e-61	F:GO:0003735; C:GO:0005840; P:GO:0006412; F:GO:0019843	F:structural constituent of ribosome; C:ribosome; P:translation; F:rRNA binding	4.33509	3.40574	2.58213	4.39074	3.32227	2.39849		0.32031	0.547716	0.225088	0.513032	0.0136313	0.24084	2.92778e-10	0.710776	2.98451e-15		1.14696e-05				828	20	9.83857e-61	98.85	4	F:GO:0003735; C:GO:0005840; P:GO:0006412; F:GO:0019843	F:structural constituent of ribosome; C:ribosome; P:translation; F:rRNA binding			IPR019906 (PRINTS); IPR020040 (PFAM); IPR036789 (G3DSA:3.90.930.GENE3D); IPR000702 (PANTHER); PTHR11655:SF17 (PANTHER); IPR036789 (SUPERFAMILY)	F:GO:0003735; C:GO:0005840; P:GO:0006412; F:GO:0019843	F:structural constituent of ribosome; C:ribosome; P:translation; F:rRNA binding
contig_62812	65-kDa microtubule-associated protein 3 isoform X1	[START_GROUP1, START_GROUP2, LINEAR_GROUP1, GROUP1, GROUP2_VS_GROUP1, INTERPRO, BLASTED, MAPPED, ANNOTATED]	660	1.32e-90	P:GO:0000226; F:GO:0008017	P:microtubule cytoskeleton organization; F:microtubule binding	12.5172	9.72006	8.43337	8.83896	6.92292	6.06979		1.78935	0.30288	0.755616	1.09848	0.565254	0.304811	4.55583e-10	0.749611	8.27278e-15	0.000319688	0.000369013				660	20	1.31801e-90	79.04	2	P:GO:0000226; F:GO:0008017	P:microtubule cytoskeleton organization; F:microtubule binding			mobidb-lite (MOBIDB_LITE); mobidb-lite (MOBIDB_LITE); mobidb-lite (MOBIDB_LITE); mobidb-lite (MOBIDB_LITE); mobidb-lite (MOBIDB_LITE); IPR007145 (PANTHER); PTHR19321:SF7 (PANTHER)	P:GO:0000226; F:GO:0008017	P:microtubule cytoskeleton organization; F:microtubule binding
contig_32373	6-phosphofructo-2-kinase/fructose-2,6-bisphosphatase-like isoform X1	[CURVED_GROUP1, START_GROUP2, LINEAR_GROUP1, START_GROUP1, GROUP1, GROUP2_VS_GROUP1, INTERPRO, BLASTED, MAPPED, ANNOTATED]	2714	0	F:GO:0003873; F:GO:0004331; F:GO:0005524; C:GO:0005829; C:GO:0005886; P:GO:0006000; P:GO:0006002; P:GO:0006003; P:GO:0016311; P:GO:0043609; P:GO:0046835; F:GO:2001070	F:6-phosphofructo-2-kinase activity; F:fructose-2,6-bisphosphate 2-phosphatase activity; F:ATP binding; C:cytosol; C:plasma membrane; P:fructose metabolic process; P:fructose 6-phosphate metabolic process; P:fructose 2,6-bisphosphate metabolic process; P:dephosphorylation; P:regulation of carbon utilization; P:carbohydrate phosphorylation; F:starch binding	17.8514	30.7104	28.2164	12.4168	27.0159	16.6133		2.61806	0.844467	2.02117	1.5974	1.21313	2.911	2.34883e-09	0.743532	1.00453e-13	0.00302922	8.81904e-05		0.000281867		2714	20	0	94.22	12	F:GO:0003873; F:GO:0004331; F:GO:0005524; C:GO:0005829; C:GO:0005886; P:GO:0006000; P:GO:0006002; P:GO:0006003; P:GO:0016311; P:GO:0043609; P:GO:0046835; F:GO:2001070	F:6-phosphofructo-2-kinase activity; F:fructose-2,6-bisphosphate 2-phosphatase activity; F:ATP binding; C:cytosol; C:plasma membrane; P:fructose metabolic process; P:fructose 6-phosphate metabolic process; P:fructose 2,6-bisphosphate metabolic process; P:dephosphorylation; P:regulation of carbon utilization; P:carbohydrate phosphorylation; F:starch binding	EC:3.1.3.23; EC:3.1.3.46; EC:2.7.1.105	Sugar-phosphatase; Fructose-2,6-bisphosphate 2-phosphatase; 6-phosphofructo-2-kinase	IPR003094 (PRINTS); IPR029033 (G3DSA:3.40.50.GENE3D); IPR013079 (PFAM); PIRSF000709 (PIRSF); G3DSA:3.40.50.300 (GENE3D); IPR013078 (PFAM); IPR013783 (G3DSA:2.60.40.GENE3D); mobidb-lite (MOBIDB_LITE); mobidb-lite (MOBIDB_LITE); mobidb-lite (MOBIDB_LITE); IPR003094 (PANTHER); PTHR10606:SF63 (PANTHER); IPR002044 (PROSITE_PROFILES); IPR013078 (CDD); IPR029033 (SUPERFAMILY); IPR013784 (SUPERFAMILY); I…	F:GO:0003824; F:GO:0003873; F:GO:0005524; P:GO:0006000; P:GO:0006003; F:GO:0030246; F:GO:2001070	F:catalytic activity; F:6-phosphofructo-2-kinase activity; F:ATP binding; P:fructose metabolic process; P:fructose 2,6-bisphosphate metabolic process; F:carbohydrate binding; F:starch binding
contig_101090	7-deoxyloganetin glucosyltransferase-like	[CURVED_GROUP1, START_GROUP2, LINEAR_GROUP1, START_GROUP1, GROUP1, GROUP2_VS_GROUP1, INTERPRO, BLASTED, MAPPED, ANNOTATED]	409	5.09e-80	F:GO:0016758	F:transferase activity, transferring hexosyl groups	29.4287	12.9009	21.4403	121.617	24.2408	59.8675		22.2667	2.07565	6.10611	19.7313	3.42996	8.37803	8.05645e-09	0.710429	2.08251e-07	0.000795648	0.00153765		0.00365396		409	20	5.08653e-80	85.53	1	F:GO:0016758	F:transferase activity, transferring hexosyl groups			G3DSA:3.40.50.2000 (GENE3D); PTHR44332 (PANTHER); PTHR44332:SF3 (PANTHER); SSF53756 (SUPERFAMILY)	no GO terms	no GO terms
contig_103640	7-deoxyloganetin glucosyltransferase-like	[CURVED_GROUP1, START_GROUP2, LINEAR_GROUP1, START_GROUP1, GROUP1, GROUP2_VS_GROUP1, INTERPRO, BLASTED, MAPPED, ANNOTATED]	252	3.84e-48	F:GO:0016758	F:transferase activity, transferring hexosyl groups	17.9308	7.85465	12.7737	64.662	13.6465	38.5592		12.2307	1.48643	2.40126	10.4443	4.46987	3.80832	1.18692e-08	0.721318	6.20153e-06	0.000817851	0.0014752		0.00298001		252	20	3.84251e-48	89.39	1	F:GO:0016758	F:transferase activity, transferring hexosyl groups			G3DSA:3.40.50.2000 (GENE3D)	no GO terms	no GO terms
contig_4402	7-deoxyloganetin glucosyltransferase-like	[CURVED_GROUP1, START_GROUP2, LINEAR_GROUP1, START_GROUP1, GROUP1, GROUP2_VS_GROUP1, INTERPRO, BLASTED, MAPPED, ANNOTATED]	919	0	F:GO:0016758	F:transferase activity, transferring hexosyl groups	18.8134	6.04059	5.9867	49.2724	13.0827	10.2802		8.47608	0.63508	0.943151	3.67168	3.2563	0.590735	3.31779e-19	0.859504	9.18138e-12	0.000459443	0.000327082		0.0118503		919	20	0	87.45	1	F:GO:0016758	F:transferase activity, transferring hexosyl groups			G3DSA:3.40.50.2000 (GENE3D); IPR002213 (PFAM); G3DSA:3.40.50.2000 (GENE3D); PTHR11926:SF462 (PANTHER); PTHR11926 (PANTHER); SSF53756 (SUPERFAMILY)	F:GO:0016758	F:transferase activity, transferring hexosyl groups
contig_70134	7-deoxyloganetin glucosyltransferase-like	[CURVED_GROUP1, START_GROUP2, LINEAR_GROUP1, START_GROUP1, GROUP1, GROUP2_VS_GROUP1, INTERPRO, BLASTED, MAPPED, ANNOTATED]	811	5.71e-175	F:GO:0016758	F:transferase activity, transferring hexosyl groups	10.544	3.14022	3.30617	31.8618	7.46761	6.73999		4.75796	0.287428	0.619997	2.53223	1.84482	1.32456	8.61999e-21	0.8683	6.42656e-08	0.000166344	0.000316387		0.00981405		811	20	5.71452e-175	83.4	1	F:GO:0016758	F:transferase activity, transferring hexosyl groups			G3DSA:3.40.50.2000 (GENE3D); PTHR11926:SF462 (PANTHER); PTHR11926 (PANTHER); SSF53756 (SUPERFAMILY)	no GO terms	no GO terms
contig_94592	7-deoxyloganetin glucosyltransferase-like	[CURVED_GROUP1, START_GROUP2, LINEAR_GROUP1, START_GROUP1, GROUP1, GROUP2_VS_GROUP1, INTERPRO, BLASTED, MAPPED, ANNOTATED]	590	9.93e-114	F:GO:0016758	F:transferase activity, transferring hexosyl groups	11.6284	4.34346	5.49805	33.5656	8.79688	6.87256		4.42815	0.270747	1.22355	3.82312	1.48142	1.01825	1.5009e-16	0.841463	3.00318e-07	0.000716487	0.000661819		0.0159714		590	20	9.9253e-114	91.53	1	F:GO:0016758	F:transferase activity, transferring hexosyl groups			G3DSA:3.40.50.2000 (GENE3D); PTHR44332:SF3 (PANTHER); PTHR44332 (PANTHER); SSF53756 (SUPERFAMILY)	no GO terms	no GO terms
contig_22735	8-amino-7-oxononanoate synthase	[CURVED_GROUP2, START_GROUP2, LINEAR_GROUP2, START_GROUP1, GROUP2_VS_GROUP1, INTERPRO, BLASTED, MAPPED, ANNOTATED]	1121	3.67e-144	P:GO:0006857; C:GO:0016021; F:GO:0022857; P:GO:0055085	P:oligopeptide transport; C:integral component of membrane; F:transmembrane transporter activity; P:transmembrane transport	10.6942	9.53831	7.70582	5.75118	7.67293	2.75812		2.09145	0.114324	0.810667	0.885285	0.437355	0.653572	1.44478e-08	0.754285	1.17834e-13	0.017055		0.0266147		0.00387491	1121	20	3.66918e-144	86.98	4	P:GO:0006857; C:GO:0016021; F:GO:0022857; P:GO:0055085	P:oligopeptide transport; C:integral component of membrane; F:transmembrane transporter activity; P:transmembrane transport			mobidb-lite (MOBIDB_LITE); PTHR35731 (PANTHER)	no GO terms	no GO terms
contig_18896	9-cis-epoxycarotenoid dioxygenase	[CURVED_GROUP2, CURVED_GROUP1, LINEAR_GROUP1, START_GROUP1, GROUP1, GROUP2_VS_GROUP1, INTERPRO, BLASTED, MAPPED, ANNOTATED]	3359	0	F:GO:0016702; F:GO:0046872; P:GO:0055114	F:oxidoreductase activity, acting on single donors with incorporation of molecular oxygen, incorporation of two atoms of oxygen; F:metal ion binding; P:oxidation-reduction process	34.4827	143.771	141.388	31.6619	112.647	328.598		6.54245	33.2055	30.6719	8.24815	22.3702	73.1442	1.8619e-16	0.83782	4.53098e-12		0.000513147		0.0170587	0.0248198	3359	20	0	95.38	3	F:GO:0016702; F:GO:0046872; P:GO:0055114	F:oxidoreductase activity, acting on single donors with incorporation of molecular oxygen, incorporation of two atoms of oxygen; F:metal ion binding; P:oxidation-reduction process	EC:1.13.11	Acting on single donors with incorporation of molecular oxygen (oxygenases). The oxygen incorporated need not be derived from O(2)	IPR004294 (PFAM); IPR004294 (PANTHER); PTHR10543:SF42 (PANTHER)	F:GO:0016702; P:GO:0055114	F:oxidoreductase activity, acting on single donors with incorporation of molecular oxygen, incorporation of two atoms of oxygen; P:oxidation-reduction process
contig_36683	9-cis-epoxycarotenoid dioxygenase	[CURVED_GROUP2, START_GROUP1, START_GROUP2, GROUP2_VS_GROUP1, INTERPRO, BLASTED, MAPPED, ANNOTATED]	216	1.39e-44	F:GO:0016702; F:GO:0046872; P:GO:0055114	F:oxidoreductase activity, acting on single donors with incorporation of molecular oxygen, incorporation of two atoms of oxygen; F:metal ion binding; P:oxidation-reduction process	28.0565	26.2312	21.4325	6.91845	11.1578	332.851		17.0354	17.3445	12.3608	4.93894	0.829305	35.7899	2.24539e-12	0.755865	2.94142e-08	0.0204523				3.93241e-05	216	20	1.38975e-44	98.03	3	F:GO:0016702; F:GO:0046872; P:GO:0055114	F:oxidoreductase activity, acting on single donors with incorporation of molecular oxygen, incorporation of two atoms of oxygen; F:metal ion binding; P:oxidation-reduction process	EC:1.13.11	Acting on single donors with incorporation of molecular oxygen (oxygenases). The oxygen incorporated need not be derived from O(2)	IPR004294 (PFAM); PTHR10543:SF26 (PANTHER); IPR004294 (PANTHER)	F:GO:0016702; P:GO:0055114	F:oxidoreductase activity, acting on single donors with incorporation of molecular oxygen, incorporation of two atoms of oxygen; P:oxidation-reduction process
contig_36754	AAA+ ATPase domain containing protein	[CURVED_GROUP2, CURVED_GROUP1, LINEAR_GROUP2, LINEAR_GROUP1, START_GROUP1, GROUP1, GROUP2_VS_GROUP1, INTERPRO, BLASTED, MAPPED, ANNOTATED]	3103	0	F:GO:0005524	F:ATP binding	12.6609	9.08951	10.1952	11.1265	11.2434	7.13663		1.66381	0.41094	0.548473	0.790029	0.339171	0.10548	1.89644e-06	0.719403	3.07304e-15		0.0188133	0.0152502	0.045569	0.00583475	3103	20	0	90.58	1	F:GO:0005524	F:ATP binding			G3DSA:3.40.50.300 (GENE3D); PTHR20953 (PANTHER); PTHR20953:SF11 (PANTHER); IPR034081 (CDD)	no GO terms	no GO terms
contig_7329	AAA+ ATPase domain containing protein	[CURVED_GROUP2, CURVED_GROUP1, LINEAR_GROUP2, LINEAR_GROUP1, START_GROUP1, GROUP1, GROUP2_VS_GROUP1, INTERPRO, BLASTED, MAPPED, ANNOTATED]	769	2.91e-146	F:GO:0005524; C:GO:0009507	F:ATP binding; C:chloroplast	7.5591	4.74187	6.3318	8.42938	6.32064	5.69583		0.840494	0.315232	0.320082	0.940416	0.0478272	0.213744	1.4695e-06	0.71625	3.86026e-15		0.000369026	0.0190867	0.00125435	0.0178364	769	20	2.90885e-146	88.82	2	F:GO:0005524; C:GO:0009507	F:ATP binding; C:chloroplast			IPR003959 (PFAM); G3DSA:3.40.50.300 (GENE3D); mobidb-lite (MOBIDB_LITE); mobidb-lite (MOBIDB_LITE); PTHR20953:SF11 (PANTHER); PTHR20953 (PANTHER); cd00009 (CDD); IPR027417 (SUPERFAMILY)	F:GO:0005524	F:ATP binding
contig_20638	AAA-ATPase ASD, mitochondrial-like	[CURVED_GROUP1, START_GROUP2, LINEAR_GROUP1, START_GROUP1, GROUP1, GROUP2_VS_GROUP1, INTERPRO, BLASTED, MAPPED, ANNOTATED]	2338	0	F:GO:0005524; C:GO:0016021	F:ATP binding; C:integral component of membrane	20.4947	7.83748	6.72474	33.0048	9.85007	8.8361		4.41681	1.7731	1.65496	1.52206	0.0672005	1.97084	4.16098e-18	0.858632	6.94828e-13	0.024827	0.000138509		0.00691955		2338	20	0	90.12	2	F:GO:0005524; C:GO:0016021	F:ATP binding; C:integral component of membrane			G3DSA:3.40.50.300 (GENE3D); IPR025753 (PFAM); IPR003959 (PFAM); mobidb-lite (MOBIDB_LITE); mobidb-lite (MOBIDB_LITE); mobidb-lite (MOBIDB_LITE); PTHR23070:SF51 (PANTHER); PTHR23070 (PANTHER); cd00009 (CDD); IPR027417 (SUPERFAMILY)	F:GO:0005524	F:ATP binding
contig_20735	AAA-ATPase At2g18193-like	[CURVED_GROUP1, START_GROUP2, LINEAR_GROUP1, START_GROUP1, GROUP1, GROUP2_VS_GROUP1, INTERPRO, BLASTED, MAPPED, ANNOTATED]	2208	0	F:GO:0005524	F:ATP binding	3.90492	0.842421	0.716756	10.6164	1.4498	1.32646		2.06198	0.171404	0.169306	2.0624	0.270763	0.164174	1.74929e-18	0.820054	6.29292e-06	0.00321727	0.000648707		0.0197353		2208	20	0	83.52	1	F:GO:0005524	F:ATP binding			G3DSA:3.40.50.300 (GENE3D); IPR025753 (PFAM); IPR003959 (PFAM); mobidb-lite (MOBIDB_LITE); mobidb-lite (MOBIDB_LITE); PTHR23070 (PANTHER); PTHR23070:SF50 (PANTHER); cd00009 (CDD); IPR027417 (SUPERFAMILY)	F:GO:0005524	F:ATP binding
contig_10011	AAA-ATPase At2g46620-like	[CURVED_GROUP1, START_GROUP2, LINEAR_GROUP1, START_GROUP1, GROUP1, GROUP2_VS_GROUP1, INTERPRO, BLASTED, MAPPED, ANNOTATED]	850	3.09e-79	F:GO:0005524; C:GO:0016021	F:ATP binding; C:integral component of membrane	5.038	1.81535	2.21295	10.4213	2.50592	4.98568		2.38442	0.0209263	0.246662	2.95466	0.50618	0.563433	6.37854e-08	0.722941	2.97775e-07	0.00857162	0.00107305		0.00475282		850	20	3.08955e-79	85.93	2	F:GO:0005524; C:GO:0016021	F:ATP binding; C:integral component of membrane			mobidb-lite (MOBIDB_LITE); mobidb-lite (MOBIDB_LITE); mobidb-lite (MOBIDB_LITE); PTHR23070:SF13 (PANTHER); PTHR23070 (PANTHER)	no GO terms	no GO terms
contig_9936	AAA-ATPase At2g46620-like	[CURVED_GROUP1, START_GROUP2, LINEAR_GROUP1, START_GROUP1, GROUP1, GROUP2_VS_GROUP1, INTERPRO, BLASTED, MAPPED, ANNOTATED]	1966	0	F:GO:0005524; C:GO:0016021	F:ATP binding; C:integral component of membrane	5.73711	0.537784	0.515188	17.3853	1.54104	2.96459		4.5714	0.0341939	0.129745	4.87064	0.271208	0.365768	2.27378e-11	0.771571	5.6348e-05	0.00708864	0.00241523		0.0175527		1966	20	0	90.96	2	F:GO:0005524; C:GO:0016021	F:ATP binding; C:integral component of membrane			IPR003959 (PFAM); G3DSA:3.40.50.300 (GENE3D); IPR025753 (PFAM); mobidb-lite (MOBIDB_LITE); mobidb-lite (MOBIDB_LITE); mobidb-lite (MOBIDB_LITE); PTHR23070 (PANTHER); PTHR23070:SF13 (PANTHER); cd00009 (CDD); IPR027417 (SUPERFAMILY)	F:GO:0005524	F:ATP binding
contig_6931	AAA-ATPase At3g28580-like	[CURVED_GROUP1, START_GROUP2, LINEAR_GROUP1, START_GROUP1, GROUP1, GROUP2_VS_GROUP1, INTERPRO, BLASTED, MAPPED, ANNOTATED]	1653	0	F:GO:0005524; C:GO:0016021	F:ATP binding; C:integral component of membrane	16.3338	5.81029	5.05657	38.4367	5.55733	6.94601		6.59716	0.496846	1.38722	4.52113	0.559553	0.885157	2.52823e-17	0.837125	2.36869e-11	0.0253021	0.000109231		0.003082		1653	20	0	92.82	2	F:GO:0005524; C:GO:0016021	F:ATP binding; C:integral component of membrane			IPR025753 (PFAM); IPR003959 (PFAM); G3DSA:3.40.50.300 (GENE3D); PTHR23070:SF51 (PANTHER); PTHR23070 (PANTHER); cd00009 (CDD); IPR027417 (SUPERFAMILY)	F:GO:0005524	F:ATP binding
contig_2130	AB hydrolase superfamily protein YfhM-like	[CURVED_GROUP2, START_GROUP2, LINEAR_GROUP2, START_GROUP1, GROUP2_VS_GROUP1, INTERPRO, BLASTED, MAPPED, ANNOTATED]	364	7.6e-72	F:GO:0004301	F:epoxide hydrolase activity	39.0054	41.2287	41.0746	33.6785	39.7428	23.652		3.47242	0.180177	4.58635	1.52421	2.43981	1.39985	8.59427e-12	0.794336	7.41847e-22	0.0328293		0.00619734		0.000446439	364	20	7.59519e-72	91.15	1	F:GO:0004301	F:epoxide hydrolase activity	EC:3.3.2.10	Soluble epoxide hydrolase	IPR029058 (G3DSA:3.40.50.GENE3D); PTHR43329:SF19 (PANTHER); PTHR43329 (PANTHER); IPR029058 (SUPERFAMILY)	no GO terms	no GO terms
contig_22217	ABC transporter A family member 1	[CURVED_GROUP1, START_GROUP2, LINEAR_GROUP1, START_GROUP1, GROUP1, GROUP2_VS_GROUP1, INTERPRO, BLASTED, MAPPED, ANNOTATED]	781	7.46e-86	F:GO:0005524; C:GO:0005774; C:GO:0016021; F:GO:0042626; P:GO:0055085	F:ATP binding; C:vacuolar membrane; C:integral component of membrane; F:ATPase-coupled transmembrane transporter activity; P:transmembrane transport	20.8851	25.4868	24.2141	15.5131	19.6861	14.2806		0.963523	3.73575	2.07339	0.404565	0.746531	0.841929	1.48822e-07	0.709334	1.46268e-16	0.000114218	0.0191372		0.0179802		781	20	7.46379e-86	92.47	5	F:GO:0005524; C:GO:0005774; C:GO:0016021; F:GO:0042626; P:GO:0055085	F:ATP binding; C:vacuolar membrane; C:integral component of membrane; F:ATPase-coupled transmembrane transporter activity; P:transmembrane transport	EC:3.6.1.3; EC:3.6.1.15	Adenosinetriphosphatase; Nucleoside-triphosphate phosphatase	no IPS match	no IPS match	no IPS match
contig_45443	ABC transporter A family member 7-like	[CURVED_GROUP2, START_GROUP2, LINEAR_GROUP2, LINEAR_GROUP1, START_GROUP1, GROUP1, GROUP2_VS_GROUP1, INTERPRO, BLASTED, MAPPED, ANNOTATED]	1400	0	F:GO:0005524; F:GO:0015419; P:GO:0015709; C:GO:0016021; P:GO:0099133; F:GO:0102025; P:GO:1902358	F:ATP binding; F:ATPase-coupled sulfate transmembrane transporter activity; P:thiosulfate transport; C:integral component of membrane; P:ATP hydrolysis coupled anion transmembrane transport; F:ATPase-coupled thiosulfate transmembrane transporter activity; P:sulfate transmembrane transport	3.73117	2.51995	1.93487	4.83974	1.85275	2.1145		0.0438503	0.190103	0.0950513	0.134912	0.207429	0.384442	1.82838e-28	0.915338	2.25425e-09	0.0103866	5.62763e-05	0.000201083		0.000325528	1400	20	0	95.6	7	F:GO:0005524; F:GO:0015419; P:GO:0015709; C:GO:0016021; P:GO:0099133; F:GO:0102025; P:GO:1902358	F:ATP binding; F:ATPase-coupled sulfate transmembrane transporter activity; P:thiosulfate transport; C:integral component of membrane; P:ATP hydrolysis coupled anion transmembrane transport; F:ATPase-coupled thiosulfate transmembrane transporter activity; P:sulfate transmembrane transport	EC:3.6.1.3; EC:3.6.3.25; EC:3.6.1.15	Adenosinetriphosphatase; Acting on acid anhydrides; Nucleoside-triphosphate phosphatase	IPR003439 (PFAM); G3DSA:3.40.50.300 (GENE3D); PTHR19229:SF141 (PANTHER); IPR026082 (PANTHER); IPR003439 (PROSITE_PROFILES); cd03263 (CDD); IPR027417 (SUPERFAMILY)	F:GO:0005524; C:GO:0016021; F:GO:0016887; F:GO:0042626; P:GO:0055085	F:ATP binding; C:integral component of membrane; F:ATPase activity; F:ATPase-coupled transmembrane transporter activity; P:transmembrane transport
contig_22701	ABC transporter ABCE	[CURVED_GROUP2, CURVED_GROUP1, START_GROUP2, LINEAR_GROUP2, LINEAR_GROUP1, START_GROUP1, GROUP1, GROUP2_VS_GROUP1, INTERPRO, BLASTED]	929	0			4.52838	2.66942	3.30419	3.3722	2.80544	1.62659		0.235664	0.199253	0.189927	0.487806	0.0902371	0.100749	7.04818e-17	0.871416	5.91821e-11	0.0128273	0.000533472	0.00627093	0.00195672	0.00157628	929	20	0	90.08						G3DSA:3.30.70.20 (GENE3D); IPR017896 (PFAM); IPR021039 (PFAM); IPR013283 (PANTHER); PTHR19248:SF16 (PANTHER); IPR017896 (PROSITE_PROFILES); IPR017896 (PROSITE_PROFILES); SSF54862 (SUPERFAMILY)	no GO terms	no GO terms
contig_42357	ABC transporter B family member 11-like	[START_GROUP1, LINEAR_GROUP1, GROUP1, INTERPRO, BLASTED, MAPPED, ANNOTATED]	586	1.49e-12	F:GO:0005524; P:GO:0006855; F:GO:0008559; C:GO:0016021; P:GO:0042908	F:ATP binding; P:drug transmembrane transport; F:ATPase-coupled xenobiotic transmembrane transporter activity; C:integral component of membrane; P:xenobiotic transport	8.94759	6.10969	4.92528	8.9945	5.69925	4.23339		0.622849	0.328352	0.266383	0.631401	0.172349	0.183179	3.8988e-26	0.875264	1.16525e-18		1.56127e-08				586	20	1.48636e-12	95.91	5	F:GO:0005524; P:GO:0006855; F:GO:0008559; C:GO:0016021; P:GO:0042908	F:ATP binding; P:drug transmembrane transport; F:ATPase-coupled xenobiotic transmembrane transporter activity; C:integral component of membrane; P:xenobiotic transport	EC:3.6.1.3; EC:3.6.3.44; EC:3.6.1.15	Adenosinetriphosphatase; Acting on acid anhydrides; Nucleoside-triphosphate phosphatase	no IPS match	no IPS match	no IPS match
contig_58425	ABC transporter B family member 15-like	[START_GROUP2, LINEAR_GROUP1, GROUP1, GROUP2_VS_GROUP1, INTERPRO, BLASTED, MAPPED, ANNOTATED]	4159	0	F:GO:0005524; P:GO:0006855; F:GO:0008559; C:GO:0016021; P:GO:0042908	F:ATP binding; P:drug transmembrane transport; F:ATPase-coupled xenobiotic transmembrane transporter activity; C:integral component of membrane; P:xenobiotic transport	1.85027	0.0249474	0.0332633	10.4946	0.513501	0.255711		1.81909	0.00720171	0.00415791	2.35871	0.0916627	0.108205	1.0668e-15	0.764136		0.00313178	0.000470639				4159	20	0	92.78	5	F:GO:0005524; P:GO:0006855; F:GO:0008559; C:GO:0016021; P:GO:0042908	F:ATP binding; P:drug transmembrane transport; F:ATPase-coupled xenobiotic transmembrane transporter activity; C:integral component of membrane; P:xenobiotic transport	EC:3.6.1.3; EC:3.6.3.44; EC:3.6.1.15	Adenosinetriphosphatase; Acting on acid anhydrides; Nucleoside-triphosphate phosphatase	IPR011527 (PFAM); IPR003439 (PFAM); G3DSA:3.40.50.300 (GENE3D); IPR003439 (PFAM); mobidb-lite (MOBIDB_LITE); mobidb-lite (MOBIDB_LITE); PTHR24221:SF381 (PANTHER); IPR039421 (PANTHER); IPR011527 (PROSITE_PROFILES); IPR011527 (PROSITE_PROFILES); IPR003439 (PROSITE_PROFILES); IPR003439 (PROSITE_PROFILES); cd03249 (CDD); cd03249 (CDD); IPR036640 (SUPERFAMILY); IPR027417 (SUPERFAMILY); IPR036640 (SUPE…	F:GO:0005524; C:GO:0016021; F:GO:0016887; F:GO:0042626; P:GO:0055085	F:ATP binding; C:integral component of membrane; F:ATPase activity; F:ATPase-coupled transmembrane transporter activity; P:transmembrane transport
contig_139723	ABC transporter B family member 19	[CURVED_GROUP2, CURVED_GROUP1, LINEAR_GROUP1, START_GROUP1, GROUP1, GROUP2_VS_GROUP1, INTERPRO, BLASTED, MAPPED, ANNOTATED]	240	1.22e-46	F:GO:0005524; P:GO:0006855; F:GO:0008559; C:GO:0016021; P:GO:0042908	F:ATP binding; P:drug transmembrane transport; F:ATPase-coupled xenobiotic transmembrane transporter activity; C:integral component of membrane; P:xenobiotic transport	35.5932	87.9832	89.5829	33.9935	73.586	47.191		4.45336	12.5897	20.3411	6.24701	0.979609	4.45336	1.14884e-09	0.749337	0.000201553		0.000161465		0.00261216	0.00404753	240	20	1.22009e-46	98.25	5	F:GO:0005524; P:GO:0006855; F:GO:0008559; C:GO:0016021; P:GO:0042908	F:ATP binding; P:drug transmembrane transport; F:ATPase-coupled xenobiotic transmembrane transporter activity; C:integral component of membrane; P:xenobiotic transport	EC:3.6.1.3; EC:3.6.3.44; EC:3.6.1.15	Adenosinetriphosphatase; Acting on acid anhydrides; Nucleoside-triphosphate phosphatase	IPR003439 (PFAM); G3DSA:3.40.50.300 (GENE3D); IPR039421 (PANTHER); IPR027417 (SUPERFAMILY)	F:GO:0005524; F:GO:0016887	F:ATP binding; F:ATPase activity
contig_36895	ABC transporter B family member 19	[CURVED_GROUP2, CURVED_GROUP1, LINEAR_GROUP1, START_GROUP1, GROUP1, GROUP2_VS_GROUP1, INTERPRO, BLASTED, MAPPED, ANNOTATED]	655	2.96e-87	F:GO:0005524; P:GO:0006855; F:GO:0008559; C:GO:0016021; P:GO:0042908	F:ATP binding; P:drug transmembrane transport; F:ATPase-coupled xenobiotic transmembrane transporter activity; C:integral component of membrane; P:xenobiotic transport	2.17142	7.26404	6.85508	2.00589	5.73528	3.46649		0.185776	0.978977	1.47998	0.304204	0.620138	0.542938	1.91124e-15	0.837049	0.00168423		9.39092e-06		0.000161154	0.00198981	655	20	2.95743e-87	98.25	5	F:GO:0005524; P:GO:0006855; F:GO:0008559; C:GO:0016021; P:GO:0042908	F:ATP binding; P:drug transmembrane transport; F:ATPase-coupled xenobiotic transmembrane transporter activity; C:integral component of membrane; P:xenobiotic transport	EC:3.6.1.3; EC:3.6.3.44; EC:3.6.1.15	Adenosinetriphosphatase; Acting on acid anhydrides; Nucleoside-triphosphate phosphatase	G3DSA:3.40.50.300 (GENE3D); IPR003439 (PFAM); PTHR24221:SF382 (PANTHER); IPR039421 (PANTHER); IPR027417 (SUPERFAMILY)	F:GO:0005524; F:GO:0016887	F:ATP binding; F:ATPase activity
contig_39697	ABC transporter B family member 19	[CURVED_GROUP1, START_GROUP2, LINEAR_GROUP1, START_GROUP1, GROUP1, GROUP2_VS_GROUP1, INTERPRO, BLASTED, MAPPED, ANNOTATED]	301	6.97e-31	F:GO:0005524; P:GO:0006855; F:GO:0008559; C:GO:0016021; P:GO:0042908	F:ATP binding; P:drug transmembrane transport; F:ATPase-coupled xenobiotic transmembrane transporter activity; C:integral component of membrane; P:xenobiotic transport	4.73219	8.36386	7.19732	3.14745	6.00878	4.13791		1.02389	0.720644	0.641324	0.425087	0.377396	0.180161	3.72843e-10	0.760401	2.60754e-09	0.00046979	0.000215277		0.00059807		301	20	6.9738e-31	98.45	5	F:GO:0005524; P:GO:0006855; F:GO:0008559; C:GO:0016021; P:GO:0042908	F:ATP binding; P:drug transmembrane transport; F:ATPase-coupled xenobiotic transmembrane transporter activity; C:integral component of membrane; P:xenobiotic transport	EC:3.6.1.3; EC:3.6.3.44; EC:3.6.1.15	Adenosinetriphosphatase; Acting on acid anhydrides; Nucleoside-triphosphate phosphatase	G3DSA:3.40.50.300 (GENE3D); PTHR24221:SF382 (PANTHER); IPR039421 (PANTHER); IPR027417 (SUPERFAMILY)	no GO terms	no GO terms
contig_70856	ABC transporter B family member 19	[CURVED_GROUP2, CURVED_GROUP1, LINEAR_GROUP1, START_GROUP1, GROUP1, GROUP2_VS_GROUP1, INTERPRO, BLASTED, MAPPED, ANNOTATED]	3752	0	F:GO:0005524; P:GO:0006855; F:GO:0008559; C:GO:0016021; P:GO:0042908	F:ATP binding; P:drug transmembrane transport; F:ATPase-coupled xenobiotic transmembrane transporter activity; C:integral component of membrane; P:xenobiotic transport	2.62422	8.52591	9.53651	2.85034	7.2473	4.97484		0.161992	1.23346	1.32657	0.129417	0.779565	1.14776	1.63787e-15	0.833053	0.0416857		2.23461e-05		0.000664073	0.00201083	3752	20	0	97.38	5	F:GO:0005524; P:GO:0006855; F:GO:0008559; C:GO:0016021; P:GO:0042908	F:ATP binding; P:drug transmembrane transport; F:ATPase-coupled xenobiotic transmembrane transporter activity; C:integral component of membrane; P:xenobiotic transport	EC:3.6.1.3; EC:3.6.3.44; EC:3.6.1.15	Adenosinetriphosphatase; Acting on acid anhydrides; Nucleoside-triphosphate phosphatase	IPR003439 (PFAM); IPR036640 (G3DSA:1.20.1560.GENE3D); IPR011527 (PFAM); G3DSA:3.40.50.300 (GENE3D); IPR036640 (G3DSA:1.20.1560.GENE3D); IPR003439 (PFAM); G3DSA:3.40.50.300 (GENE3D); PTHR24221:SF382 (PANTHER); IPR039421 (PANTHER); IPR011527 (PROSITE_PROFILES); IPR011527 (PROSITE_PROFILES); IPR003439 (PROSITE_PROFILES); cd03249 (CDD); IPR036640 (SUPERFAMILY); IPR036640 (SUPERFAMILY); IPR027417 (SUP…	F:GO:0005524; C:GO:0016021; F:GO:0016887; F:GO:0042626; P:GO:0055085	F:ATP binding; C:integral component of membrane; F:ATPase activity; F:ATPase-coupled transmembrane transporter activity; P:transmembrane transport
contig_20749	ABC transporter B family member 20-like	[START_GROUP1, LINEAR_GROUP2, GROUP2_VS_GROUP1, INTERPRO, BLASTED, MAPPED, ANNOTATED]	931	1.62e-121	F:GO:0005524; C:GO:0016021; F:GO:0042626; P:GO:0055085	F:ATP binding; C:integral component of membrane; F:ATPase-coupled transmembrane transporter activity; P:transmembrane transport	16.4557	17.0132	17.4824	17.6811	13.5079	13.2374		0.401154	0.381771	1.27209	0.748061	0.0202824	0.72327	8.83945e-10	0.700306	1.92352e-25			1.49597e-05			931	20	1.62312e-121	98.02	4	F:GO:0005524; C:GO:0016021; F:GO:0042626; P:GO:0055085	F:ATP binding; C:integral component of membrane; F:ATPase-coupled transmembrane transporter activity; P:transmembrane transport	EC:3.6.1.3; EC:3.6.1.15	Adenosinetriphosphatase; Nucleoside-triphosphate phosphatase	IPR003439 (PFAM); G3DSA:3.40.50.300 (GENE3D); PTHR24222:SF21 (PANTHER); PTHR24222 (PANTHER); IPR003439 (PROSITE_PROFILES); IPR027417 (SUPERFAMILY)	F:GO:0005524; F:GO:0016887	F:ATP binding; F:ATPase activity
contig_8981	ABC transporter C family member 8-like	[START_GROUP1, LINEAR_GROUP2, GROUP2_VS_GROUP1, INTERPRO, BLASTED, MAPPED, ANNOTATED]	2364	0	F:GO:0005524; P:GO:0006855; F:GO:0008559; C:GO:0016021; P:GO:0042908	F:ATP binding; P:drug transmembrane transport; F:ATPase-coupled xenobiotic transmembrane transporter activity; C:integral component of membrane; P:xenobiotic transport	46.8437	51.3025	53.5309	56.2529	72.5015	106.726		4.97768	3.90755	10.113	7.15173	1.37032	6.87462	1.38399e-11	0.737148	1.90801e-22			7.25805e-06			2364	20	0	88.28	5	F:GO:0005524; P:GO:0006855; F:GO:0008559; C:GO:0016021; P:GO:0042908	F:ATP binding; P:drug transmembrane transport; F:ATPase-coupled xenobiotic transmembrane transporter activity; C:integral component of membrane; P:xenobiotic transport	EC:3.6.1.3; EC:3.6.3.44; EC:3.6.1.15	Adenosinetriphosphatase; Acting on acid anhydrides; Nucleoside-triphosphate phosphatase	IPR011527 (PFAM); G3DSA:3.40.50.300 (GENE3D); IPR036640 (G3DSA:1.20.1560.GENE3D); IPR003439 (PFAM); PTHR24223 (PANTHER); PTHR24223:SF108 (PANTHER); IPR011527 (PROSITE_PROFILES); IPR027417 (SUPERFAMILY); IPR036640 (SUPERFAMILY)	F:GO:0005524; C:GO:0016021; F:GO:0016887; F:GO:0042626; P:GO:0055085	F:ATP binding; C:integral component of membrane; F:ATPase activity; F:ATPase-coupled transmembrane transporter activity; P:transmembrane transport
contig_3906	ABC transporter F family member 1	[CURVED_GROUP1, START_GROUP2, LINEAR_GROUP1, START_GROUP1, GROUP1, GROUP2_VS_GROUP1, INTERPRO, BLASTED, MAPPED, ANNOTATED]	705	8.43e-104	F:GO:0005524; F:GO:0016887	F:ATP binding; F:ATPase activity	139.41	87.7093	87.0637	176.663	88.5934	114.185		25.6559	5.39295	2.60099	18.7749	0.0783579	6.60447	3.92502e-11	0.787817	5.31294e-19	0.044062	7.55351e-05		0.000751677		705	20	8.42874e-104	97.56	2	F:GO:0005524; F:GO:0016887	F:ATP binding; F:ATPase activity	EC:3.6.1.3; EC:3.6.1.15	Adenosinetriphosphatase; Nucleoside-triphosphate phosphatase	G3DSA:3.40.50.300 (GENE3D); IPR003439 (PFAM); PTHR19211:SF52 (PANTHER); PTHR19211 (PANTHER); cd03221 (CDD); IPR027417 (SUPERFAMILY)	F:GO:0005524; F:GO:0016887	F:ATP binding; F:ATPase activity
contig_5439	ABC transporter F family member 1	[CURVED_GROUP1, START_GROUP2, LINEAR_GROUP1, START_GROUP1, GROUP1, GROUP2_VS_GROUP1, INTERPRO, BLASTED, MAPPED, ANNOTATED]	1556	0	F:GO:0005524; F:GO:0016829; F:GO:0016887	F:ATP binding; F:lyase activity; F:ATPase activity	84.3684	59.8701	64.6735	122.917	65.639	80.1325		14.1164	0.587043	4.17854	10.1119	0.774068	3.44835	4.33592e-11	0.778289	4.73268e-19	0.00577924	0.00011055		0.000798632		1556	20	0	97.86	3	F:GO:0005524; F:GO:0016829; F:GO:0016887	F:ATP binding; F:lyase activity; F:ATPase activity	EC:3.6.1.3; EC:3.6.1.15	Adenosinetriphosphatase; Nucleoside-triphosphate phosphatase	IPR032781 (PFAM); IPR003439 (PFAM); IPR003439 (PFAM); G3DSA:3.40.50.300 (GENE3D); G3DSA:3.40.50.300 (GENE3D); PTHR19211 (PANTHER); PTHR19211:SF52 (PANTHER); IPR003439 (PROSITE_PROFILES); cd03221 (CDD); IPR027417 (SUPERFAMILY); IPR027417 (SUPERFAMILY)	F:GO:0005524; F:GO:0016887	F:ATP binding; F:ATPase activity
contig_29004	ABC transporter F family member 4	[CURVED_GROUP2, START_GROUP2, LINEAR_GROUP2, START_GROUP1, GROUP2_VS_GROUP1, INTERPRO, BLASTED, MAPPED, ANNOTATED]	506	1.61e-57	P:GO:0006338; C:GO:0031011	P:chromatin remodeling; C:Ino80 complex	44.4174	53.5728	48.3492	25.9592	41.1654	29.0186		8.60614	0.944692	3.59181	3.82705	1.02694	1.38391	9.00317e-09	0.706826	4.50101e-19	0.000104769		0.00365659		0.00374053	506	20	1.61311e-57	93.78	2	P:GO:0006338; C:GO:0031011	P:chromatin remodeling; C:Ino80 complex			IPR007529 (PFAM); PTHR21561:SF14 (PANTHER); IPR029523 (PANTHER)	P:GO:0006338; C:GO:0031011	P:chromatin remodeling; C:Ino80 complex
contig_41166	ABC transporter G family member 21	[CURVED_GROUP2, START_GROUP1, GROUP2_VS_GROUP1, INTERPRO, BLASTED, MAPPED, ANNOTATED]	2438	0	F:GO:0005524; F:GO:0015412; P:GO:0015689; C:GO:0016021; P:GO:0099133	F:ATP binding; F:ATPase-coupled molybdate transmembrane transporter activity; P:molybdate ion transport; C:integral component of membrane; P:ATP hydrolysis coupled anion transmembrane transport	0.152456	0.354807	0.681895	0.274421	1.14204	30.1863		0.0607932	0.159549	0.382647	0.0710502	0.390415	11.269	4.51889e-52	0.890278	0.00256951					8.33062e-09	2438	20	0	89.08	5	F:GO:0005524; F:GO:0015412; P:GO:0015689; C:GO:0016021; P:GO:0099133	F:ATP binding; F:ATPase-coupled molybdate transmembrane transporter activity; P:molybdate ion transport; C:integral component of membrane; P:ATP hydrolysis coupled anion transmembrane transport	EC:3.6.1.3; EC:3.6.1.15; EC:3.6.3.29	Adenosinetriphosphatase; Nucleoside-triphosphate phosphatase; Acting on acid anhydrides	IPR003439 (PFAM); G3DSA:3.40.50.300 (GENE3D); IPR013525 (PFAM); mobidb-lite (MOBIDB_LITE); mobidb-lite (MOBIDB_LITE); PTHR19241 (PANTHER); PTHR19241:SF303 (PANTHER); IPR003439 (PROSITE_PROFILES); IPR027417 (SUPERFAMILY)	F:GO:0005524; C:GO:0016020; F:GO:0016887	F:ATP binding; C:membrane; F:ATPase activity
contig_48868	ABC transporter G family member 28-like isoform X2	[CURVED_GROUP1, LINEAR_GROUP2, LINEAR_GROUP1, START_GROUP1, GROUP1, GROUP2_VS_GROUP1, INTERPRO, BLASTED, ANNOTATED]	286	1.87e-58	F:GO:0005524; F:GO:0016887	F:ATP binding; F:ATPase activity	3.77176	5.77633	6.33023	3.53438	4.08827	3.48163		0.251611	0.199134	0.526859	0.354852	0.581469	0.2853	6.37608e-12	0.796982	5.49569e-10		0.0014191	2.22329e-05	0.0386431		286	20	1.86722e-58	99.89	2	F:GO:0005524; F:GO:0016887	F:ATP binding; F:ATPase activity			G3DSA:3.40.50.300 (GENE3D); IPR003439 (PFAM); PTHR19241 (PANTHER); PTHR19241:SF445 (PANTHER); IPR027417 (SUPERFAMILY)	F:GO:0005524; F:GO:0016887	F:ATP binding; F:ATPase activity
contig_45484	ABC transporter G family member 29	[CURVED_GROUP1, START_GROUP2, LINEAR_GROUP1, START_GROUP1, GROUP1, GROUP2_VS_GROUP1, INTERPRO, BLASTED, MAPPED, ANNOTATED]	206	3.88e-39	F:GO:0005524; C:GO:0005886; C:GO:0016021; F:GO:0042626; P:GO:0055085	F:ATP binding; C:plasma membrane; C:integral component of membrane; F:ATPase-coupled transmembrane transporter activity; P:transmembrane transport	4.78193	0.7679	1.36128	22.8276	2.12918	3.42065		2.82425	0.0923488	0.0604565	3.97774	0.256495	1.51785	1.40756e-21	0.821222	6.21221e-05	0.000229558	0.000226457		0.00268205		206	20	3.88032e-39	98.6	5	F:GO:0005524; C:GO:0005886; C:GO:0016021; F:GO:0042626; P:GO:0055085	F:ATP binding; C:plasma membrane; C:integral component of membrane; F:ATPase-coupled transmembrane transporter activity; P:transmembrane transport	EC:3.6.1.3; EC:3.6.1.15	Adenosinetriphosphatase; Nucleoside-triphosphate phosphatase	G3DSA:3.40.50.300 (GENE3D); PTHR19241 (PANTHER); PTHR19241:SF224 (PANTHER); IPR027417 (SUPERFAMILY)	no GO terms	no GO terms
contig_48983	ABC transporter G family member 29	[CURVED_GROUP1, START_GROUP2, LINEAR_GROUP1, START_GROUP1, GROUP1, GROUP2_VS_GROUP1, INTERPRO, BLASTED, MAPPED, ANNOTATED]	379	1.24e-79	F:GO:0005524; C:GO:0016021; F:GO:0016887	F:ATP binding; C:integral component of membrane; F:ATPase activity	5.76149	0.757566	0.797438	25.1193	2.21289	3.48879		3.64064	0.372434	0.244977	5.06687	0	1.60568	2.47132e-17	0.809578	0.000260399	0.000764046	0.000908755		0.0104121		379	20	1.2392e-79	93.07	3	F:GO:0005524; C:GO:0016021; F:GO:0016887	F:ATP binding; C:integral component of membrane; F:ATPase activity	EC:3.6.1.3; EC:3.6.1.15	Adenosinetriphosphatase; Nucleoside-triphosphate phosphatase	IPR029481 (PFAM); PTHR19241 (PANTHER); PTHR19241:SF224 (PANTHER)	no GO terms	no GO terms
contig_44003	ABC transporter G family member 29-like	[CURVED_GROUP1, START_GROUP2, LINEAR_GROUP1, START_GROUP1, GROUP1, GROUP2_VS_GROUP1, INTERPRO, BLASTED, MAPPED, ANNOTATED]	505	3.55e-77	F:GO:0005524; C:GO:0005886; C:GO:0016021; F:GO:0042626; P:GO:0055085	F:ATP binding; C:plasma membrane; C:integral component of membrane; F:ATPase-coupled transmembrane transporter activity; P:transmembrane transport	4.44742	0.641321	0.627379	16.2979	1.18505	2.52346		2.67881	0.160784	0.0241478	3.31207	0.0512253	1.00506	2.51953e-18	0.774929	0.0003468	0.00108764	0.000546801		0.00562519		505	20	3.54593e-77	97.88	5	F:GO:0005524; C:GO:0005886; C:GO:0016021; F:GO:0042626; P:GO:0055085	F:ATP binding; C:plasma membrane; C:integral component of membrane; F:ATPase-coupled transmembrane transporter activity; P:transmembrane transport	EC:3.6.1.3; EC:3.6.1.15	Adenosinetriphosphatase; Nucleoside-triphosphate phosphatase	PTHR19241 (PANTHER); PTHR19241:SF224 (PANTHER)	no GO terms	no GO terms
contig_69348	ABC transporter G family member 29-like	[CURVED_GROUP2, START_GROUP2, LINEAR_GROUP2, START_GROUP1, GROUP2_VS_GROUP1, INTERPRO, BLASTED, MAPPED, ANNOTATED]	498	1.65e-103	F:GO:0005524; F:GO:0015419; P:GO:0015709; C:GO:0016021; P:GO:0099133; F:GO:0102025; P:GO:1902358	F:ATP binding; F:ATPase-coupled sulfate transmembrane transporter activity; P:thiosulfate transport; C:integral component of membrane; P:ATP hydrolysis coupled anion transmembrane transport; F:ATPase-coupled thiosulfate transmembrane transporter activity; P:sulfate transmembrane transport	7.86223	7.82118	10.4488	24.8594	14.3491	35.4314		0.946963	1.57291	2.88993	1.88355	0.905097	11.0423	3.90139e-08	0.714843	2.82527e-07	0.00114696		0.0427691		0.0204228	498	20	1.64744e-103	93.9	7	F:GO:0005524; F:GO:0015419; P:GO:0015709; C:GO:0016021; P:GO:0099133; F:GO:0102025; P:GO:1902358	F:ATP binding; F:ATPase-coupled sulfate transmembrane transporter activity; P:thiosulfate transport; C:integral component of membrane; P:ATP hydrolysis coupled anion transmembrane transport; F:ATPase-coupled thiosulfate transmembrane transporter activity; P:sulfate transmembrane transport	EC:3.6.1.3; EC:3.6.3.25; EC:3.6.1.15	Adenosinetriphosphatase; Acting on acid anhydrides; Nucleoside-triphosphate phosphatase	IPR013525 (PFAM); PTHR19241 (PANTHER); PTHR19241:SF224 (PANTHER)	C:GO:0016020	C:membrane
contig_9849	ABC transporter G family member 29-like	[CURVED_GROUP1, START_GROUP2, LINEAR_GROUP1, START_GROUP1, GROUP1, GROUP2_VS_GROUP1, INTERPRO, BLASTED, MAPPED, ANNOTATED]	1218	0	F:GO:0005524; F:GO:0015419; P:GO:0015709; C:GO:0016021; P:GO:0099133; F:GO:0102025; P:GO:1902358	F:ATP binding; F:ATPase-coupled sulfate transmembrane transporter activity; P:thiosulfate transport; C:integral component of membrane; P:ATP hydrolysis coupled anion transmembrane transport; F:ATPase-coupled thiosulfate transmembrane transporter activity; P:sulfate transmembrane transport	7.93338	1.56628	1.27124	33.3217	3.26733	6.02107		4.6728	0.361454	0.145837	6.7402	0.102606	1.87636	3.71472e-19	0.862367	2.24657e-07	0.000338102	0.000229793		0.0031245		1218	20	0	93.7	7	F:GO:0005524; F:GO:0015419; P:GO:0015709; C:GO:0016021; P:GO:0099133; F:GO:0102025; P:GO:1902358	F:ATP binding; F:ATPase-coupled sulfate transmembrane transporter activity; P:thiosulfate transport; C:integral component of membrane; P:ATP hydrolysis coupled anion transmembrane transport; F:ATPase-coupled thiosulfate transmembrane transporter activity; P:sulfate transmembrane transport	EC:3.6.1.3; EC:3.6.3.25; EC:3.6.1.15	Adenosinetriphosphatase; Acting on acid anhydrides; Nucleoside-triphosphate phosphatase	G3DSA:3.40.50.300 (GENE3D); IPR013581 (PFAM); IPR013525 (PFAM); mobidb-lite (MOBIDB_LITE); PTHR19241:SF224 (PANTHER); PTHR19241 (PANTHER); IPR027417 (SUPERFAMILY)	C:GO:0016020	C:membrane
contig_51954	ABC transporter G family member 35-like	[CURVED_GROUP1, START_GROUP2, LINEAR_GROUP1, START_GROUP1, GROUP1, GROUP2_VS_GROUP1, INTERPRO, BLASTED, MAPPED, ANNOTATED]	231	4.05e-32	F:GO:0005524; C:GO:0005886; C:GO:0016021; F:GO:0042626; P:GO:0055085	F:ATP binding; C:plasma membrane; C:integral component of membrane; F:ATPase-coupled transmembrane transporter activity; P:transmembrane transport	3.81915	0.88659	0.647892	19.846	1.94368	2.38697		2.84747	0.279117	0.122948	4.3917	0.0835266	0.915623	1.1104e-16	0.77596	0.00357314	0.00068152	0.00194812		0.0278544		231	20	4.04592e-32	98.22	5	F:GO:0005524; C:GO:0005886; C:GO:0016021; F:GO:0042626; P:GO:0055085	F:ATP binding; C:plasma membrane; C:integral component of membrane; F:ATPase-coupled transmembrane transporter activity; P:transmembrane transport	EC:3.6.1.3; EC:3.6.1.15	Adenosinetriphosphatase; Nucleoside-triphosphate phosphatase	IPR003439 (PFAM); G3DSA:3.40.50.300 (GENE3D); PTHR19241 (PANTHER); PTHR19241:SF224 (PANTHER); IPR027417 (SUPERFAMILY)	F:GO:0005524; F:GO:0016887	F:ATP binding; F:ATPase activity
contig_20070	ABC transporter G family member 36-like	[CURVED_GROUP1, START_GROUP2, LINEAR_GROUP1, START_GROUP1, GROUP1, GROUP2_VS_GROUP1, INTERPRO, BLASTED, MAPPED, ANNOTATED]	788	0	F:GO:0005524; C:GO:0016021; F:GO:0016887	F:ATP binding; C:integral component of membrane; F:ATPase activity	19.067	5.71816	5.24003	57.0524	10.2475	21.0441		9.99167	1.55073	1.33893	9.14875	0.229486	3.87601	1.07618e-11	0.795199	2.65999e-09	0.000765989	0.000547324		0.00366737		788	20	0	94.81	3	F:GO:0005524; C:GO:0016021; F:GO:0016887	F:ATP binding; C:integral component of membrane; F:ATPase activity	EC:3.6.1.3; EC:3.6.1.15	Adenosinetriphosphatase; Nucleoside-triphosphate phosphatase	IPR013525 (PFAM); G3DSA:3.40.50.300 (GENE3D); PTHR19241:SF437 (PANTHER); PTHR19241 (PANTHER); IPR027417 (SUPERFAMILY)	C:GO:0016020	C:membrane
contig_32422	ABC transporter G family member 36-like	[CURVED_GROUP1, START_GROUP2, LINEAR_GROUP1, START_GROUP1, GROUP1, GROUP2_VS_GROUP1, INTERPRO, BLASTED, MAPPED, ANNOTATED]	250	1.9e-40	F:GO:0004553; F:GO:0005524; P:GO:0005975; C:GO:0016021; F:GO:0016887	F:hydrolase activity, hydrolyzing O-glycosyl compounds; F:ATP binding; P:carbohydrate metabolic process; C:integral component of membrane; F:ATPase activity	3.86662	0.528358	1.24885	10.0628	1.34491	2.42564		2.35947	0.173184	0.19213	2.28987	0.23531	0.882741	1.01128e-10	0.713075	0.000219427	0.00890696	0.00108954		0.00619953		250	20	1.89775e-40	93.6	5	F:GO:0004553; F:GO:0005524; P:GO:0005975; C:GO:0016021; F:GO:0016887	F:hydrolase activity, hydrolyzing O-glycosyl compounds; F:ATP binding; P:carbohydrate metabolic process; C:integral component of membrane; F:ATPase activity	EC:3.6.1.3; EC:3.6.1.15	Adenosinetriphosphatase; Nucleoside-triphosphate phosphatase	IPR013525 (PFAM); PTHR19241 (PANTHER); PTHR19241:SF224 (PANTHER)	C:GO:0016020	C:membrane
contig_58989	ABC transporter G family member 5	[CURVED_GROUP1, START_GROUP2, LINEAR_GROUP1, START_GROUP1, GROUP1, GROUP2_VS_GROUP1, INTERPRO, BLASTED, MAPPED, ANNOTATED]	2227	0	F:GO:0005524; C:GO:0016021; F:GO:0016887	F:ATP binding; C:integral component of membrane; F:ATPase activity	4.48809	20.7917	20.3961	2.98031	10.4213	9.04667		1.91443	3.66204	4.85238	1.14104	1.79868	1.65025	1.51055e-10	0.771538	0.000579058	0.00291247	0.000369726		0.00243248		2227	20	0	83.87	3	F:GO:0005524; C:GO:0016021; F:GO:0016887	F:ATP binding; C:integral component of membrane; F:ATPase activity	EC:3.6.1.3; EC:3.6.1.15	Adenosinetriphosphatase; Nucleoside-triphosphate phosphatase	IPR003439 (PFAM); G3DSA:3.40.50.300 (GENE3D); IPR013525 (PFAM); PTHR19241 (PANTHER); PTHR19241:SF230 (PANTHER); IPR003439 (PROSITE_PROFILES); IPR027417 (SUPERFAMILY)	F:GO:0005524; C:GO:0016020; F:GO:0016887	F:ATP binding; C:membrane; F:ATPase activity
contig_29298	ABC transporter I family member 17-like	[CURVED_GROUP2, CURVED_GROUP1, START_GROUP2, LINEAR_GROUP1, START_GROUP1, GROUP1, GROUP2_VS_GROUP1, INTERPRO, BLASTED, MAPPED, ANNOTATED]	2326	0	F:GO:0005315; F:GO:0005460; F:GO:0005524; P:GO:0010044; C:GO:0012506; F:GO:0015415; P:GO:0015786; P:GO:0035435; P:GO:0099133	F:inorganic phosphate transmembrane transporter activity; F:UDP-glucose transmembrane transporter activity; F:ATP binding; P:response to aluminum ion; C:vesicle membrane; F:ATPase-coupled phosphate ion transmembrane transporter activity; P:UDP-glucose transmembrane transport; P:phosphate ion transmembrane transport; P:ATP hydrolysis coupled anion transmembrane transport	14.7211	11.8947	10.4938	12.9589	10.7611	11.2784		0.298979	0.228288	0.197207	0.461626	0.12731	0.705482	7.86807e-20	0.881935	8.39003e-20	0.00286029	0.000147409		0.0489714	0.0113248	2326	20	0	91.54	9	F:GO:0005315; F:GO:0005460; F:GO:0005524; P:GO:0010044; C:GO:0012506; F:GO:0015415; P:GO:0015786; P:GO:0035435; P:GO:0099133	F:inorganic phosphate transmembrane transporter activity; F:UDP-glucose transmembrane transporter activity; F:ATP binding; P:response to aluminum ion; C:vesicle membrane; F:ATPase-coupled phosphate ion transmembrane transporter activity; P:UDP-glucose transmembrane transport; P:phosphate ion transmembrane transport; P:ATP hydrolysis coupled anion transmembrane transport	EC:3.6.3.27; EC:3.6.1.3; EC:3.6.1.15	Acting on acid anhydrides; Adenosinetriphosphatase; Nucleoside-triphosphate phosphatase	G3DSA:3.40.50.300 (GENE3D); IPR003439 (PFAM); mobidb-lite (MOBIDB_LITE); mobidb-lite (MOBIDB_LITE); PTHR43423 (PANTHER); PTHR43423:SF1 (PANTHER); IPR003439 (PROSITE_PROFILES); IPR005670 (CDD); IPR027417 (SUPERFAMILY)	F:GO:0005315; F:GO:0005524; C:GO:0016020; F:GO:0016887; P:GO:0035435	F:inorganic phosphate transmembrane transporter activity; F:ATP binding; C:membrane; F:ATPase activity; P:phosphate ion transmembrane transport
contig_19493	ABC transporter I family member 19-like	[CURVED_GROUP1, START_GROUP1, LINEAR_GROUP1, GROUP1, INTERPRO, BLASTED, MAPPED, ANNOTATED]	418	2.05e-46	F:GO:0005524; F:GO:0016887	F:ATP binding; F:ATPase activity	31.7858	15.2098	13.5051	34.3128	18.8249	14.0612		4.7372	1.7134	1.81554	2.03023	0.0296155	1.29097	6.50544e-18	0.83953	5.58635e-18		0.000311298		0.029484		418	20	2.0516e-46	93.54	2	F:GO:0005524; F:GO:0016887	F:ATP binding; F:ATPase activity	EC:3.6.1.3; EC:3.6.1.15	Adenosinetriphosphatase; Nucleoside-triphosphate phosphatase	mobidb-lite (MOBIDB_LITE); mobidb-lite (MOBIDB_LITE); PTHR12847 (PANTHER); PTHR12847:SF6 (PANTHER)	no GO terms	no GO terms
contig_35007	ABC transporter I family member 19-like	[START_GROUP1, LINEAR_GROUP1, GROUP1, INTERPRO, BLASTED, MAPPED, ANNOTATED]	212	2.23e-31	F:GO:0005215; F:GO:0005524; C:GO:0005737; P:GO:0010114; P:GO:0010218; F:GO:0016887	F:transporter activity; F:ATP binding; C:cytoplasm; P:response to red light; P:response to far red light; F:ATPase activity	11.862	7.90801	5.3013	15.6696	8.61095	6.03352		2.07993	0.88886	0.23974	1.68888	0.358715	0.373936	6.88742e-16	0.797477	9.55894e-17		6.43191e-07				212	20	2.23217e-31	98.5	6	F:GO:0005215; F:GO:0005524; C:GO:0005737; P:GO:0010114; P:GO:0010218; F:GO:0016887	F:transporter activity; F:ATP binding; C:cytoplasm; P:response to red light; P:response to far red light; F:ATPase activity	EC:3.6.1.3; EC:3.6.1.15	Adenosinetriphosphatase; Nucleoside-triphosphate phosphatase	G3DSA:3.40.50.300 (GENE3D); PTHR12847 (PANTHER); PTHR12847:SF6 (PANTHER); IPR027417 (SUPERFAMILY)	no GO terms	no GO terms
contig_35938	ABC transporter I family member 19-like	[CURVED_GROUP1, START_GROUP1, LINEAR_GROUP1, GROUP1, INTERPRO, BLASTED, MAPPED, ANNOTATED]	295	5.89e-20	F:GO:0005524; F:GO:0015440; P:GO:0042886	F:ATP binding; F:ATPase-coupled peptide transmembrane transporter activity; P:amide transport	4.863	2.49549	2.15423	5.69483	2.96473	2.2822		0.513227	0.293225	0.210066	0.195483	0.182858	0.0853159	1.62298e-21	0.86307	1.27619e-13		0.000147084		0.0229271		295	20	5.8877e-20	98.49	3	F:GO:0005524; F:GO:0015440; P:GO:0042886	F:ATP binding; F:ATPase-coupled peptide transmembrane transporter activity; P:amide transport	EC:3.6.1.3; EC:3.6.3.43; EC:3.6.1.15	Adenosinetriphosphatase; Acting on acid anhydrides; Nucleoside-triphosphate phosphatase	PTHR12847:SF6 (PANTHER); PTHR12847 (PANTHER)	no GO terms	no GO terms
contig_47059	abscisic acid 8'-hydroxylase 1-like	[CURVED_GROUP1, START_GROUP2, LINEAR_GROUP1, START_GROUP1, GROUP1, GROUP2_VS_GROUP1, INTERPRO, BLASTED, MAPPED, ANNOTATED]	648	5.85e-104	F:GO:0004497; F:GO:0005506; C:GO:0016021; F:GO:0016705; F:GO:0020037; P:GO:0055114	F:monooxygenase activity; F:iron ion binding; C:integral component of membrane; F:oxidoreductase activity, acting on paired donors, with incorporation or reduction of molecular oxygen; F:heme binding; P:oxidation-reduction process	6.74865	2.01892	1.83745	12.4084	2.40456	3.25523		1.69956	0.631205	0.99146	1.44315	0.263936	1.15329	2.83409e-11	0.748821	5.78011e-07	0.0337124	0.000830665		0.0114515		648	20	5.84533e-104	94.92	6	F:GO:0004497; F:GO:0005506; C:GO:0016021; F:GO:0016705; F:GO:0020037; P:GO:0055114	F:monooxygenase activity; F:iron ion binding; C:integral component of membrane; F:oxidoreductase activity, acting on paired donors, with incorporation or reduction of molecular oxygen; F:heme binding; P:oxidation-reduction process			IPR001128 (PRINTS); IPR002397 (PRINTS); IPR036396 (G3DSA:1.10.630.GENE3D); IPR001128 (PFAM); PTHR24286:SF10 (PANTHER); PTHR24286 (PANTHER); IPR036396 (SUPERFAMILY)	F:GO:0005506; F:GO:0016705; F:GO:0020037; P:GO:0055114	F:iron ion binding; F:oxidoreductase activity, acting on paired donors, with incorporation or reduction of molecular oxygen; F:heme binding; P:oxidation-reduction process
contig_16881	abscisic acid receptor PYL8	[CURVED_GROUP1, START_GROUP2, LINEAR_GROUP1, START_GROUP1, GROUP1, GROUP2_VS_GROUP1, INTERPRO, BLASTED]	939	2.54e-99			16.5281	23.4087	21.5936	12.3518	20.7199	14.5986		1.53153	0.627098	1.63579	1.08307	0.401286	0.381576	2.41653e-11	0.790439	7.3331e-17	0.000503738	5.52712e-05		0.000144587		939	20	2.53803e-99	99.46						IPR019587 (PFAM); IPR023393 (G3DSA:3.30.530.GENE3D); PTHR31213 (PANTHER); PTHR31213:SF12 (PANTHER); cd07821 (CDD); SSF55961 (SUPERFAMILY)	no GO terms	no GO terms
contig_26195	abscisic stress-ripening protein 3-like	[CURVED_GROUP2, START_GROUP1, GROUP2_VS_GROUP1, INTERPRO, BLASTED, MAPPED, ANNOTATED]	686	1.64e-14	C:GO:0016020	C:membrane	8.82438	20.7727	19.251	19.3235	20.2977	306.832		2.49349	9.22943	5.46215	2.82846	1.19318	31.1083	1.82066e-30	0.901659	5.37162e-12					4.70969e-08	686	11	1.63848e-14	85.14	1	C:GO:0016020	C:membrane			IPR003496 (PFAM); mobidb-lite (MOBIDB_LITE); mobidb-lite (MOBIDB_LITE); mobidb-lite (MOBIDB_LITE); PTHR33801:SF7 (PANTHER); IPR003496 (PANTHER)	no GO terms	no GO terms
contig_3326	ACC oxidase	[CURVED_GROUP2, START_GROUP1, GROUP2_VS_GROUP1, INTERPRO, BLASTED, MAPPED, ANNOTATED]	595	6.99e-87	P:GO:0009693; F:GO:0009815; P:GO:0009835; F:GO:0031418; F:GO:0046872; P:GO:0055114	P:ethylene biosynthetic process; F:1-aminocyclopropane-1-carboxylate oxidase activity; P:fruit ripening; F:L-ascorbic acid binding; F:metal ion binding; P:oxidation-reduction process	703.11	868.892	897.317	1039.87	1582.81	6241.14		160.054	332.136	438.978	306.99	449.621	1627.37	8.27048e-12	0.714554	3.78684e-19					1.96694e-05	595	20	6.9924e-87	96.67	6	P:GO:0009693; F:GO:0009815; P:GO:0009835; F:GO:0031418; F:GO:0046872; P:GO:0055114	P:ethylene biosynthetic process; F:1-aminocyclopropane-1-carboxylate oxidase activity; P:fruit ripening; F:L-ascorbic acid binding; F:metal ion binding; P:oxidation-reduction process	EC:1.14.17.4	Aminocyclopropanecarboxylate oxidase	IPR027443 (G3DSA:2.60.120.GENE3D); IPR026992 (PFAM); PTHR10209 (PANTHER); PTHR10209:SF383 (PANTHER); SSF51197 (SUPERFAMILY)	no GO terms	no GO terms
contig_911	ACC oxidase	[CURVED_GROUP2, START_GROUP1, GROUP2_VS_GROUP1, INTERPRO, BLASTED, MAPPED, ANNOTATED]	563	1.06e-111	P:GO:0009693; F:GO:0009815; P:GO:0009835; F:GO:0031418; F:GO:0046872; P:GO:0055114	P:ethylene biosynthetic process; F:1-aminocyclopropane-1-carboxylate oxidase activity; P:fruit ripening; F:L-ascorbic acid binding; F:metal ion binding; P:oxidation-reduction process	1002.46	1128.84	1036.78	1347.33	2009.25	8500.43		202.605	426.062	492.992	409.376	598.534	2765.71	7.76322e-13	0.728234	1.60583e-19					1.21461e-05	563	20	1.0641e-111	96.77	6	P:GO:0009693; F:GO:0009815; P:GO:0009835; F:GO:0031418; F:GO:0046872; P:GO:0055114	P:ethylene biosynthetic process; F:1-aminocyclopropane-1-carboxylate oxidase activity; P:fruit ripening; F:L-ascorbic acid binding; F:metal ion binding; P:oxidation-reduction process	EC:1.14.17.4	Aminocyclopropanecarboxylate oxidase	IPR005123 (PFAM); IPR027443 (G3DSA:2.60.120.GENE3D); PTHR10209:SF383 (PANTHER); PTHR10209 (PANTHER); IPR005123 (PROSITE_PROFILES); SSF51197 (SUPERFAMILY)	F:GO:0016491; P:GO:0055114	F:oxidoreductase activity; P:oxidation-reduction process
contig_17922	accelerated cell death 11-like	[CURVED_GROUP1, START_GROUP2, LINEAR_GROUP1, START_GROUP1, GROUP1, GROUP2_VS_GROUP1, INTERPRO, BLASTED, MAPPED, ANNOTATED]	347	7.63e-63	C:GO:0005829; C:GO:0016020; P:GO:0035627; P:GO:0120009; F:GO:0120013; F:GO:1902387; F:GO:1902388	C:cytosol; C:membrane; P:ceramide transport; P:intermembrane lipid transfer; F:intermembrane lipid transfer activity; F:ceramide 1-phosphate binding; F:intermembrane ceramide 1-phosphate transfer activity	10.4821	2.42443	1.98233	18.9106	4.5779	4.73477		5.45733	0.0794039	0.136045	3.72746	0.506529	0.789028	9.32379e-12	0.811349	1.44015e-08	0.0130309	0.00126644		0.0233476		347	20	7.62534e-63	88.97	7	C:GO:0005829; C:GO:0016020; P:GO:0035627; P:GO:0120009; F:GO:0120013; F:GO:1902387; F:GO:1902388	C:cytosol; C:membrane; P:ceramide transport; P:intermembrane lipid transfer; F:intermembrane lipid transfer activity; F:ceramide 1-phosphate binding; F:intermembrane ceramide 1-phosphate transfer activity			IPR036497 (G3DSA:1.10.3520.GENE3D); IPR014830 (PFAM); PTHR10219 (PANTHER); PTHR10219:SF28 (PANTHER); IPR036497 (SUPERFAMILY)	C:GO:0005737; P:GO:0120009; F:GO:0120013	C:cytoplasm; P:intermembrane lipid transfer; F:intermembrane lipid transfer activity
contig_17923	accelerated cell death 11-like	[START_GROUP1, LINEAR_GROUP1, GROUP1, INTERPRO, BLASTED, MAPPED, ANNOTATED]	376	3.55e-69	C:GO:0005829; C:GO:0016020; P:GO:0035627; P:GO:0120009; F:GO:0120013; F:GO:1902387; F:GO:1902388	C:cytosol; C:membrane; P:ceramide transport; P:intermembrane lipid transfer; F:intermembrane lipid transfer activity; F:ceramide 1-phosphate binding; F:intermembrane ceramide 1-phosphate transfer activity	6.46229	1.4346	0.987111	9.2262	2.35591	1.82945		2.79907	0.28503	0.113982	1.77933	0.128956	0.215463	1.23115e-10	0.716237	4.91023e-10		2.68496e-05				376	20	3.55349e-69	86.59	7	C:GO:0005829; C:GO:0016020; P:GO:0035627; P:GO:0120009; F:GO:0120013; F:GO:1902387; F:GO:1902388	C:cytosol; C:membrane; P:ceramide transport; P:intermembrane lipid transfer; F:intermembrane lipid transfer activity; F:ceramide 1-phosphate binding; F:intermembrane ceramide 1-phosphate transfer activity			IPR036497 (G3DSA:1.10.3520.GENE3D); IPR014830 (PFAM); PTHR10219 (PANTHER); PTHR10219:SF28 (PANTHER); IPR036497 (SUPERFAMILY)	C:GO:0005737; P:GO:0120009; F:GO:0120013	C:cytoplasm; P:intermembrane lipid transfer; F:intermembrane lipid transfer activity
contig_53892	accelerated cell death 11-like	[CURVED_GROUP1, START_GROUP2, LINEAR_GROUP1, START_GROUP1, GROUP1, GROUP2_VS_GROUP1, INTERPRO, BLASTED, MAPPED, ANNOTATED]	261	2.02e-52	C:GO:0005829; C:GO:0016020; P:GO:0035627; P:GO:0120009; F:GO:0120013; F:GO:1902387; F:GO:1902388	C:cytosol; C:membrane; P:ceramide transport; P:intermembrane lipid transfer; F:intermembrane lipid transfer activity; F:ceramide 1-phosphate binding; F:intermembrane ceramide 1-phosphate transfer activity	7.10468	2.23379	2.07866	10.3933	3.22658	3.56785		2.70628	0.426521	0.172739	1.69448	0.075995	0.499297	4.33232e-11	0.797584	1.59716e-07	0.0368337	0.000834656		0.0142706		261	20	2.02391e-52	87.67	7	C:GO:0005829; C:GO:0016020; P:GO:0035627; P:GO:0120009; F:GO:0120013; F:GO:1902387; F:GO:1902388	C:cytosol; C:membrane; P:ceramide transport; P:intermembrane lipid transfer; F:intermembrane lipid transfer activity; F:ceramide 1-phosphate binding; F:intermembrane ceramide 1-phosphate transfer activity			IPR014830 (PFAM); IPR036497 (G3DSA:1.10.3520.GENE3D); PTHR10219:SF28 (PANTHER); PTHR10219 (PANTHER); IPR036497 (SUPERFAMILY)	C:GO:0005737; P:GO:0120009; F:GO:0120013	C:cytoplasm; P:intermembrane lipid transfer; F:intermembrane lipid transfer activity
contig_472	acetolactate synthase 1, chloroplastic-like	[START_GROUP1, LINEAR_GROUP1, GROUP1, INTERPRO, BLASTED, MAPPED, ANNOTATED]	2327	0	F:GO:0000287; F:GO:0003984; P:GO:0009097; P:GO:0009099; F:GO:0030976; F:GO:0050660	F:magnesium ion binding; F:acetolactate synthase activity; P:isoleucine biosynthetic process; P:valine biosynthetic process; F:thiamine pyrophosphate binding; F:flavin adenine dinucleotide binding	16.7481	8.20329	7.38229	22.2932	9.48526	6.78		4.79982	0.967615	0.484196	2.31324	0.869526	1.31054	4.46454e-10	0.704251	1.50511e-15		1.84238e-05				2327	20	0	95.8	6	F:GO:0000287; F:GO:0003984; P:GO:0009097; P:GO:0009099; F:GO:0030976; F:GO:0050660	F:magnesium ion binding; F:acetolactate synthase activity; P:isoleucine biosynthetic process; P:valine biosynthetic process; F:thiamine pyrophosphate binding; F:flavin adenine dinucleotide binding	EC:2.2.1.6	Acetolactate synthase	IPR012846 (TIGRFAM); IPR011766 (PFAM); IPR012001 (PFAM); G3DSA:3.40.50.1220 (GENE3D); G3DSA:3.40.50.970 (GENE3D); IPR012000 (PFAM); G3DSA:3.40.50.970 (GENE3D); mobidb-lite (MOBIDB_LITE); mobidb-lite (MOBIDB_LITE); PTHR18968 (PANTHER); PTHR18968:SF112 (PANTHER); IPR039368 (CDD); cd07035 (CDD); IPR029061 (SUPERFAMILY); IPR029035 (SUPERFAMILY); IPR029061 (SUPERFAMILY)	F:GO:0000287; F:GO:0003824; F:GO:0003984; P:GO:0009082; F:GO:0030976; F:GO:0050660	F:magnesium ion binding; F:catalytic activity; F:acetolactate synthase activity; P:branched-chain amino acid biosynthetic process; F:thiamine pyrophosphate binding; F:flavin adenine dinucleotide binding
contig_13698	acetolactate synthase small subunit 1, chloroplastic-like	[START_GROUP1, LINEAR_GROUP1, GROUP1, INTERPRO, BLASTED, MAPPED, ANNOTATED]	252	3.49e-17	F:GO:0003984; C:GO:0005777; C:GO:0005829; P:GO:0006551; P:GO:0009099; C:GO:0009507; F:GO:0043621; P:GO:0050790	F:acetolactate synthase activity; C:peroxisome; C:cytosol; P:leucine metabolic process; P:valine biosynthetic process; C:chloroplast; F:protein self-association; P:regulation of catalytic activity	35.4465	24.7012	18.2243	47.361	22.103	19.3749		4.31932	3.46117	1.21355	2.6925	1.8638	2.4421	6.0604e-11	0.715564	1.27363e-18		8.97492e-06				252	20	3.49059e-17	98.24	8	F:GO:0003984; C:GO:0005777; C:GO:0005829; P:GO:0006551; P:GO:0009099; C:GO:0009507; F:GO:0043621; P:GO:0050790	F:acetolactate synthase activity; C:peroxisome; C:cytosol; P:leucine metabolic process; P:valine biosynthetic process; C:chloroplast; F:protein self-association; P:regulation of catalytic activity	EC:2.2.1.6	Acetolactate synthase	IPR019455 (PFAM); IPR027271 (G3DSA:3.30.70.GENE3D); PTHR30239:SF6 (PANTHER); IPR004789 (PANTHER); SSF55021 (SUPERFAMILY)	F:GO:0003984; P:GO:0009082	F:acetolactate synthase activity; P:branched-chain amino acid biosynthetic process
contig_18955	acetolactate synthase small subunit 1, chloroplastic-like	[CURVED_GROUP1, START_GROUP1, LINEAR_GROUP1, GROUP1, INTERPRO, BLASTED, MAPPED, ANNOTATED]	560	1.01e-129	F:GO:0003984; C:GO:0005777; C:GO:0005829; P:GO:0006551; P:GO:0009099; C:GO:0009507; F:GO:0043621; P:GO:0050790	F:acetolactate synthase activity; C:peroxisome; C:cytosol; P:leucine metabolic process; P:valine biosynthetic process; C:chloroplast; F:protein self-association; P:regulation of catalytic activity	59.9133	39.987	33.9034	86.5325	38.2668	33.1508		7.4134	5.43307	3.64348	2.89734	4.03818	5.1049	8.2467e-12	0.763742	2.71717e-18		0.00113371		0.0390594		560	20	1.01022e-129	94.77	8	F:GO:0003984; C:GO:0005777; C:GO:0005829; P:GO:0006551; P:GO:0009099; C:GO:0009507; F:GO:0043621; P:GO:0050790	F:acetolactate synthase activity; C:peroxisome; C:cytosol; P:leucine metabolic process; P:valine biosynthetic process; C:chloroplast; F:protein self-association; P:regulation of catalytic activity	EC:2.2.1.6	Acetolactate synthase	IPR027271 (G3DSA:3.30.70.GENE3D); IPR004789 (TIGRFAM); IPR019455 (PFAM); G3DSA:3.30.70.260 (GENE3D); PF13710 (PFAM); PTHR30239:SF6 (PANTHER); IPR004789 (PANTHER); PD002844 (PRODOM); IPR002912 (PROSITE_PROFILES); IPR039557 (CDD); SSF55021 (SUPERFAMILY); SSF55021 (SUPERFAMILY)	F:GO:0003984; P:GO:0009082	F:acetolactate synthase activity; P:branched-chain amino acid biosynthetic process
contig_39117	acetolactate synthase small subunit 1, chloroplastic-like	[CURVED_GROUP1, START_GROUP1, LINEAR_GROUP1, GROUP1, INTERPRO, BLASTED, MAPPED, ANNOTATED]	396	8.61e-87	F:GO:0003984; C:GO:0005777; C:GO:0005829; C:GO:0005948; P:GO:0006551; P:GO:0009097; P:GO:0009099; C:GO:0009507; F:GO:0043621; P:GO:0050790	F:acetolactate synthase activity; C:peroxisome; C:cytosol; C:acetolactate synthase complex; P:leucine metabolic process; P:isoleucine biosynthetic process; P:valine biosynthetic process; C:chloroplast; F:protein self-association; P:regulation of catalytic activity	32.6784	23.7495	21.6418	44.7606	22.2061	20.5962		2.53051	1.2206	2.55246	1.66801	1.15861	3.51481	6.36456e-10	0.725954	9.8664e-18		0.00136156		0.0319794		396	20	8.60761e-87	93.71	10	F:GO:0003984; C:GO:0005777; C:GO:0005829; C:GO:0005948; P:GO:0006551; P:GO:0009097; P:GO:0009099; C:GO:0009507; F:GO:0043621; P:GO:0050790	F:acetolactate synthase activity; C:peroxisome; C:cytosol; C:acetolactate synthase complex; P:leucine metabolic process; P:isoleucine biosynthetic process; P:valine biosynthetic process; C:chloroplast; F:protein self-association; P:regulation of catalytic activity	EC:2.2.1.6	Acetolactate synthase	IPR019455 (PFAM); IPR027271 (G3DSA:3.30.70.GENE3D); IPR004789 (TIGRFAM); IPR004789 (PANTHER); PTHR30239:SF6 (PANTHER); SSF55021 (SUPERFAMILY)	F:GO:0003984; P:GO:0009082	F:acetolactate synthase activity; P:branched-chain amino acid biosynthetic process
contig_39118	acetolactate synthase small subunit 1, chloroplastic-like	[CURVED_GROUP1, START_GROUP1, LINEAR_GROUP1, GROUP1, INTERPRO, BLASTED, MAPPED, ANNOTATED]	396	8.61e-87	F:GO:0003984; C:GO:0005777; C:GO:0005829; C:GO:0005948; P:GO:0006551; P:GO:0009097; P:GO:0009099; C:GO:0009507; F:GO:0043621; P:GO:0050790	F:acetolactate synthase activity; C:peroxisome; C:cytosol; C:acetolactate synthase complex; P:leucine metabolic process; P:isoleucine biosynthetic process; P:valine biosynthetic process; C:chloroplast; F:protein self-association; P:regulation of catalytic activity	29.2266	17.7086	16.8621	46.1551	19.5508	16.4472		3.81675	2.31426	2.24613	1.27751	1.19927	2.78916	2.35499e-10	0.739003	4.93063e-16		0.0012273		0.0307501		396	20	8.60761e-87	93.71	10	F:GO:0003984; C:GO:0005777; C:GO:0005829; C:GO:0005948; P:GO:0006551; P:GO:0009097; P:GO:0009099; C:GO:0009507; F:GO:0043621; P:GO:0050790	F:acetolactate synthase activity; C:peroxisome; C:cytosol; C:acetolactate synthase complex; P:leucine metabolic process; P:isoleucine biosynthetic process; P:valine biosynthetic process; C:chloroplast; F:protein self-association; P:regulation of catalytic activity	EC:2.2.1.6	Acetolactate synthase	IPR019455 (PFAM); IPR027271 (G3DSA:3.30.70.GENE3D); IPR004789 (TIGRFAM); IPR004789 (PANTHER); PTHR30239:SF6 (PANTHER); SSF55021 (SUPERFAMILY)	F:GO:0003984; P:GO:0009082	F:acetolactate synthase activity; P:branched-chain amino acid biosynthetic process
contig_39119	acetolactate synthase small subunit 1, chloroplastic-like	[CURVED_GROUP1, START_GROUP2, LINEAR_GROUP2, LINEAR_GROUP1, START_GROUP1, GROUP1, GROUP2_VS_GROUP1, INTERPRO, BLASTED, MAPPED, ANNOTATED]	482	1.78e-38	F:GO:0003984; C:GO:0005777; C:GO:0005829; C:GO:0005948; P:GO:0006551; P:GO:0009097; P:GO:0009099; C:GO:0009507; F:GO:0043621; P:GO:0050790	F:acetolactate synthase activity; C:peroxisome; C:cytosol; C:acetolactate synthase complex; P:leucine metabolic process; P:isoleucine biosynthetic process; P:valine biosynthetic process; C:chloroplast; F:protein self-association; P:regulation of catalytic activity	32.4388	21.9804	21.4895	45.8561	22.7031	18.6942		3.2962	1.89901	1.14351	1.71807	1.2859	4.84858	6.50423e-10	0.7918	2.21411e-13	0.0392771	0.0100058	0.0485415	0.0479094		482	20	1.78364e-38	94.73	10	F:GO:0003984; C:GO:0005777; C:GO:0005829; C:GO:0005948; P:GO:0006551; P:GO:0009097; P:GO:0009099; C:GO:0009507; F:GO:0043621; P:GO:0050790	F:acetolactate synthase activity; C:peroxisome; C:cytosol; C:acetolactate synthase complex; P:leucine metabolic process; P:isoleucine biosynthetic process; P:valine biosynthetic process; C:chloroplast; F:protein self-association; P:regulation of catalytic activity	EC:2.2.1.6	Acetolactate synthase	G3DSA:3.30.70.260 (GENE3D); IPR004789 (PANTHER); PTHR30239:SF5 (PANTHER); PD002844 (PRODOM)	F:GO:0003984; P:GO:0009082	F:acetolactate synthase activity; P:branched-chain amino acid biosynthetic process
contig_15827	acetyl-CoA acetyltransferase, cytosolic 1	[CURVED_GROUP1, START_GROUP2, LINEAR_GROUP1, START_GROUP1, GROUP1, GROUP2_VS_GROUP1, INTERPRO, BLASTED, MAPPED, ANNOTATED]	282	1.71e-51	F:GO:0003985; F:GO:0004672; F:GO:0005524; P:GO:0006468; P:GO:0006635; C:GO:0016021	F:acetyl-CoA C-acetyltransferase activity; F:protein kinase activity; F:ATP binding; P:protein phosphorylation; P:fatty acid beta-oxidation; C:integral component of membrane	48.6081	15.8954	15.8783	100.426	26.2248	23.3394		31.4551	0.888312	2.51606	28.7781	0.146374	3.28734	3.92403e-08	0.70882	4.59382e-11	0.0359086	0.00339158		0.0374692		282	20	1.71005e-51	93.93	6	F:GO:0003985; F:GO:0004672; F:GO:0005524; P:GO:0006468; P:GO:0006635; C:GO:0016021	F:acetyl-CoA C-acetyltransferase activity; F:protein kinase activity; F:ATP binding; P:protein phosphorylation; P:fatty acid beta-oxidation; C:integral component of membrane	EC:2.3.1.16; EC:2.3.1.9	Acetyl-CoA C-acyltransferase; Acetyl-CoA C-acetyltransferase	IPR016039 (G3DSA:3.40.47.GENE3D); IPR020616 (PFAM); PTHR18919:SF131 (PANTHER); PTHR18919 (PANTHER); IPR016039 (SUPERFAMILY)	F:GO:0003824; F:GO:0016747	F:catalytic activity; F:transferase activity, transferring acyl groups other than amino-acyl groups
contig_10772	acetylornithine deacetylase	[CURVED_GROUP2, LINEAR_GROUP2, LINEAR_GROUP1, START_GROUP1, GROUP1, GROUP2_VS_GROUP1, INTERPRO, BLASTED, MAPPED, ANNOTATED]	696	1.16e-120	F:GO:0016787	F:hydrolase activity	5.19576	6.35755	7.29343	4.41478	8.90702	4.69878		0.130531	0.561344	0.838098	0.652721	0.332008	0.700856	2.38221e-08	0.733202	8.48595e-13		0.00372341	0.000162206		4.96329e-05	696	20	1.1588e-120	96.21	1	F:GO:0016787	F:hydrolase activity			G3DSA:3.30.70.360 (GENE3D); IPR011650 (PFAM); G3DSA:3.40.630.10 (GENE3D); PTHR43808 (PANTHER); PTHR43808:SF3 (PANTHER); SSF53187 (SUPERFAMILY); IPR036264 (SUPERFAMILY)	no GO terms	no GO terms
contig_10888	acetylornithine deacetylase	[CURVED_GROUP1, LINEAR_GROUP2, LINEAR_GROUP1, START_GROUP1, GROUP1, GROUP2_VS_GROUP1, INTERPRO, BLASTED, MAPPED, ANNOTATED]	2125	0	F:GO:0008777	F:acetylornithine deacetylase activity	29.8625	34.9377	34.239	29.2146	37.3683	40.7582		0.534598	1.38859	2.00916	1.3822	0.287841	0.685363	3.74347e-10	0.770167	7.33776e-23		0.0061442	0.00595653	0.0309654		2125	20	0	96.24	1	F:GO:0008777	F:acetylornithine deacetylase activity	EC:3.5.1.16	Acetylornithine deacetylase	G3DSA:3.30.70.360 (GENE3D); IPR011650 (PFAM); IPR002933 (PFAM); G3DSA:3.40.630.10 (GENE3D); PTHR43808 (PANTHER); PTHR43808:SF3 (PANTHER); cd08012 (CDD); IPR036264 (SUPERFAMILY); SSF53187 (SUPERFAMILY)	F:GO:0016787	F:hydrolase activity
contig_26822	Acidic leucine-rich nuclear phosphoprotein 32-related protein 2	[CURVED_GROUP2, START_GROUP1, LINEAR_GROUP1, GROUP1, GROUP2_VS_GROUP1, INTERPRO, BLASTED, MAPPED, ANNOTATED]	1202	2.04e-63	P:GO:0009642	P:response to light intensity	5.47241	3.79501	3.34554	5.07391	3.2436	1.93226		0.651049	0.221693	0.211482	0.278138	0.0851267	0.00802582	2.89942e-22	0.873792	2.05058e-15		0.000105264			0.000788428	1202	20	2.03779e-63	85.65	1	P:GO:0009642	P:response to light intensity			mobidb-lite (MOBIDB_LITE); PTHR33401:SF2 (PANTHER); IPR037492 (PANTHER)	P:GO:0009642	P:response to light intensity
contig_26078	acidic mammalian chitinase-like	[CURVED_GROUP1, START_GROUP2, LINEAR_GROUP1, START_GROUP1, GROUP1, GROUP2_VS_GROUP1, INTERPRO, BLASTED, MAPPED, ANNOTATED]	1800	0	F:GO:0004568; P:GO:0005975; F:GO:0008061	F:chitinase activity; P:carbohydrate metabolic process; F:chitin binding	13.0542	3.1096	2.34982	33.6695	4.64143	7.33744		6.01785	0.873613	0.914862	5.21634	0.210122	1.05519	2.42317e-17	0.851901	4.58231e-09	0.00203597	0.000178594		0.00339014		1800	20	0	85.6	3	F:GO:0004568; P:GO:0005975; F:GO:0008061	F:chitinase activity; P:carbohydrate metabolic process; F:chitin binding	EC:3.2.1.14	Chitinase	IPR029070 (G3DSA:3.10.50.GENE3D); IPR001223 (PFAM); G3DSA:3.20.20.80 (GENE3D); PTHR11177 (PANTHER); PTHR11177:SF208 (PANTHER); cd02879 (CDD); IPR017853 (SUPERFAMILY); IPR029070 (SUPERFAMILY)	P:GO:0005975	P:carbohydrate metabolic process
contig_1116	ACT domain-containing protein ACR3 isoform X1	[CURVED_GROUP1, LINEAR_GROUP2, LINEAR_GROUP1, START_GROUP1, GROUP1, GROUP2_VS_GROUP1, INTERPRO, BLASTED, MAPPED, ANNOTATED]	1349	0	F:GO:0008773	F:[protein-PII] uridylyltransferase activity	6.46643	12.0371	10.3978	6.66549	14.66	17.6253		0.564015	0.92421	1.71111	0.671191	1.03613	1.79234	5.61851e-13	0.813108	9.36464e-13		0.000732547	0.00309397	0.00363491		1349	20	0	96.09	1	F:GO:0008773	F:[protein-PII] uridylyltransferase activity	EC:2.7.7.59	[Protein-PII] uridylyltransferase	G3DSA:3.30.70.260 (GENE3D); G3DSA:3.30.70.260 (GENE3D); IPR002912 (PFAM); IPR040217 (PANTHER); PTHR31096:SF5 (PANTHER); IPR002912 (PROSITE_PROFILES); IPR002912 (PROSITE_PROFILES); IPR002912 (PROSITE_PROFILES); cd04925 (CDD); cd04897 (CDD); SSF55021 (SUPERFAMILY); SSF55021 (SUPERFAMILY); SSF55021 (SUPERFAMILY)	no GO terms	no GO terms
contig_28776	ACT domain-containing protein ACR9-like	[CURVED_GROUP2, START_GROUP2, LINEAR_GROUP2, LINEAR_GROUP1, START_GROUP1, GROUP1, GROUP2_VS_GROUP1, INTERPRO, BLASTED]	1092	3.56e-175			20.4722	35.0398	35.3906	11.8091	28.1879	12.767		4.40806	2.69286	6.89177	1.50189	1.98098	0.113602	8.82533e-10	0.768272	8.47014e-12	0.00973702	0.021682	0.00314225		0.000526214	1092	20	3.55888e-175	91.49						PTHR31096:SF18 (PANTHER); IPR040217 (PANTHER)	no GO terms	no GO terms
contig_36221	ACT domain-containing protein ACR9-like	[CURVED_GROUP2, CURVED_GROUP1, LINEAR_GROUP1, START_GROUP1, GROUP1, GROUP2_VS_GROUP1, INTERPRO, BLASTED]	369	3.25e-78			10.4621	19.8797	22.7735	7.72243	17.9277	8.49296		1.98825	2.38538	5.11021	0.387069	0.482338	0.698271	4.0466e-09	0.761699	1.45191e-10		0.000586144		0.00988106	0.000532261	369	20	3.24669e-78	88.85						IPR002912 (PFAM); G3DSA:3.30.70.260 (GENE3D); IPR040217 (PANTHER); PTHR31096:SF18 (PANTHER); IPR002912 (PROSITE_PROFILES); SSF55021 (SUPERFAMILY)	no GO terms	no GO terms
contig_80085	ACT domain-containing protein ACR9-like	[CURVED_GROUP2, CURVED_GROUP1, LINEAR_GROUP1, START_GROUP1, GROUP1, GROUP2_VS_GROUP1, INTERPRO, BLASTED, MAPPED, ANNOTATED]	434	2.76e-41	C:GO:0000786; F:GO:0003677; C:GO:0005634; C:GO:0016021; F:GO:0046982	C:nucleosome; F:DNA binding; C:nucleus; C:integral component of membrane; F:protein heterodimerization activity	22.7797	43.3632	43.87	13.91	35.0566	17.5424		4.51792	4.14706	5.31722	2.02051	1.68983	3.23816	2.91069e-08	0.729528	2.05309e-10		0.000597639		0.0077661	0.00108866	434	20	2.75707e-41	93.05	5	C:GO:0000786; F:GO:0003677; C:GO:0005634; C:GO:0016021; F:GO:0046982	C:nucleosome; F:DNA binding; C:nucleus; C:integral component of membrane; F:protein heterodimerization activity			PTHR31096:SF18 (PANTHER); IPR040217 (PANTHER); SSF55021 (SUPERFAMILY)	no GO terms	no GO terms
contig_44118	actin	[CURVED_GROUP1, START_GROUP1, LINEAR_GROUP1, GROUP1, INTERPRO, BLASTED, MAPPED, ANNOTATED]	864	0	F:GO:0005524	F:ATP binding	8.19607	2.45719	2.3429	6.44094	3.06128	2.45719		1.92371	0.350457	0.0571439	1.55688	0.489907	0.170457	2.80406e-12	0.785729	5.30045e-11		0.000862254		0.0285273		864	20	0	99.96	1	F:GO:0005524	F:ATP binding			IPR004000 (PRINTS); G3DSA:3.90.640.10 (GENE3D); G3DSA:3.30.420.520 (GENE3D); G3DSA:3.30.420.40 (GENE3D); IPR004000 (PFAM); PTHR11937:SF355 (PANTHER); IPR004000 (PANTHER); cd00012 (CDD); SSF53067 (SUPERFAMILY); SSF53067 (SUPERFAMILY)	no GO terms	no GO terms
contig_1414	Actin depolymerizing factor	[START_GROUP1, LINEAR_GROUP2, LINEAR_GROUP1, GROUP1, GROUP2_VS_GROUP1, INTERPRO, BLASTED, MAPPED]	736	3.14e-05	F:GO:0003779; F:GO:0005516; C:GO:0015629; P:GO:0030042; P:GO:0048441	F:actin binding; F:calmodulin binding; C:actin cytoskeleton; P:actin filament depolymerization; P:petal development	27.8549	23.861	17.7058	25.5642	16.8111	10.5265		2.56336	3.7982	1.82302	0.525701	1.37306	2.37711	2.14437e-10	0.758923	5.86367e-18		0.00955609	0.00225842			736	20	3.13748e-05	91.52	5	F:GO:0003779; F:GO:0005516; C:GO:0015629; P:GO:0030042; P:GO:0048441	F:actin binding; F:calmodulin binding; C:actin cytoskeleton; P:actin filament depolymerization; P:petal development			no IPS match	no IPS match	no IPS match
contig_45571	Actin-3 like	[CURVED_GROUP2, CURVED_GROUP1, LINEAR_GROUP2, LINEAR_GROUP1, START_GROUP1, GROUP1, GROUP2_VS_GROUP1, INTERPRO, BLASTED, MAPPED, ANNOTATED]	204	2.06e-39	F:GO:0005524	F:ATP binding	9.42301	2.82337	3.38805	9.4583	7.12902	4.58798		0.765929	1.131	0.644021	0.974856	0.0864478	1.55406	1.26135e-06	0.723886	7.04118e-10		0.00478083	0.0209347	0.0318957	0.0443519	204	20	2.05684e-39	99.92	1	F:GO:0005524	F:ATP binding			IPR004000 (PRINTS); IPR004000 (PFAM); G3DSA:3.30.420.40 (GENE3D); IPR004000 (PANTHER); PTHR11937:SF355 (PANTHER); SSF53067 (SUPERFAMILY)	no GO terms	no GO terms
contig_29274	Actin-depolymerizing factor	[CURVED_GROUP2, START_GROUP1, GROUP2_VS_GROUP1, INTERPRO, BLASTED, MAPPED, ANNOTATED]	687	9.98e-39	F:GO:0003779; C:GO:0015629; P:GO:0030042	F:actin binding; C:actin cytoskeleton; P:actin filament depolymerization	14.8614	10.8487	10.1869	11.9461	10.0863	3.39283		1.44812	0.875583	2.42774	1.06649	0.94393	0.663188	2.04858e-10	0.707436	6.13579e-17					1.82384e-05	687	20	9.97934e-39	89.24	3	F:GO:0003779; C:GO:0015629; P:GO:0030042	F:actin binding; C:actin cytoskeleton; P:actin filament depolymerization			IPR017904 (PRINTS); IPR029006 (G3DSA:3.40.20.GENE3D); IPR002108 (PFAM); IPR017904 (PANTHER); PTHR11913:SF21 (PANTHER); IPR002108 (PROSITE_PROFILES); SSF55753 (SUPERFAMILY)	F:GO:0003779; C:GO:0005622; C:GO:0015629; P:GO:0030042	F:actin binding; C:intracellular; C:actin cytoskeleton; P:actin filament depolymerization
contig_38783	actin-depolymerizing factor 1	[CURVED_GROUP2, CURVED_GROUP1, LINEAR_GROUP1, START_GROUP1, GROUP1, GROUP2_VS_GROUP1, INTERPRO, BLASTED, MAPPED, ANNOTATED]	563	2.86e-67	F:GO:0003779; C:GO:0015629; P:GO:0030042	F:actin binding; C:actin cytoskeleton; P:actin filament depolymerization	33.6504	11.6272	9.35057	28.8183	11.3717	4.41393		3.85576	1.29362	1.26033	2.1228	0.682856	0.412967	1.52102e-54	0.947509	2.92103e-17		1.24675e-05		0.00664138	0.00149766	563	20	2.86445e-67	96.35	3	F:GO:0003779; C:GO:0015629; P:GO:0030042	F:actin binding; C:actin cytoskeleton; P:actin filament depolymerization			IPR002108 (PFAM); IPR029006 (G3DSA:3.40.20.GENE3D); PTHR11913:SF33 (PANTHER); IPR017904 (PANTHER); IPR002108 (PROSITE_PROFILES); SSF55753 (SUPERFAMILY)	F:GO:0003779; C:GO:0005622; C:GO:0015629; P:GO:0030042	F:actin binding; C:intracellular; C:actin cytoskeleton; P:actin filament depolymerization
contig_13905	actin-depolymerizing factor 2	[START_GROUP1, START_GROUP2, LINEAR_GROUP1, GROUP1, GROUP2_VS_GROUP1, INTERPRO, BLASTED, MAPPED, ANNOTATED]	2050	2.21e-97	F:GO:0003779; C:GO:0015629; P:GO:0030042	F:actin binding; C:actin cytoskeleton; P:actin filament depolymerization	40.1065	24.959	21.4559	31.3704	24.4099	14.85		1.76225	3.37647	2.31388	1.61811	1.94486	1.40134	5.04878e-15	0.812423	9.90134e-19	0.0135847	1.61444e-06				2050	20	2.20944e-97	96.47	3	F:GO:0003779; C:GO:0015629; P:GO:0030042	F:actin binding; C:actin cytoskeleton; P:actin filament depolymerization			IPR029006 (G3DSA:3.40.20.GENE3D); IPR002108 (PFAM); IPR017904 (PANTHER); PTHR11913:SF50 (PANTHER); IPR002108 (PROSITE_PROFILES); IPR017904 (CDD); SSF55753 (SUPERFAMILY)	F:GO:0003779; C:GO:0005622; C:GO:0015629; P:GO:0030042	F:actin binding; C:intracellular; C:actin cytoskeleton; P:actin filament depolymerization
contig_18989	actin-depolymerizing factor 5-like	[START_GROUP1, LINEAR_GROUP1, GROUP1, INTERPRO, BLASTED, MAPPED, ANNOTATED]	887	8.88e-91	F:GO:0003779; C:GO:0015629; P:GO:0030042	F:actin binding; C:actin cytoskeleton; P:actin filament depolymerization	53.7367	22.8053	17.186	70.47	28.1416	21.0567		18.0009	1.2024	1.97451	16.202	2.13465	2.08947	9.53092e-10	0.710659	5.57158e-16		2.29079e-05				887	20	8.88491e-91	96.83	3	F:GO:0003779; C:GO:0015629; P:GO:0030042	F:actin binding; C:actin cytoskeleton; P:actin filament depolymerization			IPR029006 (G3DSA:3.40.20.GENE3D); IPR002108 (PFAM); IPR017904 (PANTHER); PTHR11913:SF16 (PANTHER); IPR002108 (PROSITE_PROFILES); IPR017904 (CDD); SSF55753 (SUPERFAMILY)	F:GO:0003779; C:GO:0005622; C:GO:0015629; P:GO:0030042	F:actin binding; C:intracellular; C:actin cytoskeleton; P:actin filament depolymerization
contig_45190	actin-related protein 2/3 complex subunit 5A-like	[CURVED_GROUP2, CURVED_GROUP1, START_GROUP2, LINEAR_GROUP2, LINEAR_GROUP1, START_GROUP1, GROUP1, GROUP2_VS_GROUP1, INTERPRO, BLASTED, MAPPED]	521	4.08e-06	C:GO:0005737; C:GO:0005856; C:GO:0005885; C:GO:0015629; P:GO:0030833; P:GO:0034314; F:GO:0051015	C:cytoplasm; C:cytoskeleton; C:Arp2/3 protein complex; C:actin cytoskeleton; P:regulation of actin filament polymerization; P:Arp2/3 complex-mediated actin nucleation; F:actin filament binding	4.14971	2.87182	3.2016	3.07793	2.88556	2.26723		0.0598947	0.162001	0.0727094	0.154851	0.0673158	0.494668	3.03453e-05	0.712425	7.94614e-09	0.0232812	0.0112918	0.0495931	0.0322948	0.0378552	521	13	4.07596e-06	93.9	7	C:GO:0005737; C:GO:0005856; C:GO:0005885; C:GO:0015629; P:GO:0030833; P:GO:0034314; F:GO:0051015	C:cytoplasm; C:cytoskeleton; C:Arp2/3 protein complex; C:actin cytoskeleton; P:regulation of actin filament polymerization; P:Arp2/3 complex-mediated actin nucleation; F:actin filament binding			no IPS match	no IPS match	no IPS match
contig_8804	actin-related protein 4	[CURVED_GROUP2, START_GROUP1, LINEAR_GROUP1, GROUP1, GROUP2_VS_GROUP1, INTERPRO, BLASTED]	1625	0			9.82187	4.89343	4.30902	7.1018	4.99038	2.18144		1.53012	0.400218	0.756785	1.28882	0.458478	0.279918	1.34776e-10	0.762497	1.23545e-13		0.0012635			0.0341638	1625	20	0	93.5						IPR004000 (PRINTS); G3DSA:3.30.420.40 (GENE3D); G3DSA:3.30.420.40 (GENE3D); IPR004000 (PFAM); G3DSA:3.90.640.10 (GENE3D); mobidb-lite (MOBIDB_LITE); PTHR11937:SF274 (PANTHER); IPR004000 (PANTHER); cd00012 (CDD); SSF53067 (SUPERFAMILY); SSF53067 (SUPERFAMILY)	no GO terms	no GO terms
contig_32328	actin-related protein 7	[CURVED_GROUP2, START_GROUP1, LINEAR_GROUP2, GROUP2_VS_GROUP1, INTERPRO, BLASTED, MAPPED, ANNOTATED]	652	1.58e-41	C:GO:0005634; P:GO:0006325; P:GO:0009653; P:GO:0009793; P:GO:0010227	C:nucleus; P:chromatin organization; P:anatomical structure morphogenesis; P:embryo development ending in seed dormancy; P:floral organ abscission	8.98734	7.52471	7.86507	8.78496	8.75737	5.27098		0.718281	0.358522	0.455416	0.50944	0.484452	0.376706	3.01036e-08	0.700062	6.37623e-19			0.0321817		0.00218186	652	20	1.57793e-41	90.2	5	C:GO:0005634; P:GO:0006325; P:GO:0009653; P:GO:0009793; P:GO:0010227	C:nucleus; P:chromatin organization; P:anatomical structure morphogenesis; P:embryo development ending in seed dormancy; P:floral organ abscission			IPR004000 (PFAM); G3DSA:3.30.420.40 (GENE3D); IPR027678 (PTHR11937:PANTHER); IPR004000 (PANTHER); SSF53067 (SUPERFAMILY)	C:GO:0005634; P:GO:0006325; P:GO:0032502	C:nucleus; P:chromatin organization; P:developmental process
contig_11880	activating signal cointegrator 1 complex subunit 2-like isoform X2	[CURVED_GROUP2, START_GROUP2, LINEAR_GROUP2, START_GROUP1, GROUP2_VS_GROUP1, INTERPRO, BLASTED]	1164	3.84e-114			8.93455	7.64195	7.17976	14.3203	7.34818	7.66154		1.84905	0.866176	0.217628	1.35789	0.614049	0.100399	2.59105e-06	0.702225	2.56086e-14	0.00031382		0.00446215		0.0359424	1164	20	3.83949e-114	87.71						mobidb-lite (MOBIDB_LITE); mobidb-lite (MOBIDB_LITE); mobidb-lite (MOBIDB_LITE); mobidb-lite (MOBIDB_LITE); mobidb-lite (MOBIDB_LITE); PTHR21494 (PANTHER)	no GO terms	no GO terms
contig_25408	acyl carrier protein 3, mitochondrial	[CURVED_GROUP2, START_GROUP1, LINEAR_GROUP1, GROUP1, GROUP2_VS_GROUP1, INTERPRO, BLASTED, MAPPED, ANNOTATED]	928	2.24e-73	F:GO:0000035; F:GO:0000036; C:GO:0005739; P:GO:0006633	F:acyl binding; F:acyl carrier activity; C:mitochondrion; P:fatty acid biosynthetic process	9.54229	4.78292	4.45896	8.70586	5.44853	1.99092		2.14811	0.629601	0.709213	1.07809	0.678127	0.119124	1.68925e-11	0.778955	4.32315e-13		0.000883463			0.0287132	928	20	2.23708e-73	87.57	4	F:GO:0000035; F:GO:0000036; C:GO:0005739; P:GO:0006633	F:acyl binding; F:acyl carrier activity; C:mitochondrion; P:fatty acid biosynthetic process			IPR036736 (G3DSA:1.10.1200.GENE3D); IPR003231 (TIGRFAM); IPR009081 (PFAM); PTHR20863:SF32 (PANTHER); PTHR20863 (PANTHER); IPR003231 (PRODOM); IPR009081 (PROSITE_PROFILES); IPR003231 (HAMAP); IPR036736 (SUPERFAMILY)	P:GO:0006633	P:fatty acid biosynthetic process
contig_17701	acyl-CoA--sterol O-acyltransferase 1-like	[START_GROUP1, START_GROUP2, LINEAR_GROUP1, GROUP1, GROUP2_VS_GROUP1, INTERPRO, BLASTED, MAPPED, ANNOTATED]	375	6.74e-55	C:GO:0016021; F:GO:0047196; F:GO:0102966; F:GO:0103095	C:integral component of membrane; F:long-chain-alcohol O-fatty-acyltransferase activity; F:arachidoyl-CoA:1-dodecanol O-acyltransferase activity; F:wax ester synthase activity	9.60588	0.921112	0.855318	29.5677	3.11862	1.46062		6.97052	0.0732648	0.311114	7.9992	1.20871	0.149455	2.17001e-12	0.791864	5.60399e-06	0.0183606	8.49593e-05				375	20	6.74449e-55	91.77	4	C:GO:0016021; F:GO:0047196; F:GO:0102966; F:GO:0103095	C:integral component of membrane; F:long-chain-alcohol O-fatty-acyltransferase activity; F:arachidoyl-CoA:1-dodecanol O-acyltransferase activity; F:wax ester synthase activity	EC:2.3.1.75	Long-chain-alcohol O-fatty-acyltransferase	PTHR31595:SF13 (PANTHER); PTHR31595 (PANTHER)	no GO terms	no GO terms
contig_24637	acyl-CoA--sterol O-acyltransferase 1-like	[START_GROUP1, START_GROUP2, LINEAR_GROUP1, GROUP1, GROUP2_VS_GROUP1, INTERPRO, BLASTED, MAPPED, ANNOTATED]	342	4.43e-66	C:GO:0016021; F:GO:0047196; F:GO:0102966; F:GO:0103095	C:integral component of membrane; F:long-chain-alcohol O-fatty-acyltransferase activity; F:arachidoyl-CoA:1-dodecanol O-acyltransferase activity; F:wax ester synthase activity	10.4696	0.458636	0.363746	28.8308	2.76763	1.12287		8.92785	0.129452	0.223099	7.97729	1.27838	0.167371	4.83699e-11	0.758673	3.86689e-05	0.0345308	0.000238729				342	20	4.42666e-66	81.98	4	C:GO:0016021; F:GO:0047196; F:GO:0102966; F:GO:0103095	C:integral component of membrane; F:long-chain-alcohol O-fatty-acyltransferase activity; F:arachidoyl-CoA:1-dodecanol O-acyltransferase activity; F:wax ester synthase activity	EC:2.3.1.75	Long-chain-alcohol O-fatty-acyltransferase	PTHR31595 (PANTHER); PTHR31595:SF13 (PANTHER)	no GO terms	no GO terms
contig_24638	acyl-CoA--sterol O-acyltransferase 1-like	[CURVED_GROUP1, START_GROUP2, LINEAR_GROUP1, START_GROUP1, GROUP1, GROUP2_VS_GROUP1, INTERPRO, BLASTED, MAPPED, ANNOTATED]	342	1.28e-65	C:GO:0016021; F:GO:0047196; F:GO:0102966; F:GO:0103095	C:integral component of membrane; F:long-chain-alcohol O-fatty-acyltransferase activity; F:arachidoyl-CoA:1-dodecanol O-acyltransferase activity; F:wax ester synthase activity	5.61437	0.64842	0.901462	10.2957	1.89782	1.31266		2.94523	0.221412	0.243471	2.23262	0.251804	0.205597	2.28293e-13	0.781687	3.50822e-06	0.0318945	0.00168639		0.0360142		342	20	1.2804e-65	82.77	4	C:GO:0016021; F:GO:0047196; F:GO:0102966; F:GO:0103095	C:integral component of membrane; F:long-chain-alcohol O-fatty-acyltransferase activity; F:arachidoyl-CoA:1-dodecanol O-acyltransferase activity; F:wax ester synthase activity	EC:2.3.1.75	Long-chain-alcohol O-fatty-acyltransferase	PTHR31595 (PANTHER); PTHR31595:SF13 (PANTHER)	no GO terms	no GO terms
contig_21954	acyl-coenzyme A oxidase 2, peroxisomal	[START_GROUP1, LINEAR_GROUP2, LINEAR_GROUP1, GROUP1, GROUP2_VS_GROUP1, INTERPRO, BLASTED, MAPPED, ANNOTATED]	2027	0	F:GO:0003997; C:GO:0005777; P:GO:0006635; F:GO:0071949	F:acyl-CoA oxidase activity; C:peroxisome; P:fatty acid beta-oxidation; F:FAD binding	11.3952	19.7268	23.1093	9.26534	21.1184	37.19		3.27098	0.422957	3.65092	2.55014	2.11076	3.89664	8.62219e-11	0.723533	9.16053e-13		0.000587613	0.0494807			2027	20	0	97.53	4	F:GO:0003997; C:GO:0005777; P:GO:0006635; F:GO:0071949	F:acyl-CoA oxidase activity; C:peroxisome; P:fatty acid beta-oxidation; F:FAD binding	EC:1.3.3.6	Acyl-CoA oxidase	IPR002655 (PFAM); G3DSA:1.20.140.10 (GENE3D); IPR009075 (PFAM); G3DSA:1.20.140.10 (GENE3D); IPR006091 (PFAM); G3DSA:2.40.110.10 (GENE3D); PTHR10909 (PANTHER); PTHR10909:SF347 (PANTHER); IPR036250 (SUPERFAMILY); IPR009100 (SUPERFAMILY); IPR036250 (SUPERFAMILY)	F:GO:0003997; C:GO:0005777; P:GO:0006635; F:GO:0016627; P:GO:0055114	F:acyl-CoA oxidase activity; C:peroxisome; P:fatty acid beta-oxidation; F:oxidoreductase activity, acting on the CH-CH group of donors; P:oxidation-reduction process
contig_12132	acyl-coenzyme A thioesterase 13-like	[CURVED_GROUP2, START_GROUP1, LINEAR_GROUP2, GROUP2_VS_GROUP1, INTERPRO, BLASTED, MAPPED, ANNOTATED]	461	2.3e-54	F:GO:0047617	F:acyl-CoA hydrolase activity	28.1054	25.1678	25.1182	26.9541	27.2916	18.2705		0.2814	2.41656	0.929067	0.555756	1.5801	0.856074	1.04033e-09	0.720285	3.88933e-24			0.0318137		0.00163363	461	20	2.2981e-54	84.14	1	F:GO:0047617	F:acyl-CoA hydrolase activity	EC:3.1.2.20	Acyl-CoA hydrolase	G3DSA:3.10.129.10 (GENE3D); PTHR21660:SF8 (PANTHER); IPR039298 (PANTHER); cd03443 (CDD); IPR029069 (SUPERFAMILY)	F:GO:0047617	F:acyl-CoA hydrolase activity
contig_23409	acyl-coenzyme A thioesterase 13-like	[CURVED_GROUP2, CURVED_GROUP1, START_GROUP2, LINEAR_GROUP2, START_GROUP1, GROUP1, GROUP2_VS_GROUP1, INTERPRO, BLASTED, MAPPED, ANNOTATED]	366	6.1e-24	F:GO:0047617	F:acyl-CoA hydrolase activity	23.6758	21.8166	16.5585	18.8535	20.3931	10.2111		1.37252	2.16481	1.77056	0.233758	1.014	1.08452	3.66623e-15	0.849955	1.21237e-16	0.0333361		0.0255478	0.00329726	0.00679908	366	20	6.10375e-24	91.07	1	F:GO:0047617	F:acyl-CoA hydrolase activity	EC:3.1.2.20	Acyl-CoA hydrolase	no IPS match	no IPS match	no IPS match
contig_23410	acyl-coenzyme A thioesterase 13-like	[START_GROUP1, LINEAR_GROUP1, GROUP1, INTERPRO, BLASTED, MAPPED, ANNOTATED]	405	1.46e-71	F:GO:0047617	F:acyl-CoA hydrolase activity	14.544	6.03814	4.9224	11.6825	6.82572	2.70404		1.80534	0.466126	1.17105	0.806499	0.659136	0.265465	9.23906e-15	0.808482	8.57267e-15		1.3316e-06				405	20	1.46273e-71	89.88	1	F:GO:0047617	F:acyl-CoA hydrolase activity	EC:3.1.2.20	Acyl-CoA hydrolase	IPR006683 (PFAM); G3DSA:3.10.129.10 (GENE3D); PTHR21660:SF8 (PANTHER); IPR039298 (PANTHER); IPR029069 (SUPERFAMILY)	F:GO:0047617	F:acyl-CoA hydrolase activity
contig_28998	acyl-coenzyme A thioesterase 13-like	[CURVED_GROUP2, START_GROUP2, LINEAR_GROUP2, LINEAR_GROUP1, START_GROUP1, GROUP1, GROUP2_VS_GROUP1, INTERPRO, BLASTED, MAPPED, ANNOTATED]	1481	6.78e-22	F:GO:0047617	F:acyl-CoA hydrolase activity	5.27622	4.27362	3.67361	4.17298	4.04523	2.28778		0.197688	0.359131	0.298673	0.32311	0.109044	0.167621	1.85387e-17	0.866412	4.26265e-13	0.0182474	0.000909795	0.0227132		0.00430302	1481	20	6.77793e-22	86.28	1	F:GO:0047617	F:acyl-CoA hydrolase activity	EC:3.1.2.20	Acyl-CoA hydrolase	no IPS match	no IPS match	no IPS match
contig_28999	acyl-coenzyme A thioesterase 13-like	[CURVED_GROUP2, LINEAR_GROUP2, LINEAR_GROUP1, START_GROUP1, GROUP1, GROUP2_VS_GROUP1, INTERPRO, BLASTED, MAPPED, ANNOTATED]	245	6.92e-51	F:GO:0047617	F:acyl-CoA hydrolase activity	19.1651	16.1932	13.1979	16.3102	16.3804	8.23702		0.77009	1.09534	1.5187	1.14376	1.00309	0.433386	2.39377e-15	0.833694	4.55564e-18		0.00472868	0.0351716		0.00291856	245	20	6.92167e-51	95.99	1	F:GO:0047617	F:acyl-CoA hydrolase activity	EC:3.1.2.20	Acyl-CoA hydrolase	G3DSA:3.10.129.10 (GENE3D); IPR006683 (PFAM); PTHR21660:SF8 (PANTHER); IPR039298 (PANTHER); IPR029069 (SUPERFAMILY)	F:GO:0047617	F:acyl-CoA hydrolase activity
contig_29000	acyl-coenzyme A thioesterase 13-like	[CURVED_GROUP2, START_GROUP1, LINEAR_GROUP2, GROUP2_VS_GROUP1, INTERPRO, BLASTED, MAPPED, ANNOTATED]	592	6.79e-21	C:GO:0005777; F:GO:0047617	C:peroxisome; F:acyl-CoA hydrolase activity	4.28051	4.24178	4.25146	3.79629	4.27083	2.35331		0.283838	0.133139	0.41643	0.0484221	0.403272	0.260401	3.22614e-11	0.767996	2.12776e-16			0.0260267		0.000958149	592	20	6.79104e-21	91.67	2	C:GO:0005777; F:GO:0047617	C:peroxisome; F:acyl-CoA hydrolase activity	EC:3.1.2.20	Acyl-CoA hydrolase	no IPS match	no IPS match	no IPS match
contig_55338	acyl-coenzyme A thioesterase 13-like	[CURVED_GROUP2, CURVED_GROUP1, LINEAR_GROUP2, LINEAR_GROUP1, START_GROUP1, GROUP1, GROUP2_VS_GROUP1, INTERPRO, BLASTED, MAPPED, ANNOTATED]	303	1.06e-24	F:GO:0047617	F:acyl-CoA hydrolase activity	6.62763	2.97289	2.72742	5.45484	3.65474	1.14552		0.490936	0.136371	0.42341	0.426037	0.267232	0.287352	7.62369e-25	0.785649	3.49141e-11		0.00186007	0.0244716	0.0370695	0.00555933	303	20	1.0582e-24	90.55	1	F:GO:0047617	F:acyl-CoA hydrolase activity	EC:3.1.2.20	Acyl-CoA hydrolase	G3DSA:3.10.129.10 (GENE3D); IPR039298 (PANTHER); PTHR21660:SF8 (PANTHER)	F:GO:0047617	F:acyl-CoA hydrolase activity
contig_43661	acyl-coenzyme A thioesterase 9, mitochondrial	[CURVED_GROUP2, CURVED_GROUP1, LINEAR_GROUP2, LINEAR_GROUP1, START_GROUP1, GROUP1, GROUP2_VS_GROUP1, INTERPRO, BLASTED, MAPPED, ANNOTATED]	846	0	C:GO:0005777; C:GO:0016021; F:GO:0016853	C:peroxisome; C:integral component of membrane; F:isomerase activity	40.8161	31.7569	30.7715	39.0937	36.8164	28.0802		0.493316	1.2639	1.2577	1.10041	0.537519	0.374105	1.01964e-35	0.929034	2.02589e-23		5.42802e-05	0.000262364	0.00267965	0.000166593	846	20	0	92.32	3	C:GO:0005777; C:GO:0016021; F:GO:0016853	C:peroxisome; C:integral component of membrane; F:isomerase activity			G3DSA:3.10.129.10 (GENE3D); PTHR12655 (PANTHER); PTHR12655:SF3 (PANTHER); IPR033120 (PROSITE_PROFILES); cd03442 (CDD); IPR029069 (SUPERFAMILY)	no GO terms	no GO terms
contig_55790	acylpyruvase FAHD1, mitochondrial	[CURVED_GROUP2, CURVED_GROUP1, LINEAR_GROUP1, START_GROUP1, GROUP1, GROUP2_VS_GROUP1, INTERPRO, BLASTED, MAPPED, ANNOTATED]	824	2.24e-48	F:GO:0003714; P:GO:0006351; C:GO:0016020; F:GO:0016787; F:GO:0018800	F:transcription corepressor activity; P:transcription, DNA-templated; C:membrane; F:hydrolase activity; F:5-oxopent-3-ene-1,2,5-tricarboxylate decarboxylase activity	3.19044	2.90775	3.3116	3.08948	2.51399	1.95869		0.0994374	0.14314	0.245031	0.0462673	0.197847	0.135832	3.57338e-14	0.822274	3.63318e-11		0.0429493		0.0256158	6.35969e-06	824	20	2.23972e-48	87.15	5	F:GO:0003714; P:GO:0006351; C:GO:0016020; F:GO:0016787; F:GO:0018800	F:transcription corepressor activity; P:transcription, DNA-templated; C:membrane; F:hydrolase activity; F:5-oxopent-3-ene-1,2,5-tricarboxylate decarboxylase activity	EC:4.1.1.68	5-oxopent-3-ene-1,2,5-tricarboxylate decarboxylase	IPR022709 (PFAM); PTHR21243 (PANTHER); PTHR21243:SF15 (PANTHER)	F:GO:0003714; P:GO:0006351	F:transcription corepressor activity; P:transcription, DNA-templated
contig_40426	acylsugar acyltransferase 3-like	[CURVED_GROUP1, START_GROUP2, LINEAR_GROUP1, START_GROUP1, GROUP1, GROUP2_VS_GROUP1, INTERPRO, BLASTED, MAPPED, ANNOTATED]	1876	0	F:GO:0016413	F:O-acetyltransferase activity	4.99215	1.45485	1.11254	10.2375	1.45129	1.96833		1.597	0.278408	0.238244	1.26705	0.23583	0.535443	1.0052e-21	0.815223	1.88859e-07	0.00785339	8.95992e-05		0.00325145		1876	20	0	71.84	1	F:GO:0016413	F:O-acetyltransferase activity			IPR023213 (G3DSA:3.30.559.GENE3D); IPR023213 (G3DSA:3.30.559.GENE3D); IPR003480 (PFAM); PTHR31623 (PANTHER)	F:GO:0016747	F:transferase activity, transferring acyl groups other than amino-acyl groups
contig_73183	adenine phosphoribosyltransferase	[CURVED_GROUP2, START_GROUP1, LINEAR_GROUP1, GROUP1, GROUP2_VS_GROUP1, INTERPRO, BLASTED, MAPPED, ANNOTATED]	986	9.4e-126	F:GO:0016757	F:transferase activity, transferring glycosyl groups	12.4414	7.47368	5.83985	12.8278	6.86651	3.63197		0.822269	0.994344	0.355325	1.34259	0.797707	0.640571	3.13908e-23	0.871111	8.08553e-15		8.37537e-06			0.0231852	986	20	9.40158e-126	86.33	1	F:GO:0016757	F:transferase activity, transferring glycosyl groups			PTHR36806 (PANTHER)	no GO terms	no GO terms
contig_14974	adenosine kinase 2	[CURVED_GROUP2, CURVED_GROUP1, LINEAR_GROUP2, LINEAR_GROUP1, START_GROUP1, GROUP1, GROUP2_VS_GROUP1, INTERPRO, BLASTED, MAPPED, ANNOTATED]	494	1.06e-109	F:GO:0004001; P:GO:0006166; P:GO:0006167; P:GO:0016310	F:adenosine kinase activity; P:purine ribonucleoside salvage; P:AMP biosynthetic process; P:phosphorylation	30.3869	20.0492	19.1532	33.0749	26.3405	19.105		2.15946	1.6235	0.970496	2.89443	0.117997	1.9033	3.32925e-11	0.810832	7.36864e-18		0.00184582	0.0209404	0.0294796	0.0283944	494	20	1.05824e-109	89.24	4	F:GO:0004001; P:GO:0006166; P:GO:0006167; P:GO:0016310	F:adenosine kinase activity; P:purine ribonucleoside salvage; P:AMP biosynthetic process; P:phosphorylation	EC:2.7.1.20	Adenosine kinase	IPR001805 (PRINTS); G3DSA:3.30.1110.10 (GENE3D); IPR029056 (G3DSA:3.40.1190.GENE3D); IPR011611 (PFAM); PTHR10584:SF207 (PANTHER); PTHR10584 (PANTHER); cd01168 (CDD); IPR029056 (SUPERFAMILY)	F:GO:0004001; P:GO:0006166	F:adenosine kinase activity; P:purine ribonucleoside salvage
contig_25589	adenosine kinase 2	[START_GROUP1, START_GROUP2, LINEAR_GROUP1, GROUP1, GROUP2_VS_GROUP1, INTERPRO, BLASTED, MAPPED, ANNOTATED]	264	5.31e-40	F:GO:0004001; P:GO:0006166; P:GO:0006167; P:GO:0016310	F:adenosine kinase activity; P:purine ribonucleoside salvage; P:AMP biosynthetic process; P:phosphorylation	53.1528	26.5453	23.2038	70.0056	39.7868	30.2189		13.143	2.92251	0.326186	10.4427	0.279612	1.56047	8.56303e-10	0.752679	1.23211e-15	0.0244747	3.55688e-05				264	20	5.30903e-40	99.84	4	F:GO:0004001; P:GO:0006166; P:GO:0006167; P:GO:0016310	F:adenosine kinase activity; P:purine ribonucleoside salvage; P:AMP biosynthetic process; P:phosphorylation	EC:2.7.1.20	Adenosine kinase	IPR011611 (PFAM); IPR029056 (G3DSA:3.40.1190.GENE3D); PTHR10584:SF207 (PANTHER); PTHR10584 (PANTHER); IPR029056 (SUPERFAMILY)	no GO terms	no GO terms
contig_2835	adenosine kinase 2	[CURVED_GROUP1, START_GROUP2, LINEAR_GROUP1, START_GROUP1, GROUP1, GROUP2_VS_GROUP1, INTERPRO, BLASTED, MAPPED, ANNOTATED]	1305	0	F:GO:0004001; P:GO:0006166; P:GO:0006167; P:GO:0016310	F:adenosine kinase activity; P:purine ribonucleoside salvage; P:AMP biosynthetic process; P:phosphorylation	28.8949	10.9362	8.93909	37.2921	16.6025	13.8127		8.18621	2.47402	1.38388	5.93261	0.364052	0.72919	1.85238e-11	0.801593	3.63404e-13	0.0297095	0.00157987		0.0429968		1305	20	0	96.65	4	F:GO:0004001; P:GO:0006166; P:GO:0006167; P:GO:0016310	F:adenosine kinase activity; P:purine ribonucleoside salvage; P:AMP biosynthetic process; P:phosphorylation	EC:2.7.1.20	Adenosine kinase	IPR001805 (PRINTS); IPR011611 (PFAM); G3DSA:3.30.1110.10 (GENE3D); IPR029056 (G3DSA:3.40.1190.GENE3D); PTHR10584:SF207 (PANTHER); PTHR10584 (PANTHER); cd01168 (CDD); IPR029056 (SUPERFAMILY)	F:GO:0004001; P:GO:0006166	F:adenosine kinase activity; P:purine ribonucleoside salvage
contig_2956	adenosine kinase 2	[START_GROUP1, START_GROUP2, LINEAR_GROUP1, GROUP1, GROUP2_VS_GROUP1, INTERPRO, BLASTED, MAPPED, ANNOTATED]	1029	0	F:GO:0004001; P:GO:0006166; P:GO:0006167; P:GO:0016310	F:adenosine kinase activity; P:purine ribonucleoside salvage; P:AMP biosynthetic process; P:phosphorylation	37.007	20.7203	18.4543	52.739	30.1697	21.212		8.61738	2.47541	0.450454	8.68841	1.07926	0.887957	2.44205e-10	0.759444	4.82035e-16	0.0235362	2.73308e-05				1029	20	0	97.13	4	F:GO:0004001; P:GO:0006166; P:GO:0006167; P:GO:0016310	F:adenosine kinase activity; P:purine ribonucleoside salvage; P:AMP biosynthetic process; P:phosphorylation	EC:2.7.1.20	Adenosine kinase	IPR001805 (PRINTS); IPR029056 (G3DSA:3.40.1190.GENE3D); G3DSA:3.30.1110.10 (GENE3D); IPR011611 (PFAM); PTHR10584 (PANTHER); PTHR10584:SF207 (PANTHER); cd01168 (CDD); IPR029056 (SUPERFAMILY)	F:GO:0004001; P:GO:0006166	F:adenosine kinase activity; P:purine ribonucleoside salvage
contig_926	adenosylhomocysteinase	[START_GROUP1, LINEAR_GROUP1, GROUP1, INTERPRO, BLASTED, MAPPED, ANNOTATED]	967	5.88e-101	F:GO:0004013; C:GO:0005829; P:GO:0006730; P:GO:0019510; P:GO:0033353; F:GO:0051287	F:adenosylhomocysteinase activity; C:cytosol; P:one-carbon metabolic process; P:S-adenosylhomocysteine catabolic process; P:S-adenosylmethionine cycle; F:NAD binding	170.286	73.7841	53.4734	186.515	94.0622	65.6533		48.4387	19.1393	1.28958	35.6322	0.389146	0.918482	1.1861e-10	0.702018	1.19013e-18		1.05225e-05				967	20	5.87866e-101	98.41	6	F:GO:0004013; C:GO:0005829; P:GO:0006730; P:GO:0019510; P:GO:0033353; F:GO:0051287	F:adenosylhomocysteinase activity; C:cytosol; P:one-carbon metabolic process; P:S-adenosylhomocysteine catabolic process; P:S-adenosylmethionine cycle; F:NAD binding	EC:3.3.1.1	Adenosylhomocysteinase	IPR000043 (PFAM); G3DSA:3.40.50.1480 (GENE3D); G3DSA:3.40.50.720 (GENE3D); IPR015878 (PFAM); IPR000043 (PANTHER); PTHR23420:SF12 (PANTHER); SSF52283 (SUPERFAMILY); IPR036291 (SUPERFAMILY)	no GO terms	no GO terms
contig_33962	adenylate kinase 4	[CURVED_GROUP1, START_GROUP1, LINEAR_GROUP1, GROUP1, INTERPRO, BLASTED, MAPPED, ANNOTATED]	254	7.64e-11	F:GO:0004017; F:GO:0005524; P:GO:0016310; F:GO:0046899; P:GO:0046940	F:adenylate kinase activity; F:ATP binding; P:phosphorylation; F:nucleoside triphosphate adenylate kinase activity; P:nucleoside monophosphate phosphorylation	17.2173	10.5618	9.91077	18.4953	12.5392	11.4058		2.31831	0.508109	1.44502	1.63601	0.502065	0.695548	2.07008e-09	0.726186	3.39072e-17		0.00210703		0.0471258		254	20	7.64035e-11	98.73	5	F:GO:0004017; F:GO:0005524; P:GO:0016310; F:GO:0046899; P:GO:0046940	F:adenylate kinase activity; F:ATP binding; P:phosphorylation; F:nucleoside triphosphate adenylate kinase activity; P:nucleoside monophosphate phosphorylation	EC:2.7.4.4; EC:2.7.4.3; EC:2.7.4.10	Nucleoside-phosphate kinase; Adenylate kinase; Nucleoside-triphosphate--adenylate kinase	no IPS match	no IPS match	no IPS match
contig_69768	adenylyl cyclase	[CURVED_GROUP2, START_GROUP1, GROUP2_VS_GROUP1, INTERPRO, BLASTED]	322	2.45e-30			13.5214	17.645	19.9784	18.9556	20.7776	37.8472		1.15076	0.769168	3.81355	1.90617	4.18901	2.26211	1.24585e-09	0.700728	8.37183e-17					1.9431e-05	322	20	2.45003e-30	87						no IPS match	no IPS match	no IPS match
contig_29439	adenylylsulfatase HINT3	[START_GROUP1, LINEAR_GROUP1, GROUP1, INTERPRO, BLASTED, MAPPED, ANNOTATED]	1242	8.51e-142	C:GO:0005777; P:GO:0006790; P:GO:0009150; F:GO:0047627	C:peroxisome; P:sulfur compound metabolic process; P:purine ribonucleotide metabolic process; F:adenylylsulfatase activity	8.16848	6.63138	5.27074	7.49048	6.13449	4.56488		0.394889	0.699955	0.278668	0.521102	0.335562	0.263391	3.10067e-13	0.767379	8.69505e-19		1.89367e-06				1242	20	8.50925e-142	87.37	4	C:GO:0005777; P:GO:0006790; P:GO:0009150; F:GO:0047627	C:peroxisome; P:sulfur compound metabolic process; P:purine ribonucleotide metabolic process; F:adenylylsulfatase activity	EC:3.6.2.1	Adenylylsulfatase	IPR001310 (PRINTS); IPR001310 (PFAM); IPR036265 (G3DSA:3.30.428.GENE3D); mobidb-lite (MOBIDB_LITE); mobidb-lite (MOBIDB_LITE); PTHR23089:SF22 (PANTHER); IPR001310 (PANTHER); IPR011146 (PROSITE_PROFILES); IPR039384 (CDD); IPR036265 (SUPERFAMILY)	F:GO:0003824	F:catalytic activity
contig_37218	adenylyl-sulfate kinase 1, chloroplastic isoform X7	[CURVED_GROUP2, START_GROUP1, START_GROUP2, GROUP2_VS_GROUP1, INTERPRO, BLASTED, MAPPED, ANNOTATED]	655	4.11e-24	P:GO:0000103; F:GO:0004020; F:GO:0005524; P:GO:0016310; P:GO:0070814	P:sulfate assimilation; F:adenylylsulfate kinase activity; F:ATP binding; P:phosphorylation; P:hydrogen sulfide biosynthetic process	18.7913	19.1826	18.9673	14.8295	14.3307	10.7113		0.800514	1.39101	0.538011	1.92989	0.874575	1.20617	8.70646e-11	0.756377	7.31889e-20	0.0106413				0.00373281	655	20	4.11042e-24	96.7	5	P:GO:0000103; F:GO:0004020; F:GO:0005524; P:GO:0016310; P:GO:0070814	P:sulfate assimilation; F:adenylylsulfate kinase activity; F:ATP binding; P:phosphorylation; P:hydrogen sulfide biosynthetic process	EC:2.7.1.25	Adenylyl-sulfate kinase	no IPS match	no IPS match	no IPS match
contig_29851	adenylyl-sulfate kinase 3	[CURVED_GROUP1, START_GROUP2, LINEAR_GROUP1, START_GROUP1, GROUP1, GROUP2_VS_GROUP1, INTERPRO, BLASTED, MAPPED, ANNOTATED]	789	3.09e-153	P:GO:0000103; F:GO:0004020; F:GO:0005524; P:GO:0016310; P:GO:0070814	P:sulfate assimilation; F:adenylylsulfate kinase activity; F:ATP binding; P:phosphorylation; P:hydrogen sulfide biosynthetic process	33.1344	25.6062	27.5618	40.5009	35.7737	37.994		2.01696	0.496285	2.91915	2.86352	2.55715	2.24857	3.0927e-08	0.73016	1.36489e-18	0.000113155	0.0125813		0.0353899		789	20	3.09485e-153	94.29	5	P:GO:0000103; F:GO:0004020; F:GO:0005524; P:GO:0016310; P:GO:0070814	P:sulfate assimilation; F:adenylylsulfate kinase activity; F:ATP binding; P:phosphorylation; P:hydrogen sulfide biosynthetic process	EC:2.7.1.25	Adenylyl-sulfate kinase	PF01583 (PFAM); IPR002891 (TIGRFAM); G3DSA:3.40.50.300 (GENE3D); PTHR11055:SF34 (PANTHER); PTHR11055 (PANTHER); IPR002891 (HAMAP); IPR002891 (CDD); IPR027417 (SUPERFAMILY)	P:GO:0000103; F:GO:0004020; F:GO:0005524	P:sulfate assimilation; F:adenylylsulfate kinase activity; F:ATP binding
contig_6504	ADP,ATP carrier protein 3, mitochondrial	[CURVED_GROUP2, START_GROUP2, LINEAR_GROUP2, LINEAR_GROUP1, START_GROUP1, GROUP1, GROUP2_VS_GROUP1, INTERPRO, BLASTED, MAPPED, ANNOTATED]	1201	0	C:GO:0005743; C:GO:0016021; F:GO:0022857; P:GO:0055085	C:mitochondrial inner membrane; C:integral component of membrane; F:transmembrane transporter activity; P:transmembrane transport	36.2909	51.504	57.8599	23.3248	44.2048	19.0817		3.91258	4.82646	11.6992	2.68892	2.06399	3.62752	1.09461e-09	0.780171	1.72644e-13	0.0258386	0.0339389	0.00730396		0.000693603	1201	20	0	95.85	4	C:GO:0005743; C:GO:0016021; F:GO:0022857; P:GO:0055085	C:mitochondrial inner membrane; C:integral component of membrane; F:transmembrane transporter activity; P:transmembrane transport			IPR002067 (PRINTS); IPR002113 (PRINTS); IPR018108 (PFAM); IPR023395 (G3DSA:1.50.40.GENE3D); IPR040062 (PANTHER); PTHR24089:SF645 (PANTHER); IPR018108 (PROSITE_PROFILES); IPR018108 (PROSITE_PROFILES); IPR018108 (PROSITE_PROFILES); IPR023395 (SUPERFAMILY)	C:GO:0005743; F:GO:0022857; P:GO:0055085	C:mitochondrial inner membrane; F:transmembrane transporter activity; P:transmembrane transport
contig_3244	ADP-ribosylation factor 1	[CURVED_GROUP2, CURVED_GROUP1, LINEAR_GROUP1, START_GROUP1, GROUP1, GROUP2_VS_GROUP1, INTERPRO, BLASTED, MAPPED, ANNOTATED]	1014	2.31e-131	F:GO:0005525; F:GO:0016787	F:GTP binding; F:hydrolase activity	302.278	406.669	417.361	274.438	395.961	338.067		13.0787	9.66368	27.3333	3.84453	10.5872	31.8719	3.99325e-10	0.763709	4.53783e-24		0.000113857		0.00330902	0.00909697	1014	20	2.30899e-131	99.66	2	F:GO:0005525; F:GO:0016787	F:GTP binding; F:hydrolase activity			IPR006689 (PRINTS); IPR005225 (TIGRFAM); G3DSA:3.40.50.300 (GENE3D); IPR006689 (PFAM); PTHR11711 (PANTHER); PTHR11711:SF215 (PANTHER); PS51417 (PROSITE_PROFILES); cd04150 (CDD); IPR027417 (SUPERFAMILY)	F:GO:0005525	F:GTP binding
contig_23767	ADP-ribosylation factor-like protein 2	[START_GROUP1, LINEAR_GROUP1, GROUP1, INTERPRO, BLASTED, MAPPED, ANNOTATED]	580	4.14e-30	F:GO:0005525	F:GTP binding	4.42937	3.11253	2.16404	3.84923	2.83627	2.02591		0.535292	0.398854	0.252358	0.342954	0.0563914	0.163697	1.71644e-11	0.742183	1.26122e-13		5.61935e-06				580	20	4.14068e-30	99.26	1	F:GO:0005525	F:GTP binding			IPR006689 (PFAM); G3DSA:3.40.50.300 (GENE3D); IPR027417 (SUPERFAMILY)	F:GO:0005525	F:GTP binding
contig_8832	ADP-ribosylation factor-like protein 2	[CURVED_GROUP2, START_GROUP1, LINEAR_GROUP1, GROUP1, GROUP2_VS_GROUP1, INTERPRO, BLASTED, MAPPED, ANNOTATED]	801	7.18e-70	F:GO:0005525; F:GO:0016787	F:GTP binding; F:hydrolase activity	4.80933	3.55235	3.60154	5.01154	3.82561	1.88548		0.508465	0.321331	0.174629	0.401754	0.0870144	0.435741	7.00839e-11	0.752347	2.28309e-14		0.0094569			0.00278517	801	20	7.17831e-70	97.78	2	F:GO:0005525; F:GO:0016787	F:GTP binding; F:hydrolase activity			IPR006689 (PRINTS); IPR005225 (TIGRFAM); G3DSA:3.40.50.300 (GENE3D); IPR006689 (PFAM); PTHR11711:SF26 (PANTHER); PTHR11711 (PANTHER); PS51417 (PROSITE_PROFILES); IPR027417 (SUPERFAMILY)	F:GO:0005525	F:GTP binding
contig_86333	ADP-ribosylation factor-like protein 8	[CURVED_GROUP2, CURVED_GROUP1, LINEAR_GROUP1, START_GROUP1, GROUP1, GROUP2_VS_GROUP1, INTERPRO, BLASTED, MAPPED, ANNOTATED]	234	1.59e-28	C:GO:0016021	C:integral component of membrane	14.7656	10.8398	12.3633	13.8867	8.96483	6.79687		2.23272	0.826566	0.675735	1.73421	0.645861	0.690809	7.36819e-10	0.762786	1.52259e-13		0.00711741		0.0166713	0.000622141	234	12	1.58986e-28	82.6	1	C:GO:0016021	C:integral component of membrane			no IPS match	no IPS match	no IPS match
contig_21032	ADP-ribosylation factor-related protein 1	[CURVED_GROUP2, START_GROUP1, LINEAR_GROUP1, GROUP1, GROUP2_VS_GROUP1, INTERPRO, BLASTED, MAPPED, ANNOTATED]	589	1.41e-59	F:GO:0005525; F:GO:0016787	F:GTP binding; F:hydrolase activity	15.2936	12.0458	9.63837	15.0397	11.2842	7.25723		1.34687	1.54558	0.75859	2.11107	0.12866	0.614854	6.13847e-11	0.758013	8.61125e-18		0.000752482			0.0448927	589	20	1.40868e-59	95.88	2	F:GO:0005525; F:GO:0016787	F:GTP binding; F:hydrolase activity			IPR006689 (PFAM); G3DSA:3.40.50.300 (GENE3D); PTHR11711:SF218 (PANTHER); PTHR11711 (PANTHER); IPR027417 (SUPERFAMILY)	F:GO:0005525	F:GTP binding
contig_41318	AF4/FMR2 family member 4-like isoform X1	[CURVED_GROUP2, START_GROUP1, LINEAR_GROUP1, GROUP1, GROUP2_VS_GROUP1, INTERPRO, BLASTED, MAPPED]	216	8.14e-10	F:GO:0003677; C:GO:0005634; P:GO:0006355	F:DNA binding; C:nucleus; P:regulation of transcription, DNA-templated	12.8215	10.1569	9.34185	12.32	8.37005	5.86217		0.739186	1.36609	1.58519	1.27685	0.307151	0.219439	1.16749e-08	0.712785	7.01906e-16		0.0177918			0.00730282	216	20	8.14461e-10	76.71	3	F:GO:0003677; C:GO:0005634; P:GO:0006355	F:DNA binding; C:nucleus; P:regulation of transcription, DNA-templated			no IPS match	no IPS match	no IPS match
contig_55899	AF4/FMR2 family member 4-like isoform X1	[START_GROUP1, START_GROUP2, LINEAR_GROUP1, GROUP1, GROUP2_VS_GROUP1, INTERPRO, BLASTED, MAPPED, ANNOTATED]	223	6.95e-12	F:GO:0003677; C:GO:0005634; P:GO:0006355	F:DNA binding; C:nucleus; P:regulation of transcription, DNA-templated	21.86	13.3402	12.6302	15.8812	11.6587	7.36139		0.906113	1.1668	2.57049	1.73829	0.320359	0.527133	6.59381e-10	0.750333	7.50621e-15	0.00486865	5.61273e-05				223	20	6.95138e-12	81.1	3	F:GO:0003677; C:GO:0005634; P:GO:0006355	F:DNA binding; C:nucleus; P:regulation of transcription, DNA-templated			no IPS match	no IPS match	no IPS match
contig_15582	agamous-like MADS-box protein AGL104	[CURVED_GROUP1, LINEAR_GROUP2, LINEAR_GROUP1, START_GROUP1, GROUP1, GROUP2_VS_GROUP1, INTERPRO, BLASTED, MAPPED, ANNOTATED]	464	5.77e-107	F:GO:0000977; C:GO:0005634; P:GO:0007275; F:GO:0008134; P:GO:0045944; F:GO:0046983	F:RNA polymerase II regulatory region sequence-specific DNA binding; C:nucleus; P:multicellular organism development; F:transcription factor binding; P:positive regulation of transcription by RNA polymerase II; F:protein dimerization activity	64.272	130.158	144.731	62.8861	97.8458	103.317		5.28387	12.6082	11.9434	12.1633	14.6692	3.75324	4.5179e-11	0.772752	7.77001e-18		0.00033842	0.00954521	0.0171897		464	20	5.76691e-107	80.09	6	F:GO:0000977; C:GO:0005634; P:GO:0007275; F:GO:0008134; P:GO:0045944; F:GO:0046983	F:RNA polymerase II regulatory region sequence-specific DNA binding; C:nucleus; P:multicellular organism development; F:transcription factor binding; P:positive regulation of transcription by RNA polymerase II; F:protein dimerization activity			mobidb-lite (MOBIDB_LITE)	no GO terms	no GO terms
contig_122798	agamous-like MADS-box protein AGL11 isoform X1	[CURVED_GROUP1, START_GROUP1, LINEAR_GROUP1, GROUP1, INTERPRO, BLASTED, MAPPED, ANNOTATED]	619	3.6e-70	F:GO:0000977; F:GO:0003700; C:GO:0005634; P:GO:0045944; F:GO:0046983	F:RNA polymerase II regulatory region sequence-specific DNA binding; F:DNA-binding transcription factor activity; C:nucleus; P:positive regulation of transcription by RNA polymerase II; F:protein dimerization activity	207.59	337.726	308.659	194.536	353.623	365.227		11.9535	2.37451	25.9194	22.3954	19.2567	7.30228	4.38778e-19	0.839514	1.28981e-20		2.98059e-06		9.49334e-05		619	20	3.60037e-70	96.24	5	F:GO:0000977; F:GO:0003700; C:GO:0005634; P:GO:0045944; F:GO:0046983	F:RNA polymerase II regulatory region sequence-specific DNA binding; F:DNA-binding transcription factor activity; C:nucleus; P:positive regulation of transcription by RNA polymerase II; F:protein dimerization activity			IPR002100 (PRINTS); IPR036879 (G3DSA:3.40.1810.GENE3D); IPR002487 (PFAM); IPR002100 (PFAM); PTHR11945 (PANTHER); PTHR11945:SF187 (PANTHER); IPR002100 (PROSITE_PROFILES); IPR002487 (PROSITE_PROFILES); IPR033896 (CDD); IPR036879 (SUPERFAMILY)	F:GO:0000977; F:GO:0003677; F:GO:0003700; C:GO:0005634; P:GO:0006355; P:GO:0045944; F:GO:0046983	F:RNA polymerase II regulatory region sequence-specific DNA binding; F:DNA binding; F:DNA-binding transcription factor activity; C:nucleus; P:regulation of transcription, DNA-templated; P:positive regulation of transcription by RNA polymerase II; F:protein dimerization activity
contig_99814	agamous-like MADS-box protein AGL18	[CURVED_GROUP2, CURVED_GROUP1, START_GROUP2, LINEAR_GROUP2, LINEAR_GROUP1, START_GROUP1, GROUP1, GROUP2_VS_GROUP1, INTERPRO, BLASTED, MAPPED, ANNOTATED]	338	3.02e-30	F:GO:0000977; F:GO:0003700; C:GO:0005634; P:GO:0045944; F:GO:0046983	F:RNA polymerase II regulatory region sequence-specific DNA binding; F:DNA-binding transcription factor activity; C:nucleus; P:positive regulation of transcription by RNA polymerase II; F:protein dimerization activity	0.916965	3.07453	1.77999	2.91271	3.61392	16.4514		0.328099	0.764719	0.814463	0.612631	0.0660617	2.29669	9.09444e-27	0.723923	0.0079937	0.0374386	0.0289967	0.0309986	0.0352994	0.00579067	338	20	3.02422e-30	96.5	5	F:GO:0000977; F:GO:0003700; C:GO:0005634; P:GO:0045944; F:GO:0046983	F:RNA polymerase II regulatory region sequence-specific DNA binding; F:DNA-binding transcription factor activity; C:nucleus; P:positive regulation of transcription by RNA polymerase II; F:protein dimerization activity			IPR002100 (PRINTS); IPR036879 (G3DSA:3.40.1810.GENE3D); IPR002100 (PFAM); PTHR11945 (PANTHER); PTHR11945:SF253 (PANTHER); IPR002100 (PROSITE_PROFILES); IPR036879 (SUPERFAMILY)	F:GO:0003677; F:GO:0046983	F:DNA binding; F:protein dimerization activity
contig_53383	agamous-like MADS-box protein AGL62	[START_GROUP2, LINEAR_GROUP1, GROUP1, GROUP2_VS_GROUP1, INTERPRO, BLASTED, MAPPED, ANNOTATED]	913	3.86e-134	F:GO:0000977; C:GO:0005634; P:GO:0045944; F:GO:0046983	F:RNA polymerase II regulatory region sequence-specific DNA binding; C:nucleus; P:positive regulation of transcription by RNA polymerase II; F:protein dimerization activity	1.07415	0	0	3.97965	0.0352181	0		1.04785	0	0	1.44596	0.0215666	0	2.49123e-14	0.762119		0.0184405	0.0486949				913	20	3.861e-134	78.82	4	F:GO:0000977; C:GO:0005634; P:GO:0045944; F:GO:0046983	F:RNA polymerase II regulatory region sequence-specific DNA binding; C:nucleus; P:positive regulation of transcription by RNA polymerase II; F:protein dimerization activity			IPR002100 (PRINTS); IPR002100 (PFAM); IPR036879 (G3DSA:3.40.1810.GENE3D); mobidb-lite (MOBIDB_LITE); mobidb-lite (MOBIDB_LITE); PTHR11945:SF185 (PANTHER); PTHR11945 (PANTHER); IPR002100 (PROSITE_PROFILES); IPR033896 (CDD); IPR036879 (SUPERFAMILY)	F:GO:0000977; F:GO:0003677; P:GO:0045944; F:GO:0046983	F:RNA polymerase II regulatory region sequence-specific DNA binding; F:DNA binding; P:positive regulation of transcription by RNA polymerase II; F:protein dimerization activity
contig_10514	agamous-like MADS-box protein AGL65 isoform X1	[CURVED_GROUP2, START_GROUP1, GROUP2_VS_GROUP1, INTERPRO, BLASTED, MAPPED, ANNOTATED]	757	3.32e-173	F:GO:0003677; C:GO:0005634; P:GO:0006464; F:GO:0046983	F:DNA binding; C:nucleus; P:cellular protein modification process; F:protein dimerization activity	3.90236	4.671	4.27485	3.54168	5.08489	10.3117		0.199372	0.0625737	0.687065	0.434651	0.803807	1.62059	1.92951e-16	0.809958	6.36268e-15					4.00986e-07	757	20	3.32052e-173	82.99	4	F:GO:0003677; C:GO:0005634; P:GO:0006464; F:GO:0046983	F:DNA binding; C:nucleus; P:cellular protein modification process; F:protein dimerization activity			mobidb-lite (MOBIDB_LITE); PTHR11945:SF156 (PANTHER); PTHR11945 (PANTHER)	no GO terms	no GO terms
contig_51815	agamous-like MADS-box protein AGL65 isoform X2	[CURVED_GROUP2, START_GROUP2, LINEAR_GROUP1, START_GROUP1, GROUP1, GROUP2_VS_GROUP1, INTERPRO, BLASTED, MAPPED, ANNOTATED]	1112	0	F:GO:0003677; C:GO:0005634; F:GO:0046983	F:DNA binding; C:nucleus; F:protein dimerization activity	16.6022	22.4568	23.475	12.3527	18.7376	31.2175		2.34046	1.83551	1.3656	1.61902	1.62806	2.62086	5.79418e-10	0.762318	2.19386e-13	0.0340784	0.0183677			0.0148793	1112	20	0	85.55	3	F:GO:0003677; C:GO:0005634; F:GO:0046983	F:DNA binding; C:nucleus; F:protein dimerization activity			mobidb-lite (MOBIDB_LITE); mobidb-lite (MOBIDB_LITE); PTHR11945:SF156 (PANTHER); PTHR11945 (PANTHER)	no GO terms	no GO terms
contig_72715	agamous-like MADS-box protein AGL65 isoform X2	[CURVED_GROUP2, START_GROUP1, LINEAR_GROUP1, GROUP1, GROUP2_VS_GROUP1, INTERPRO, BLASTED, MAPPED, ANNOTATED]	293	7.78e-58	F:GO:0003677; C:GO:0005634; P:GO:0006464; F:GO:0046983	F:DNA binding; C:nucleus; P:cellular protein modification process; F:protein dimerization activity	4.38774	7.00563	8.4805	5.82574	7.04251	15.818		0.871766	0.630065	1.19535	0.717817	0.135475	0.894093	2.3519e-18	0.839833	2.13007e-08		0.00223016			0.000491438	293	20	7.78237e-58	96.44	4	F:GO:0003677; C:GO:0005634; P:GO:0006464; F:GO:0046983	F:DNA binding; C:nucleus; P:cellular protein modification process; F:protein dimerization activity			IPR002100 (PRINTS); IPR002100 (PFAM); IPR036879 (G3DSA:3.40.1810.GENE3D); PTHR11945:SF156 (PANTHER); PTHR11945 (PANTHER); IPR002100 (PROSITE_PROFILES); IPR036879 (SUPERFAMILY)	F:GO:0003677; F:GO:0046983	F:DNA binding; F:protein dimerization activity
contig_75543	agamous-like MADS-box protein AGL9 homolog isoform X3	[START_GROUP1, START_GROUP2, LINEAR_GROUP2, GROUP2_VS_GROUP1, INTERPRO, BLASTED, MAPPED, ANNOTATED]	531	4.71e-13	F:GO:0000977; P:GO:0001708; F:GO:0003700; C:GO:0005634; P:GO:0010093; C:GO:0016021; P:GO:0045944; F:GO:0046983; P:GO:0048481; P:GO:0048833	F:RNA polymerase II regulatory region sequence-specific DNA binding; P:cell fate specification; F:DNA-binding transcription factor activity; C:nucleus; P:specification of floral organ identity; C:integral component of membrane; P:positive regulation of transcription by RNA polymerase II; F:protein dimerization activity; P:plant ovule development; P:specification of floral organ number	9.62589	8.00738	8.81664	18.6555	7.21942	4.00369		3.14168	0.2456	0.241879	3.52972	0.130412	0.63497	1.01763e-09	0.759896	9.08859e-10	0.000599446		2.5751e-05			531	20	4.70529e-13	92.48	10	F:GO:0000977; P:GO:0001708; F:GO:0003700; C:GO:0005634; P:GO:0010093; C:GO:0016021; P:GO:0045944; F:GO:0046983; P:GO:0048481; P:GO:0048833	F:RNA polymerase II regulatory region sequence-specific DNA binding; P:cell fate specification; F:DNA-binding transcription factor activity; C:nucleus; P:specification of floral organ identity; C:integral component of membrane; P:positive regulation of transcription by RNA polymerase II; F:protein dimerization activity; P:plant ovule development; P:specification of floral organ number			PTHR11945:SF346 (PANTHER); PTHR11945 (PANTHER)	no GO terms	no GO terms
contig_10005	agmatine deiminase	[CURVED_GROUP2, CURVED_GROUP1, LINEAR_GROUP1, START_GROUP1, GROUP1, GROUP2_VS_GROUP1, INTERPRO, BLASTED, MAPPED, ANNOTATED]	1069	0	F:GO:0004668; P:GO:0009446; F:GO:0047632	F:protein-arginine deiminase activity; P:putrescine biosynthetic process; F:agmatine deiminase activity	66.9845	84.0925	81.0519	61.1404	84.8037	48.0338		2.34414	5.01856	6.39964	0.956113	6.60733	4.85959	1.59891e-10	0.778239	1.34161e-20		0.000555296		0.00241274	0.00010841	1069	20	0	93.67	3	F:GO:0004668; P:GO:0009446; F:GO:0047632	F:protein-arginine deiminase activity; P:putrescine biosynthetic process; F:agmatine deiminase activity	EC:3.5.3.12; EC:3.5.3.15	Agmatine deiminase; Protein-arginine deiminase	IPR007466 (PFAM); G3DSA:3.75.10.10 (GENE3D); IPR007466 (PANTHER); PTHR31377:SF2 (PANTHER); SSF55909 (SUPERFAMILY)	F:GO:0004668; P:GO:0009446	F:protein-arginine deiminase activity; P:putrescine biosynthetic process
contig_26478	ALA-interacting subunit 3-like	[START_GROUP1, START_GROUP2, LINEAR_GROUP2, GROUP2_VS_GROUP1, INTERPRO, BLASTED, MAPPED, ANNOTATED]	832	3e-93	C:GO:0016021	C:integral component of membrane	28.3988	28.0323	27.286	34.0759	27.4792	23.0615		1.90048	0.379337	0.42121	2.77155	0.383557	0.626345	1.26637e-10	0.749441	3.66879e-24	0.000522073		6.71186e-06			832	20	3.00483e-93	91.18	1	C:GO:0016021	C:integral component of membrane			mobidb-lite (MOBIDB_LITE); mobidb-lite (MOBIDB_LITE); PTHR10926:SF45 (PANTHER); IPR005045 (PANTHER)	C:GO:0016020	C:membrane
contig_13066	alanine--tRNA ligase	[CURVED_GROUP2, START_GROUP1, GROUP2_VS_GROUP1, INTERPRO, BLASTED, MAPPED, ANNOTATED]	691	2.22e-97	F:GO:0003676; F:GO:0004813; F:GO:0005524; P:GO:0006419	F:nucleic acid binding; F:alanine-tRNA ligase activity; F:ATP binding; P:alanyl-tRNA aminoacylation	45.9818	50.1065	42.4808	48.0206	39.6975	24.4261		5.17638	3.30653	4.27193	3.92056	2.74351	2.61056	3.86796e-11	0.727299	7.45335e-24					3.97832e-06	691	20	2.21913e-97	91.18	4	F:GO:0003676; F:GO:0004813; F:GO:0005524; P:GO:0006419	F:nucleic acid binding; F:alanine-tRNA ligase activity; F:ATP binding; P:alanyl-tRNA aminoacylation	EC:6.1.1.7	Alanine--tRNA ligase	IPR012947 (PFAM); G3DSA:3.30.980.10 (GENE3D); PTHR43462:SF2 (PANTHER); PTHR43462 (PANTHER); IPR018163 (SUPERFAMILY)	F:GO:0000166; F:GO:0004812; F:GO:0005524; P:GO:0043039	F:nucleotide binding; F:aminoacyl-tRNA ligase activity; F:ATP binding; P:tRNA aminoacylation
contig_33668	alanine--tRNA ligase, chloroplastic/mitochondrial-like isoform X2	[START_GROUP2, LINEAR_GROUP2, LINEAR_GROUP1, START_GROUP1, GROUP1, GROUP2_VS_GROUP1, INTERPRO, BLASTED, MAPPED, ANNOTATED]	259	6.16e-41	F:GO:0000049; F:GO:0004813; F:GO:0005524; C:GO:0005739; F:GO:0008270; C:GO:0009507; P:GO:0070143	F:tRNA binding; F:alanine-tRNA ligase activity; F:ATP binding; C:mitochondrion; F:zinc ion binding; C:chloroplast; P:mitochondrial alanyl-tRNA aminoacylation	11.6358	6.85426	3.9571	6.26541	5.74722	5.20547		2.50971	0.897534	0.373911	1.24904	0.548109	0.365659	5.32334e-08	0.724264	9.15099e-12	0.00322404	9.95152e-05	0.00961276			259	20	6.15686e-41	97	7	F:GO:0000049; F:GO:0004813; F:GO:0005524; C:GO:0005739; F:GO:0008270; C:GO:0009507; P:GO:0070143	F:tRNA binding; F:alanine-tRNA ligase activity; F:ATP binding; C:mitochondrion; F:zinc ion binding; C:chloroplast; P:mitochondrial alanyl-tRNA aminoacylation	EC:6.1.1.7	Alanine--tRNA ligase	IPR003156 (PFAM); G3DSA:3.10.310.40 (GENE3D); PTHR11777:SF14 (PANTHER); PTHR11777 (PANTHER)	F:GO:0003676	F:nucleic acid binding
contig_54515	ALBINO3-like protein 2, chloroplastic	[CURVED_GROUP2, CURVED_GROUP1, LINEAR_GROUP1, START_GROUP1, GROUP1, GROUP2_VS_GROUP1, INTERPRO, BLASTED, MAPPED, ANNOTATED]	861	4.29e-100	F:GO:0005515; P:GO:0008643; P:GO:0015031; C:GO:0016021; F:GO:0016740; F:GO:0022857; F:GO:0032977; P:GO:0055085	F:protein binding; P:carbohydrate transport; P:protein transport; C:integral component of membrane; F:transferase activity; F:transmembrane transporter activity; F:membrane insertase activity; P:transmembrane transport	15.2091	9.26968	8.72886	14.7062	8.66245	5.91096		2.17055	0.806806	1.23332	1.48124	0.0813418	0.409961	1.61337e-14	0.829036	4.28503e-15		0.00201798		0.0433068	0.0220768	861	20	4.28935e-100	82.87	8	F:GO:0005515; P:GO:0008643; P:GO:0015031; C:GO:0016021; F:GO:0016740; F:GO:0022857; F:GO:0032977; P:GO:0055085	F:protein binding; P:carbohydrate transport; P:protein transport; C:integral component of membrane; F:transferase activity; F:transmembrane transporter activity; F:membrane insertase activity; P:transmembrane transport			IPR011990 (G3DSA:1.25.40.GENE3D); IPR019734 (PFAM); IPR011990 (SUPERFAMILY)	F:GO:0005515	F:protein binding
contig_68001	ALBINO3-like protein 2, chloroplastic	[CURVED_GROUP2, CURVED_GROUP1, START_GROUP2, LINEAR_GROUP2, LINEAR_GROUP1, START_GROUP1, GROUP1, GROUP2_VS_GROUP1, INTERPRO, BLASTED, MAPPED, ANNOTATED]	287	1.29e-59	P:GO:0008643; F:GO:0022857; C:GO:0031305; F:GO:0032977; P:GO:0032979; P:GO:0033617; P:GO:0055085	P:carbohydrate transport; F:transmembrane transporter activity; C:integral component of mitochondrial inner membrane; F:membrane insertase activity; P:protein insertion into mitochondrial inner membrane from matrix; P:mitochondrial respiratory chain complex IV assembly; P:transmembrane transport	9.90264	4.74211	6.5204	5.7533	4.84672	1.77829		0.343415	0.947884	1.76112	0.612932	0.298935	0.367362	1.47236e-08	0.727337	4.69678e-08	0.0246613	0.00876635	0.025763	0.0213369	0.0092011	287	20	1.28928e-59	83.19	7	P:GO:0008643; F:GO:0022857; C:GO:0031305; F:GO:0032977; P:GO:0032979; P:GO:0033617; P:GO:0055085	P:carbohydrate transport; F:transmembrane transporter activity; C:integral component of mitochondrial inner membrane; F:membrane insertase activity; P:protein insertion into mitochondrial inner membrane from matrix; P:mitochondrial respiratory chain complex IV assembly; P:transmembrane transport			mobidb-lite (MOBIDB_LITE); mobidb-lite (MOBIDB_LITE)	no GO terms	no GO terms
contig_17673	alcohol dehydrogenase	[CURVED_GROUP2, START_GROUP2, LINEAR_GROUP2, LINEAR_GROUP1, START_GROUP1, GROUP1, GROUP2_VS_GROUP1, INTERPRO, BLASTED, MAPPED, ANNOTATED]	1391	3.51e-60	C:GO:0005794; F:GO:0008270; C:GO:0016021; F:GO:0016491; F:GO:0016757; P:GO:0055114	C:Golgi apparatus; F:zinc ion binding; C:integral component of membrane; F:oxidoreductase activity; F:transferase activity, transferring glycosyl groups; P:oxidation-reduction process	28.7033	23.7562	17.7915	13.1388	18.4192	7.08538		7.52003	3.36108	2.50445	2.15329	0.356145	1.01687	6.50711e-09	0.757345	1.3977e-12	0.00221635	0.0370386	0.0105975		0.00534179	1391	20	3.50525e-60	92.83	6	C:GO:0005794; F:GO:0008270; C:GO:0016021; F:GO:0016491; F:GO:0016757; P:GO:0055114	C:Golgi apparatus; F:zinc ion binding; C:integral component of membrane; F:oxidoreductase activity; F:transferase activity, transferring glycosyl groups; P:oxidation-reduction process			G3DSA:3.90.550.50 (GENE3D); IPR003378 (PFAM); PTHR10811 (PANTHER); PTHR10811:SF25 (PANTHER)	C:GO:0016020; F:GO:0016757	C:membrane; F:transferase activity, transferring glycosyl groups
contig_21333	alcohol dehydrogenase	[START_GROUP1, START_GROUP2, LINEAR_GROUP1, GROUP1, GROUP2_VS_GROUP1, INTERPRO, BLASTED, MAPPED, ANNOTATED]	1059	0	F:GO:0004022; C:GO:0005737; F:GO:0008270; P:GO:0055114	F:alcohol dehydrogenase (NAD) activity; C:cytoplasm; F:zinc ion binding; P:oxidation-reduction process	48.5105	8.47273	2.67277	17.781	6.06381	0.698731		22.0007	3.65123	0.905576	3.51834	0.287251	0.472451	8.02353e-18	0.839377	2.77587e-11	0.0127952	3.39887e-06				1059	20	0	97.54	4	F:GO:0004022; C:GO:0005737; F:GO:0008270; P:GO:0055114	F:alcohol dehydrogenase (NAD) activity; C:cytoplasm; F:zinc ion binding; P:oxidation-reduction process	EC:1.1.1.1	Alcohol dehydrogenase	G3DSA:3.90.180.10 (GENE3D); G3DSA:3.40.50.720 (GENE3D); IPR013149 (PFAM); IPR013154 (PFAM); PTHR43880:SF22 (PANTHER); PTHR43880 (PANTHER); cd08301 (CDD); IPR011032 (SUPERFAMILY); IPR036291 (SUPERFAMILY)	P:GO:0055114	P:oxidation-reduction process
contig_13134	alcohol dehydrogenase class-3	[START_GROUP1, START_GROUP2, LINEAR_GROUP2, GROUP2_VS_GROUP1, INTERPRO, BLASTED, MAPPED, ANNOTATED]	642	6.87e-113	F:GO:0004024; C:GO:0005829; P:GO:0006069; F:GO:0008270; F:GO:0016829; P:GO:0046294; F:GO:0051903	F:alcohol dehydrogenase activity, zinc-dependent; C:cytosol; P:ethanol oxidation; F:zinc ion binding; F:lyase activity; P:formaldehyde catabolic process; F:S-(hydroxymethyl)glutathione dehydrogenase activity	77.1831	94.432	92.0618	60.729	109.484	150.045		7.81985	9.91508	5.09539	4.98981	0.778823	19.4574	1.1555e-11	0.75959	1.05826e-21	0.00748802		5.9984e-06			642	20	6.87058e-113	98.5	7	F:GO:0004024; C:GO:0005829; P:GO:0006069; F:GO:0008270; F:GO:0016829; P:GO:0046294; F:GO:0051903	F:alcohol dehydrogenase activity, zinc-dependent; C:cytosol; P:ethanol oxidation; F:zinc ion binding; F:lyase activity; P:formaldehyde catabolic process; F:S-(hydroxymethyl)glutathione dehydrogenase activity	EC:1.1.1.284; EC:1.1.1.1	S-(hydroxymethyl)glutathione dehydrogenase; Alcohol dehydrogenase	G3DSA:3.40.50.720 (GENE3D); G3DSA:3.90.180.10 (GENE3D); PTHR43880 (PANTHER); PTHR43880:SF13 (PANTHER); IPR036291 (SUPERFAMILY); IPR011032 (SUPERFAMILY)	no GO terms	no GO terms
contig_13513	alcohol dehydrogenase class-3	[START_GROUP1, LINEAR_GROUP2, LINEAR_GROUP1, GROUP1, GROUP2_VS_GROUP1, INTERPRO, BLASTED, MAPPED, ANNOTATED]	807	3.72e-164	F:GO:0000166; C:GO:0005777; C:GO:0005829; P:GO:0006069; P:GO:0008219; F:GO:0008270; P:GO:0010286; F:GO:0016829; P:GO:0046292; P:GO:0048316; F:GO:0051903; F:GO:0080007	F:nucleotide binding; C:peroxisome; C:cytosol; P:ethanol oxidation; P:cell death; F:zinc ion binding; P:heat acclimation; F:lyase activity; P:formaldehyde metabolic process; P:seed development; F:S-(hydroxymethyl)glutathione dehydrogenase activity; F:S-nitrosoglutathione reductase activity	69.5002	91.7342	95.1335	66.3726	110.951	145.186		7.82243	7.60292	7.47608	6.26234	3.51894	10.4873	2.38963e-14	0.805894	1.55915e-21		0.00350854	0.000934242			807	20	3.71907e-164	99	12	F:GO:0000166; C:GO:0005777; C:GO:0005829; P:GO:0006069; P:GO:0008219; F:GO:0008270; P:GO:0010286; F:GO:0016829; P:GO:0046292; P:GO:0048316; F:GO:0051903; F:GO:0080007	F:nucleotide binding; C:peroxisome; C:cytosol; P:ethanol oxidation; P:cell death; F:zinc ion binding; P:heat acclimation; F:lyase activity; P:formaldehyde metabolic process; P:seed development; F:S-(hydroxymethyl)glutathione dehydrogenase activity; F:S-nitrosoglutathione reductase activity	EC:1.1.1.284	S-(hydroxymethyl)glutathione dehydrogenase	IPR013154 (PFAM); G3DSA:3.90.180.10 (GENE3D); PTHR43880 (PANTHER); IPR036291 (SUPERFAMILY); IPR011032 (SUPERFAMILY)	P:GO:0055114	P:oxidation-reduction process
contig_4106	alcohol dehydrogenase class-3	[CURVED_GROUP2, START_GROUP2, LINEAR_GROUP2, LINEAR_GROUP1, START_GROUP1, GROUP1, GROUP2_VS_GROUP1, INTERPRO, BLASTED, MAPPED, ANNOTATED]	1292	0	P:GO:0006069; F:GO:0008270; F:GO:0016829; F:GO:0051903	P:ethanol oxidation; F:zinc ion binding; F:lyase activity; F:S-(hydroxymethyl)glutathione dehydrogenase activity	47.8926	60.6901	62.6188	35.5344	66.8421	59.2961		4.18443	4.16864	6.88615	2.33027	5.43373	3.59816	1.24238e-08	0.759577	2.91672e-17	0.00695499	0.0317564	0.000603886		0.000919042	1292	20	0	98.48	4	P:GO:0006069; F:GO:0008270; F:GO:0016829; F:GO:0051903	P:ethanol oxidation; F:zinc ion binding; F:lyase activity; F:S-(hydroxymethyl)glutathione dehydrogenase activity	EC:1.1.1.284	S-(hydroxymethyl)glutathione dehydrogenase	G3DSA:3.40.50.720 (GENE3D); IPR014183 (TIGRFAM); G3DSA:3.90.180.10 (GENE3D); IPR013149 (PFAM); IPR013154 (PFAM); PTHR43880 (PANTHER); IPR014183 (CDD); IPR011032 (SUPERFAMILY); IPR036291 (SUPERFAMILY); IPR011032 (SUPERFAMILY)	P:GO:0006069; F:GO:0008270; F:GO:0051903; P:GO:0055114	P:ethanol oxidation; F:zinc ion binding; F:S-(hydroxymethyl)glutathione dehydrogenase activity; P:oxidation-reduction process
contig_12299	alcohol dehydrogenase-like 6 isoform X1	[CURVED_GROUP2, LINEAR_GROUP2, LINEAR_GROUP1, START_GROUP1, GROUP1, GROUP2_VS_GROUP1, INTERPRO, BLASTED, MAPPED, ANNOTATED]	1999	0	F:GO:0004022; F:GO:0008270; P:GO:0055114	F:alcohol dehydrogenase (NAD) activity; F:zinc ion binding; P:oxidation-reduction process	16.8294	11.1293	9.61711	18.8854	16.2419	8.7107		1.69809	0.873807	0.221186	0.449885	2.39729	0.746901	3.38108e-12	0.792878	6.51408e-17		6.34791e-05	0.0170302		0.0203192	1999	20	0	93.58	3	F:GO:0004022; F:GO:0008270; P:GO:0055114	F:alcohol dehydrogenase (NAD) activity; F:zinc ion binding; P:oxidation-reduction process	EC:1.1.1.1	Alcohol dehydrogenase	IPR013149 (PFAM); IPR013154 (PFAM); G3DSA:3.90.180.10 (GENE3D); G3DSA:3.40.50.720 (GENE3D); PTHR43880:SF5 (PANTHER); PTHR43880 (PANTHER); cd08301 (CDD); IPR011032 (SUPERFAMILY); IPR036291 (SUPERFAMILY); IPR011032 (SUPERFAMILY)	P:GO:0055114	P:oxidation-reduction process
contig_24017	aldehyde dehydrogenase family 2 member C4-like	[START_GROUP1, START_GROUP2, LINEAR_GROUP1, GROUP1, GROUP2_VS_GROUP1, INTERPRO, BLASTED, MAPPED, ANNOTATED]	1691	0	P:GO:0009699; F:GO:0050269; P:GO:0055114	P:phenylpropanoid biosynthetic process; F:coniferyl-aldehyde dehydrogenase activity; P:oxidation-reduction process	15.0612	1.00154	0.481756	47.5892	4.2534	3.79066		12.3009	0.134953	0.113083	18.6832	1.10242	1.05413	1.18891e-08	0.734449	3.09069e-05	0.0252812	0.00055718				1691	20	0	95.79	3	P:GO:0009699; F:GO:0050269; P:GO:0055114	P:phenylpropanoid biosynthetic process; F:coniferyl-aldehyde dehydrogenase activity; P:oxidation-reduction process	EC:1.2.1.68; EC:1.2.1.5	Coniferyl-aldehyde dehydrogenase; Aldehyde dehydrogenase (NAD(P)(+))	IPR015590 (PFAM); IPR016162 (G3DSA:3.40.605.GENE3D); IPR016163 (G3DSA:3.40.309.GENE3D); PTHR11699:SF182 (PANTHER); PTHR11699 (PANTHER); IPR016161 (SUPERFAMILY)	F:GO:0016491; F:GO:0016620; P:GO:0055114	F:oxidoreductase activity; F:oxidoreductase activity, acting on the aldehyde or oxo group of donors, NAD or NADP as acceptor; P:oxidation-reduction process
contig_12023	aldehyde dehydrogenase family 3 member H1-like isoform X1	[START_GROUP1, LINEAR_GROUP1, GROUP1, INTERPRO, BLASTED, MAPPED, ANNOTATED]	1161	0	P:GO:0006081; F:GO:0016620; P:GO:0055114	P:cellular aldehyde metabolic process; F:oxidoreductase activity, acting on the aldehyde or oxo group of donors, NAD or NADP as acceptor; P:oxidation-reduction process	22.4486	12.1528	9.92601	19.4311	13.2622	6.95568		4.12789	1.0008	1.31868	1.85715	1.39252	1.14139	1.48669e-11	0.743721	4.79183e-17		5.57201e-06				1161	20	0	95.57	3	P:GO:0006081; F:GO:0016620; P:GO:0055114	P:cellular aldehyde metabolic process; F:oxidoreductase activity, acting on the aldehyde or oxo group of donors, NAD or NADP as acceptor; P:oxidation-reduction process			IPR015590 (PFAM); IPR016162 (G3DSA:3.40.605.GENE3D); IPR016163 (G3DSA:3.40.309.GENE3D); PTHR43570:SF10 (PANTHER); PTHR43570 (PANTHER); IPR016161 (SUPERFAMILY)	F:GO:0016491; F:GO:0016620; P:GO:0055114	F:oxidoreductase activity; F:oxidoreductase activity, acting on the aldehyde or oxo group of donors, NAD or NADP as acceptor; P:oxidation-reduction process
contig_26064	aldehyde dehydrogenase family 3 member H1-like isoform X1	[CURVED_GROUP2, START_GROUP2, LINEAR_GROUP1, START_GROUP1, GROUP1, GROUP2_VS_GROUP1, INTERPRO, BLASTED, MAPPED, ANNOTATED]	1580	4.96e-179	P:GO:0006081; F:GO:0016620; P:GO:0055114	P:cellular aldehyde metabolic process; F:oxidoreductase activity, acting on the aldehyde or oxo group of donors, NAD or NADP as acceptor; P:oxidation-reduction process	3.75136	3.04994	2.77077	4.54002	3.76532	2.44973		0.283585	0.253882	0.20095	0.0541738	0.43594	0.383559	1.27221e-08	0.733968	1.22826e-10	0.0194686	0.0208078			0.0484871	1580	20	4.95922e-179	94.51	3	P:GO:0006081; F:GO:0016620; P:GO:0055114	P:cellular aldehyde metabolic process; F:oxidoreductase activity, acting on the aldehyde or oxo group of donors, NAD or NADP as acceptor; P:oxidation-reduction process			IPR015590 (PFAM); IPR016163 (G3DSA:3.40.309.GENE3D); IPR016162 (G3DSA:3.40.605.GENE3D); PTHR43570 (PANTHER); PTHR43570:SF10 (PANTHER); IPR016161 (SUPERFAMILY)	F:GO:0016491; F:GO:0016620; P:GO:0055114	F:oxidoreductase activity; F:oxidoreductase activity, acting on the aldehyde or oxo group of donors, NAD or NADP as acceptor; P:oxidation-reduction process
contig_18655	Aldehyde dehydrogenase family 7 member A1	[CURVED_GROUP1, START_GROUP2, LINEAR_GROUP1, START_GROUP1, GROUP1, GROUP2_VS_GROUP1, INTERPRO, BLASTED, MAPPED]	530	0.000634	C:GO:0016020; C:GO:0016021; F:GO:0016491; F:GO:0016620; P:GO:0055114	C:membrane; C:integral component of membrane; F:oxidoreductase activity; F:oxidoreductase activity, acting on the aldehyde or oxo group of donors, NAD or NADP as acceptor; P:oxidation-reduction process	7.48479	11.3403	10.2468	5.32608	9.45497	7.62619		0.746496	0.502717	1.14343	0.62905	0.842806	0.53889	1.16394e-09	0.762949	1.42032e-13	0.0018575	0.000151688		0.000647217		530	2	0.000633923	100	5	C:GO:0016020; C:GO:0016021; F:GO:0016491; F:GO:0016620; P:GO:0055114	C:membrane; C:integral component of membrane; F:oxidoreductase activity; F:oxidoreductase activity, acting on the aldehyde or oxo group of donors, NAD or NADP as acceptor; P:oxidation-reduction process			no IPS match	no IPS match	no IPS match
contig_58374	aldehyde oxidase GLOX	[START_GROUP1, LINEAR_GROUP2, LINEAR_GROUP1, GROUP1, GROUP2_VS_GROUP1, INTERPRO, BLASTED, MAPPED, ANNOTATED]	211	2.96e-26	C:GO:0016021; F:GO:0045480; P:GO:0055114	C:integral component of membrane; F:galactose oxidase activity; P:oxidation-reduction process	16.707	9.82767	6.22419	12.776	14.0863	9.33629		1.34758	1.09188	1.24944	0.309155	1.10334	1.35317	1.05418e-08	0.712812	6.30542e-15		3.14549e-05	0.0123663			211	20	2.95943e-26	93.34	3	C:GO:0016021; F:GO:0045480; P:GO:0055114	C:integral component of membrane; F:galactose oxidase activity; P:oxidation-reduction process	EC:1.1.3.9	Galactose oxidase	IPR013783 (G3DSA:2.60.40.GENE3D); IPR015202 (PFAM); IPR014756 (SUPERFAMILY)	no GO terms	no GO terms
contig_4461	aldo-keto reductase family 4 member C10-like	[CURVED_GROUP1, START_GROUP2, LINEAR_GROUP1, START_GROUP1, GROUP1, GROUP2_VS_GROUP1, INTERPRO, BLASTED, MAPPED, ANNOTATED]	436	4.79e-100	F:GO:0016491; P:GO:0055114	F:oxidoreductase activity; P:oxidation-reduction process	52.8518	27.5345	27.3734	104.86	41.4249	46.9489		20.2201	3.19077	0.70109	29.2675	4.67662	5.92572	1.72255e-07	0.718865	2.68505e-13	0.0052342	0.00427693		0.0285102		436	20	4.78773e-100	91.08	2	F:GO:0016491; P:GO:0055114	F:oxidoreductase activity; P:oxidation-reduction process			IPR023210 (PFAM); IPR036812 (G3DSA:3.20.20.GENE3D); IPR020471 (PANTHER); PTHR11732:SF386 (PANTHER); IPR036812 (SUPERFAMILY)	F:GO:0016491; P:GO:0055114	F:oxidoreductase activity; P:oxidation-reduction process
contig_521	aldo-keto reductase family 4 member C10-like	[START_GROUP1, START_GROUP2, LINEAR_GROUP2, GROUP2_VS_GROUP1, INTERPRO, BLASTED, MAPPED, ANNOTATED]	2676	0	F:GO:0005506; C:GO:0005737; P:GO:0019310; F:GO:0050113; P:GO:0055114	F:iron ion binding; C:cytoplasm; P:inositol catabolic process; F:inositol oxygenase activity; P:oxidation-reduction process	8.05372	7.65843	7.4886	11.0931	6.7639	5.64976		1.02229	0.226374	0.357791	0.362011	0.494891	0.218393	3.05149e-11	0.768852	1.23142e-18	0.000574886		5.76012e-06			2676	20	0	95.84	5	F:GO:0005506; C:GO:0005737; P:GO:0019310; F:GO:0050113; P:GO:0055114	F:iron ion binding; C:cytoplasm; P:inositol catabolic process; F:inositol oxygenase activity; P:oxidation-reduction process	EC:1.13.99.1	Inositol oxygenase	IPR020471 (PRINTS); IPR036812 (G3DSA:3.20.20.GENE3D); IPR020471 (PIRSF); IPR023210 (PFAM); mobidb-lite (MOBIDB_LITE); mobidb-lite (MOBIDB_LITE); IPR020471 (PANTHER); PTHR11732:SF368 (PANTHER); IPR023210 (CDD); IPR036812 (SUPERFAMILY)	F:GO:0016491; P:GO:0055114	F:oxidoreductase activity; P:oxidation-reduction process
contig_6787	aldo-keto reductase family 4 member C10-like	[CURVED_GROUP1, START_GROUP2, LINEAR_GROUP1, START_GROUP1, GROUP1, GROUP2_VS_GROUP1, INTERPRO, BLASTED, MAPPED, ANNOTATED]	581	2.96e-23	F:GO:0016491; P:GO:0055114	F:oxidoreductase activity; P:oxidation-reduction process	11.6343	5.68154	6.12873	26.0984	9.61096	7.87351		4.77251	0.158763	0.467636	6.00619	1.07743	0.550412	1.78685e-09	0.754707	8.10363e-11	0.0056064	0.00421086		0.0495144		581	20	2.95781e-23	89.71	2	F:GO:0016491; P:GO:0055114	F:oxidoreductase activity; P:oxidation-reduction process			IPR036812 (G3DSA:3.20.20.GENE3D); IPR023210 (PFAM); IPR020471 (PANTHER); PTHR11732:SF386 (PANTHER); IPR036812 (SUPERFAMILY)	F:GO:0016491; P:GO:0055114	F:oxidoreductase activity; P:oxidation-reduction process
contig_111822	aldo-keto reductase family 4 member C9-like	[CURVED_GROUP1, START_GROUP2, LINEAR_GROUP1, START_GROUP1, GROUP1, GROUP2_VS_GROUP1, INTERPRO, BLASTED, MAPPED, ANNOTATED]	221	4.77e-45	F:GO:0016491; P:GO:0055114	F:oxidoreductase activity; P:oxidation-reduction process	115.341	14.6429	15.544	507.659	74.341	83.9152		99.8065	4.84736	3.51712	151.139	27.0387	8.06837	3.61188e-11	0.779602	2.23973e-07	0.00104768	0.00281137		0.0270475		221	20	4.771e-45	96.78	2	F:GO:0016491; P:GO:0055114	F:oxidoreductase activity; P:oxidation-reduction process			IPR036812 (G3DSA:3.20.20.GENE3D); IPR023210 (PFAM); PTHR11732:SF386 (PANTHER); IPR020471 (PANTHER); IPR036812 (SUPERFAMILY)	F:GO:0016491; P:GO:0055114	F:oxidoreductase activity; P:oxidation-reduction process
contig_3829	aldo-keto reductase family 4 member C9-like	[CURVED_GROUP1, START_GROUP2, LINEAR_GROUP1, START_GROUP1, GROUP1, GROUP2_VS_GROUP1, INTERPRO, BLASTED, MAPPED, ANNOTATED]	964	1.94e-105	F:GO:0016491; P:GO:0055114	F:oxidoreductase activity; P:oxidation-reduction process	17.7558	6.52775	5.78828	50.811	9.82562	10.2719		9.19442	0.800313	0.667414	12.6952	2.83671	0.659424	2.18585e-13	0.804034	1.36237e-10	0.00425645	0.000815547		0.0148439		964	20	1.9409e-105	91.16	2	F:GO:0016491; P:GO:0055114	F:oxidoreductase activity; P:oxidation-reduction process			IPR023210 (PFAM); IPR036812 (G3DSA:3.20.20.GENE3D); IPR020471 (PANTHER); PTHR11732:SF276 (PANTHER); IPR036812 (SUPERFAMILY)	F:GO:0016491; P:GO:0055114	F:oxidoreductase activity; P:oxidation-reduction process
contig_12164	aldose 1-epimerase	[CURVED_GROUP1, START_GROUP2, LINEAR_GROUP1, START_GROUP1, GROUP1, GROUP2_VS_GROUP1, INTERPRO, BLASTED, MAPPED, ANNOTATED]	856	6.63e-146	F:GO:0004034; P:GO:0006006; F:GO:0030246; P:GO:0033499	F:aldose 1-epimerase activity; P:glucose metabolic process; F:carbohydrate binding; P:galactose catabolic process via UDP-galactose	12.2123	21.6548	18.9065	9.1485	19.1739	15.2065		0.588812	3.2346	0.446296	0.934235	1.23113	0.444531	8.71703e-14	0.820215	4.1172e-15	0.0105166	7.76788e-06		5.29087e-05		856	20	6.63237e-146	94.94	4	F:GO:0004034; P:GO:0006006; F:GO:0030246; P:GO:0033499	F:aldose 1-epimerase activity; P:glucose metabolic process; F:carbohydrate binding; P:galactose catabolic process via UDP-galactose	EC:5.1.3.3	Aldose 1-epimerase	IPR008183 (PFAM); IPR014718 (G3DSA:2.70.98.GENE3D); PTHR10091:SF8 (PANTHER); PTHR10091 (PANTHER); IPR011013 (SUPERFAMILY)	F:GO:0003824; P:GO:0005975; F:GO:0016853; F:GO:0030246	F:catalytic activity; P:carbohydrate metabolic process; F:isomerase activity; F:carbohydrate binding
contig_12165	aldose 1-epimerase	[CURVED_GROUP1, START_GROUP1, LINEAR_GROUP1, GROUP1, INTERPRO, BLASTED, MAPPED, ANNOTATED]	855	0	F:GO:0004034; P:GO:0006006; F:GO:0030246; P:GO:0033499	F:aldose 1-epimerase activity; P:glucose metabolic process; F:carbohydrate binding; P:galactose catabolic process via UDP-galactose	42.1456	67.4823	60.8176	33.4146	67.6536	67.3806		3.46303	9.14987	5.76019	2.98654	3.82887	2.86765	3.59057e-10	0.741753	6.71057e-19		8.16381e-05		0.0011942		855	20	0	95.33	4	F:GO:0004034; P:GO:0006006; F:GO:0030246; P:GO:0033499	F:aldose 1-epimerase activity; P:glucose metabolic process; F:carbohydrate binding; P:galactose catabolic process via UDP-galactose	EC:5.1.3.3	Aldose 1-epimerase	IPR008183 (PFAM); IPR014718 (G3DSA:2.70.98.GENE3D); PTHR10091 (PANTHER); PTHR10091:SF8 (PANTHER); cd09019 (CDD); IPR011013 (SUPERFAMILY)	F:GO:0003824; P:GO:0005975; F:GO:0016853; F:GO:0030246	F:catalytic activity; P:carbohydrate metabolic process; F:isomerase activity; F:carbohydrate binding
contig_7221	alkaline/neutral invertase A, mitochondrial	[CURVED_GROUP1, START_GROUP2, LINEAR_GROUP1, START_GROUP1, GROUP1, GROUP2_VS_GROUP1, INTERPRO, BLASTED, MAPPED, ANNOTATED]	2610	0	F:GO:0004564; P:GO:0008152; F:GO:0033926	F:beta-fructofuranosidase activity; P:metabolic process; F:glycopeptide alpha-N-acetylgalactosaminidase activity	23.2588	7.29288	9.78729	66.5516	11.0017	12.692		14.6546	0.747667	2.49155	12.9306	0.261285	1.90071	5.55597e-11	0.759787	1.67991e-10	0.0181569	0.000521409		0.00547715		2610	20	0	88.12	3	F:GO:0004564; P:GO:0008152; F:GO:0033926	F:beta-fructofuranosidase activity; P:metabolic process; F:glycopeptide alpha-N-acetylgalactosaminidase activity	EC:3.2.1.97; EC:3.2.1.26	Endo-alpha-N-acetylgalactosaminidase; Beta-fructofuranosidase	IPR024746 (PFAM); IPR012341 (G3DSA:1.50.10.GENE3D); IPR024746 (PANTHER); PTHR31916:SF9 (PANTHER); IPR008928 (SUPERFAMILY)	F:GO:0003824; F:GO:0033926	F:catalytic activity; F:glycopeptide alpha-N-acetylgalactosaminidase activity
contig_7332	alkaline/neutral invertase A, mitochondrial	[CURVED_GROUP2, START_GROUP1, LINEAR_GROUP1, GROUP1, GROUP2_VS_GROUP1, INTERPRO, BLASTED, MAPPED, ANNOTATED]	2267	0	F:GO:0004564; P:GO:0008152; F:GO:0033926	F:beta-fructofuranosidase activity; P:metabolic process; F:glycopeptide alpha-N-acetylgalactosaminidase activity	11.7065	14.3048	14.0494	10.5673	11.9185	8.7184		0.833928	0.463273	0.148564	0.16849	0.458912	1.14143	1.37358e-08	0.708	1.45455e-19		0.00665101			2.26688e-05	2267	20	0	93.27	3	F:GO:0004564; P:GO:0008152; F:GO:0033926	F:beta-fructofuranosidase activity; P:metabolic process; F:glycopeptide alpha-N-acetylgalactosaminidase activity	EC:3.2.1.97; EC:3.2.1.26	Endo-alpha-N-acetylgalactosaminidase; Beta-fructofuranosidase	IPR024746 (PFAM); IPR012341 (G3DSA:1.50.10.GENE3D); PTHR31916:SF9 (PANTHER); IPR024746 (PANTHER); IPR008928 (SUPERFAMILY)	F:GO:0003824; F:GO:0033926	F:catalytic activity; F:glycopeptide alpha-N-acetylgalactosaminidase activity
contig_49023	alkylated DNA repair protein alkB homolog 8	[START_GROUP1, START_GROUP2, LINEAR_GROUP1, GROUP1, GROUP2_VS_GROUP1, INTERPRO, BLASTED, MAPPED, ANNOTATED]	792	1.75e-62	F:GO:0008168; P:GO:0032259; F:GO:0051213; P:GO:0055114	F:methyltransferase activity; P:methylation; F:dioxygenase activity; P:oxidation-reduction process	5.71729	3.54109	2.89205	4.08514	3.22611	2.0712		0.623044	0.340547	0.190656	0.431206	0.163658	0.457052	1.11643e-11	0.768544	2.11917e-11	0.0108402	1.2629e-05				792	20	1.75258e-62	85.39	4	F:GO:0008168; P:GO:0032259; F:GO:0051213; P:GO:0055114	F:methyltransferase activity; P:methylation; F:dioxygenase activity; P:oxidation-reduction process			IPR027450 (PFAM); IPR037151 (G3DSA:2.60.120.GENE3D); PTHR13069:SF29 (PANTHER); PTHR13069 (PANTHER); SSF51197 (SUPERFAMILY)	no GO terms	no GO terms
contig_69753	alkylated DNA repair protein alkB homolog 8	[CURVED_GROUP1, START_GROUP2, LINEAR_GROUP2, LINEAR_GROUP1, START_GROUP1, GROUP1, GROUP2_VS_GROUP1, INTERPRO, BLASTED, MAPPED, ANNOTATED]	851	1.93e-171	F:GO:0003723; F:GO:0008168; F:GO:0016491; P:GO:0032259; P:GO:0055114	F:RNA binding; F:methyltransferase activity; F:oxidoreductase activity; P:methylation; P:oxidation-reduction process	9.64936	6.75939	6.84404	12.4547	6.52965	6.1427		0.608454	0.692837	0.410592	0.895048	0.177714	0.334009	1.7604e-20	0.883728	1.6091e-12	0.0131976	0.000220527	0.0128503	0.00177281		851	20	1.93143e-171	92.35	5	F:GO:0003723; F:GO:0008168; F:GO:0016491; P:GO:0032259; P:GO:0055114	F:RNA binding; F:methyltransferase activity; F:oxidoreductase activity; P:methylation; P:oxidation-reduction process			IPR012677 (G3DSA:3.30.70.GENE3D); IPR037151 (G3DSA:2.60.120.GENE3D); PTHR13069:SF8 (PANTHER); PTHR13069 (PANTHER); IPR000504 (PROSITE_PROFILES); IPR035979 (SUPERFAMILY); SSF51197 (SUPERFAMILY)	F:GO:0003676	F:nucleic acid binding
contig_37403	alkylated DNA repair protein alkB homolog 8 isoform X1	[CURVED_GROUP2, CURVED_GROUP1, LINEAR_GROUP1, START_GROUP1, GROUP1, GROUP2_VS_GROUP1, INTERPRO, BLASTED, MAPPED, ANNOTATED]	723	1.3e-75	F:GO:0003723; F:GO:0008168; F:GO:0016491; P:GO:0032259; P:GO:0055114	F:RNA binding; F:methyltransferase activity; F:oxidoreductase activity; P:methylation; P:oxidation-reduction process	8.46693	5.87265	6.15696	8.74235	5.42843	4.52221		0.692706	0.459682	0.515684	1.37009	0.239387	0.332309	6.83184e-09	0.748471	1.98467e-14		0.00269424		0.0201306	0.0349146	723	20	1.29881e-75	92.4	5	F:GO:0003723; F:GO:0008168; F:GO:0016491; P:GO:0032259; P:GO:0055114	F:RNA binding; F:methyltransferase activity; F:oxidoreductase activity; P:methylation; P:oxidation-reduction process			G3DSA:2.60.120.1520 (GENE3D); mobidb-lite (MOBIDB_LITE); PTHR13069:SF8 (PANTHER); PTHR13069 (PANTHER); SSF51197 (SUPERFAMILY)	no GO terms	no GO terms
contig_78338	alkylated DNA repair protein alkB homolog 8 isoform X1	[CURVED_GROUP2, START_GROUP2, LINEAR_GROUP2, LINEAR_GROUP1, START_GROUP1, GROUP1, GROUP2_VS_GROUP1, INTERPRO, BLASTED, MAPPED, ANNOTATED]	281	2.35e-60	F:GO:0003723; F:GO:0008168; F:GO:0016491; P:GO:0032259; P:GO:0055114	F:RNA binding; F:methyltransferase activity; F:oxidoreductase activity; P:methylation; P:oxidation-reduction process	7.93572	5.36083	4.81208	11.2282	4.81208	4.8543		0.973608	0.211056	0.193436	0.67538	0.155094	0.750364	5.25181e-17	0.864701	2.11474e-09	0.00467375	0.0020702	0.00190138		0.00550527	281	20	2.35353e-60	92.05	5	F:GO:0003723; F:GO:0008168; F:GO:0016491; P:GO:0032259; P:GO:0055114	F:RNA binding; F:methyltransferase activity; F:oxidoreductase activity; P:methylation; P:oxidation-reduction process			IPR037151 (G3DSA:2.60.120.GENE3D); mobidb-lite (MOBIDB_LITE); PTHR13069 (PANTHER); PTHR13069:SF8 (PANTHER); SSF51197 (SUPERFAMILY)	no GO terms	no GO terms
contig_2502	allene oxide cyclase 4, chloroplastic	[CURVED_GROUP2, START_GROUP1, LINEAR_GROUP1, GROUP1, GROUP2_VS_GROUP1, INTERPRO, BLASTED, MAPPED, ANNOTATED]	979	9.43e-157	P:GO:0009695; F:GO:0046423	P:jasmonic acid biosynthetic process; F:allene-oxide cyclase activity	55.7417	31.9258	30.9763	39.0492	29.2458	8.40996		4.58779	1.93968	6.81024	4.08397	1.52034	1.84321	4.50602e-14	0.804832	5.05889e-17		0.0202994			8.82873e-05	979	20	9.42626e-157	88.1	2	P:GO:0009695; F:GO:0046423	P:jasmonic acid biosynthetic process; F:allene-oxide cyclase activity	EC:5.3.99.6	Allene-oxide cyclase	IPR009410 (PFAM); IPR034871 (G3DSA:2.40.480.GENE3D); mobidb-lite (MOBIDB_LITE); IPR009410 (PANTHER); PTHR31843:SF4 (PANTHER); IPR009410 (PRODOM); IPR034871 (SUPERFAMILY)	P:GO:0009695; F:GO:0016853; F:GO:0046423	P:jasmonic acid biosynthetic process; F:isomerase activity; F:allene-oxide cyclase activity
contig_2708	allene oxide cyclase 4, chloroplastic	[CURVED_GROUP1, START_GROUP1, LINEAR_GROUP1, GROUP1, INTERPRO, BLASTED, MAPPED, ANNOTATED]	292	5.67e-21	P:GO:0009695; F:GO:0046423	P:jasmonic acid biosynthetic process; F:allene-oxide cyclase activity	55.1057	5.66533	10.1976	103.689	8.60854	4.03482		45.3763	1.05315	2.26634	37.1667	1.23541	2.237	3.93177e-12	0.716755	1.05215e-11		0.000437942		0.00982458		292	20	5.66784e-21	91.05	2	P:GO:0009695; F:GO:0046423	P:jasmonic acid biosynthetic process; F:allene-oxide cyclase activity	EC:5.3.99.6	Allene-oxide cyclase	no IPS match	no IPS match	no IPS match
contig_1080	allene oxide synthase	[CURVED_GROUP1, START_GROUP1, LINEAR_GROUP1, GROUP1, INTERPRO, BLASTED, MAPPED, ANNOTATED]	2088	0	F:GO:0004497; F:GO:0005506; F:GO:0016705; F:GO:0020037; F:GO:0047987; P:GO:0055114	F:monooxygenase activity; F:iron ion binding; F:oxidoreductase activity, acting on paired donors, with incorporation or reduction of molecular oxygen; F:heme binding; F:hydroperoxide dehydratase activity; P:oxidation-reduction process	88.1368	1.15308	5.27203	167.009	5.75027	4.04145		85.3271	0.168904	4.11806	61.1038	2.82677	2.85061	1.13416e-12	0.704939	1.08463e-10		0.000535741		0.00877062		2088	20	0	91.18	6	F:GO:0004497; F:GO:0005506; F:GO:0016705; F:GO:0020037; F:GO:0047987; P:GO:0055114	F:monooxygenase activity; F:iron ion binding; F:oxidoreductase activity, acting on paired donors, with incorporation or reduction of molecular oxygen; F:heme binding; F:hydroperoxide dehydratase activity; P:oxidation-reduction process	EC:4.2.1.92	Hydroperoxide dehydratase	IPR002403 (PRINTS); IPR036396 (G3DSA:1.10.630.GENE3D); IPR001128 (PFAM); mobidb-lite (MOBIDB_LITE); PTHR24286:SF156 (PANTHER); PTHR24286 (PANTHER); IPR036396 (SUPERFAMILY)	F:GO:0004497; F:GO:0005506; F:GO:0016705; F:GO:0020037; P:GO:0055114	F:monooxygenase activity; F:iron ion binding; F:oxidoreductase activity, acting on paired donors, with incorporation or reduction of molecular oxygen; F:heme binding; P:oxidation-reduction process
contig_3632	allene oxide synthase	[CURVED_GROUP1, START_GROUP2, LINEAR_GROUP1, START_GROUP1, GROUP1, GROUP2_VS_GROUP1, INTERPRO, BLASTED, MAPPED, ANNOTATED]	1639	0	F:GO:0004497; F:GO:0005506; F:GO:0016705; F:GO:0020037; F:GO:0047987; P:GO:0055114	F:monooxygenase activity; F:iron ion binding; F:oxidoreductase activity, acting on paired donors, with incorporation or reduction of molecular oxygen; F:heme binding; F:hydroperoxide dehydratase activity; P:oxidation-reduction process	6.50212	0.999751	1.26901	24.0663	2.05934	2.89703		5.6731	0.190803	0.0993511	6.4757	0.296186	0.457028	3.95142e-12	0.76691	4.14858e-06	0.00780373	0.0018651		0.0177756		1639	20	0	90.75	6	F:GO:0004497; F:GO:0005506; F:GO:0016705; F:GO:0020037; F:GO:0047987; P:GO:0055114	F:monooxygenase activity; F:iron ion binding; F:oxidoreductase activity, acting on paired donors, with incorporation or reduction of molecular oxygen; F:heme binding; F:hydroperoxide dehydratase activity; P:oxidation-reduction process	EC:4.2.1.92	Hydroperoxide dehydratase	IPR002403 (PRINTS); IPR001128 (PFAM); IPR036396 (G3DSA:1.10.630.GENE3D); mobidb-lite (MOBIDB_LITE); mobidb-lite (MOBIDB_LITE); PTHR24286 (PANTHER); PTHR24286:SF156 (PANTHER); IPR036396 (SUPERFAMILY)	F:GO:0004497; F:GO:0005506; F:GO:0016705; F:GO:0020037; P:GO:0055114	F:monooxygenase activity; F:iron ion binding; F:oxidoreductase activity, acting on paired donors, with incorporation or reduction of molecular oxygen; F:heme binding; P:oxidation-reduction process
contig_15485	alpha carbonic anhydrase 7-like	[CURVED_GROUP1, START_GROUP1, LINEAR_GROUP1, GROUP1, INTERPRO, BLASTED, MAPPED, ANNOTATED]	1154	0	F:GO:0004089; F:GO:0008270	F:carbonate dehydratase activity; F:zinc ion binding	44.4844	16.4065	18.1053	74.9382	13.6776	17.2953		3.1385	4.14373	8.81491	2.77574	1.06319	8.29022	5.73778e-08	0.703602	4.37765e-13		0.000808211		0.00829556		1154	20	0	82.48	2	F:GO:0004089; F:GO:0008270	F:carbonate dehydratase activity; F:zinc ion binding	EC:4.2.1.1	Carbonic anhydrase	IPR001148 (PFAM); IPR036398 (G3DSA:3.10.200.GENE3D); PTHR18952:SF136 (PANTHER); IPR023561 (PANTHER); IPR001148 (PROSITE_PROFILES); cd03124 (CDD); IPR036398 (SUPERFAMILY)	F:GO:0004089; F:GO:0008270	F:carbonate dehydratase activity; F:zinc ion binding
contig_4310	alpha carbonic anhydrase 7-like	[START_GROUP1, START_GROUP2, LINEAR_GROUP1, GROUP1, GROUP2_VS_GROUP1, INTERPRO, BLASTED, MAPPED, ANNOTATED]	2668	6.24e-160	F:GO:0004089; F:GO:0008270	F:carbonate dehydratase activity; F:zinc ion binding	7.57992	0.364702	0.151444	28.847	2.81562	1.29036		6.86788	0.156309	0.00860412	9.341	1.04285	0.46558	3.45577e-11	0.759832	0.000146866	0.0119693	0.000296368				2668	20	6.24286e-160	86.82	2	F:GO:0004089; F:GO:0008270	F:carbonate dehydratase activity; F:zinc ion binding	EC:4.2.1.1	Carbonic anhydrase	IPR001148 (PFAM); IPR036398 (G3DSA:3.10.200.GENE3D); IPR023561 (PANTHER); PTHR18952:SF181 (PANTHER); IPR001148 (PROSITE_PROFILES); cd03124 (CDD); IPR036398 (SUPERFAMILY)	F:GO:0004089; F:GO:0008270	F:carbonate dehydratase activity; F:zinc ion binding
contig_1914	alpha,alpha-trehalose-phosphate synthase [UDP-forming] 6	[CURVED_GROUP1, START_GROUP2, LINEAR_GROUP1, START_GROUP1, GROUP1, GROUP2_VS_GROUP1, INTERPRO, BLASTED, MAPPED, ANNOTATED]	2665	0	F:GO:0003825; F:GO:0004805; P:GO:0005992; P:GO:0016311; F:GO:0033828	F:alpha,alpha-trehalose-phosphate synthase (UDP-forming) activity; F:trehalose-phosphatase activity; P:trehalose biosynthetic process; P:dephosphorylation; F:glucosylglycerol-phosphate synthase activity	76.9791	153.441	147.245	61.2149	121.866	136.381		8.73113	5.15009	8.96358	9.3659	8.20734	4.62538	2.22824e-22	0.871131	2.41105e-19	0.0126399	5.01298e-06		0.000267704		2665	20	0	95.17	5	F:GO:0003825; F:GO:0004805; P:GO:0005992; P:GO:0016311; F:GO:0033828	F:alpha,alpha-trehalose-phosphate synthase (UDP-forming) activity; F:trehalose-phosphatase activity; P:trehalose biosynthetic process; P:dephosphorylation; F:glucosylglycerol-phosphate synthase activity	EC:2.4.1.15; EC:3.1.3.12; EC:2.4.1.213	Alpha,alpha-trehalose-phosphate synthase (UDP-forming); Trehalose-phosphatase; Glucosylglycerol-phosphate synthase	IPR006379 (TIGRFAM); IPR003337 (TIGRFAM); IPR023214 (G3DSA:3.40.50.GENE3D); IPR003337 (PFAM); PTHR10788 (PANTHER); PTHR10788:SF48 (PANTHER); cd01627 (CDD); IPR036412 (SUPERFAMILY)	F:GO:0003824; P:GO:0005992	F:catalytic activity; P:trehalose biosynthetic process
contig_18304	alpha/beta fold hydrolase	[CURVED_GROUP1, START_GROUP1, LINEAR_GROUP2, GROUP1, GROUP2_VS_GROUP1, INTERPRO, BLASTED, MAPPED, ANNOTATED]	507	1e-19	F:GO:0016787	F:hydrolase activity	54.5012	53.6379	46.8302	57.8756	44.0443	29.2321		1.51976	2.18063	5.05134	1.8558	3.56817	2.74038	4.07373e-16	0.821126	3.10483e-23			4.80231e-05	0.0109664		507	20	1.00093e-19	94.61	1	F:GO:0016787	F:hydrolase activity			PTHR10992:SF740 (PANTHER); PTHR10992 (PANTHER)	no GO terms	no GO terms
contig_23980	alpha/beta hydrolase domain-containing protein 17B	[CURVED_GROUP2, START_GROUP1, LINEAR_GROUP1, GROUP1, GROUP2_VS_GROUP1, INTERPRO, BLASTED, MAPPED, ANNOTATED]	1319	2.21e-169	C:GO:0016021; F:GO:0016787	C:integral component of membrane; F:hydrolase activity	10.5234	6.85583	5.9095	9.19932	6.11664	3.50915		0.971873	0.755256	1.07286	0.660929	0.0646661	0.304695	9.72147e-15	0.819878	5.63039e-16		0.000459128			0.00718649	1319	20	2.20833e-169	85.04	2	C:GO:0016021; F:GO:0016787	C:integral component of membrane; F:hydrolase activity			IPR029058 (G3DSA:3.40.50.GENE3D); PTHR12277 (PANTHER); PTHR12277:SF45 (PANTHER); IPR029058 (SUPERFAMILY)	no GO terms	no GO terms
contig_1860	Alpha/beta hydrolase fold	[START_GROUP1, START_GROUP2, LINEAR_GROUP1, GROUP1, GROUP2_VS_GROUP1, INTERPRO, BLASTED, MAPPED, ANNOTATED]	251	3.33e-50	F:GO:0016787	F:hydrolase activity	11.3498	6.883	5.51594	16.8816	9.95095	6.93069		1.58619	0.832536	0.193384	2.08651	1.07078	0.448484	1.16127e-12	0.779939	2.38721e-14	0.00591738	1.04276e-05				251	20	3.33311e-50	90.95	1	F:GO:0016787	F:hydrolase activity			IPR029058 (G3DSA:3.40.50.GENE3D); PTHR10992 (PANTHER); PTHR10992:SF740 (PANTHER); IPR029058 (SUPERFAMILY)	no GO terms	no GO terms
contig_42491	Alpha/Beta hydrolase fold containing protein	[CURVED_GROUP1, START_GROUP2, LINEAR_GROUP1, START_GROUP1, GROUP1, GROUP2_VS_GROUP1, INTERPRO, BLASTED, MAPPED, ANNOTATED]	966	3.32e-177	C:GO:0016021; F:GO:0016787	C:integral component of membrane; F:hydrolase activity	11.3865	3.01597	2.77355	36.8975	5.58988	5.72534		7.18832	0.213898	1.20147	8.74983	0.864504	2.00146	6.41598e-12	0.794127	3.63179e-07	0.005518	0.00228073		0.0315371		966	20	3.31567e-177	93.94	2	C:GO:0016021; F:GO:0016787	C:integral component of membrane; F:hydrolase activity			IPR029058 (G3DSA:3.40.50.GENE3D); PTHR34043:SF1 (PANTHER); PTHR34043 (PANTHER); IPR029058 (SUPERFAMILY)	no GO terms	no GO terms
contig_19615	alpha-1,3-mannosyl-glycoprotein 2-beta-N-acetylglucosaminyltransferase	[CURVED_GROUP2, START_GROUP2, LINEAR_GROUP1, START_GROUP1, GROUP1, GROUP2_VS_GROUP1, INTERPRO, BLASTED, MAPPED, ANNOTATED]	1138	0	P:GO:0006486; F:GO:0008375; C:GO:0016021	P:protein glycosylation; F:acetylglucosaminyltransferase activity; C:integral component of membrane	8.70029	7.0145	7.05898	10.7197	8.09981	6.28503		0.799639	0.246694	0.336787	0.507794	0.283279	0.651401	8.19315e-09	0.741587	4.7692e-15	0.0203165	0.0198102			0.0436033	1138	20	0	95.87	3	P:GO:0006486; F:GO:0008375; C:GO:0016021	P:protein glycosylation; F:acetylglucosaminyltransferase activity; C:integral component of membrane			IPR004139 (PFAM); IPR029044 (G3DSA:3.90.550.GENE3D); IPR004139 (PANTHER); PTHR10468:SF0 (PANTHER); IPR029044 (SUPERFAMILY)	P:GO:0006486; F:GO:0008375	P:protein glycosylation; F:acetylglucosaminyltransferase activity
contig_4883	alpha-1,3-mannosyl-glycoprotein 2-beta-N-acetylglucosaminyltransferase	[START_GROUP1, LINEAR_GROUP1, GROUP1, INTERPRO, BLASTED, MAPPED, ANNOTATED]	860	6.99e-85	F:GO:0003827; P:GO:0006486; C:GO:0016021	F:alpha-1,3-mannosylglycoprotein 2-beta-N-acetylglucosaminyltransferase activity; P:protein glycosylation; C:integral component of membrane	10.9645	8.15334	7.73795	10.2303	8.76677	6.90232		0.646378	0.601798	0.580587	0.533664	0.378607	0.427109	7.70678e-10	0.704477	1.03337e-20		1.49695e-05				860	20	6.99038e-85	95.93	3	F:GO:0003827; P:GO:0006486; C:GO:0016021	F:alpha-1,3-mannosylglycoprotein 2-beta-N-acetylglucosaminyltransferase activity; P:protein glycosylation; C:integral component of membrane	EC:2.4.1.101	Alpha-1,3-mannosyl-glycoprotein 2-beta-N-acetylglucosaminyltransferase	G3DSA:3.10.180.20 (GENE3D); IPR004139 (PFAM); PTHR10468:SF0 (PANTHER); IPR004139 (PANTHER); IPR029044 (SUPERFAMILY)	P:GO:0006486; F:GO:0008375	P:protein glycosylation; F:acetylglucosaminyltransferase activity
contig_551	alpha-1,4-glucan-protein synthase [UDP-forming] 2	[CURVED_GROUP1, START_GROUP2, LINEAR_GROUP1, START_GROUP1, GROUP1, GROUP2_VS_GROUP1, INTERPRO, BLASTED, MAPPED, ANNOTATED]	1377	0	F:GO:0052691; P:GO:0071669	F:UDP-arabinopyranose mutase activity; P:plant-type cell wall organization or biogenesis	216.21	79.6172	79.9588	312.343	124.365	130.214		74.0251	6.83148	8.49409	70.4048	15.7056	11.2177	5.10509e-11	0.793779	1.07011e-15	0.0100584	0.0004083		0.00614589		1377	20	0	96.12	2	F:GO:0052691; P:GO:0071669	F:UDP-arabinopyranose mutase activity; P:plant-type cell wall organization or biogenesis	EC:5.4.99.30	UDP-arabinopyranose mutase	IPR037595 (PFAM); PTHR31682:SF13 (PANTHER); IPR037595 (PANTHER); IPR029044 (SUPERFAMILY)	no GO terms	no GO terms
contig_693	alpha-1,4-glucan-protein synthase [UDP-forming] 2	[CURVED_GROUP1, LINEAR_GROUP2, LINEAR_GROUP1, START_GROUP1, GROUP1, GROUP2_VS_GROUP1, INTERPRO, BLASTED, MAPPED, ANNOTATED]	1692	0	F:GO:0003924; F:GO:0005525; F:GO:0052691; P:GO:0071669	F:GTPase activity; F:GTP binding; F:UDP-arabinopyranose mutase activity; P:plant-type cell wall organization or biogenesis	147.313	77.7199	70.7673	162.195	101.548	122.642		25.5483	14.0559	11.6929	12.4062	0.815702	5.91161	2.25849e-08	0.723186	1.6751e-18		0.000470705	0.00388931	0.0117676		1692	20	0	97.7	4	F:GO:0003924; F:GO:0005525; F:GO:0052691; P:GO:0071669	F:GTPase activity; F:GTP binding; F:UDP-arabinopyranose mutase activity; P:plant-type cell wall organization or biogenesis	EC:5.4.99.30; EC:3.6.1.15	UDP-arabinopyranose mutase; Nucleoside-triphosphate phosphatase	IPR037595 (PFAM); IPR004901 (PIRSF); IPR037595 (PANTHER); PTHR31682:SF13 (PANTHER); IPR029044 (SUPERFAMILY)	F:GO:0016866; P:GO:0071669	F:intramolecular transferase activity; P:plant-type cell wall organization or biogenesis
contig_21634	alpha-1,6-mannosyl-glycoprotein 2-beta-N-acetylglucosaminyltransferase	[CURVED_GROUP1, START_GROUP2, LINEAR_GROUP2, LINEAR_GROUP1, START_GROUP1, GROUP1, GROUP2_VS_GROUP1, INTERPRO, BLASTED, MAPPED, ANNOTATED]	1845	0	C:GO:0005795; F:GO:0008455; P:GO:0009312; C:GO:0016021	C:Golgi stack; F:alpha-1,6-mannosylglycoprotein 2-beta-N-acetylglucosaminyltransferase activity; P:oligosaccharide biosynthetic process; C:integral component of membrane	9.89267	8.364	8.32459	13.9043	8.75532	8.0121		1.28774	0.332338	0.169218	1.08234	0.113781	0.222616	1.67337e-11	0.813934	2.29882e-14	0.00252882	0.0127111	0.0110752	0.0370481		1845	20	0	90.69	4	C:GO:0005795; F:GO:0008455; P:GO:0009312; C:GO:0016021	C:Golgi stack; F:alpha-1,6-mannosylglycoprotein 2-beta-N-acetylglucosaminyltransferase activity; P:oligosaccharide biosynthetic process; C:integral component of membrane	EC:2.4.1.143	Alpha-1,6-mannosyl-glycoprotein 2-beta-N-acetylglucosaminyltransferase	IPR007754 (PFAM); PTHR12871:SF0 (PANTHER); IPR007754 (PANTHER); IPR029044 (SUPERFAMILY)	C:GO:0005795; F:GO:0008455; P:GO:0009312; C:GO:0016021	C:Golgi stack; F:alpha-1,6-mannosylglycoprotein 2-beta-N-acetylglucosaminyltransferase activity; P:oligosaccharide biosynthetic process; C:integral component of membrane
contig_333	alpha-amylase 3, chloroplastic	[CURVED_GROUP2, CURVED_GROUP1, LINEAR_GROUP1, START_GROUP1, GROUP1, GROUP2_VS_GROUP1, INTERPRO, BLASTED, MAPPED, ANNOTATED]	2397	0	F:GO:0004556; F:GO:0005509; P:GO:0005975; C:GO:0009570	F:alpha-amylase activity; F:calcium ion binding; P:carbohydrate metabolic process; C:chloroplast stroma	38.4875	53.0151	55.2987	34.742	53.9751	43.3496		2.7051	0.954629	0.647548	2.41104	2.06412	5.76662	2.57294e-08	0.72501	4.73855e-20		0.000217907		0.00424231	0.0194319	2397	20	0	93.51	4	F:GO:0004556; F:GO:0005509; P:GO:0005975; C:GO:0009570	F:alpha-amylase activity; F:calcium ion binding; P:carbohydrate metabolic process; C:chloroplast stroma	EC:3.2.1.1	Alpha-amylase	IPR013780 (G3DSA:2.60.40.GENE3D); G3DSA:3.20.20.80 (GENE3D); IPR012850 (PFAM); PTHR43447 (PANTHER); PTHR43447:SF2 (PANTHER); cd11314 (CDD); SSF51011 (SUPERFAMILY); IPR017853 (SUPERFAMILY)	F:GO:0004556; F:GO:0005509; P:GO:0005975	F:alpha-amylase activity; F:calcium ion binding; P:carbohydrate metabolic process
contig_84761	alpha-expansin 4	[START_GROUP1, LINEAR_GROUP1, GROUP1, INTERPRO, BLASTED, MAPPED, ANNOTATED]	671	1.19e-17	C:GO:0005576; C:GO:0005618; P:GO:0009664; C:GO:0016020	C:extracellular region; C:cell wall; P:plant-type cell wall organization; C:membrane	89.939	7.38083	3.8293	151.525	24.8806	3.98803		66.8159	1.34816	0.773288	84.3507	1.70101	1.49441	1.59964e-11	0.729312	1.03648e-10		4.15554e-05				671	20	1.18849e-17	99.49	4	C:GO:0005576; C:GO:0005618; P:GO:0009664; C:GO:0016020	C:extracellular region; C:cell wall; P:plant-type cell wall organization; C:membrane			IPR002963 (PRINTS); IPR007117 (PFAM); PTHR31867 (PANTHER); PTHR31867:SF29 (PANTHER); IPR036749 (SUPERFAMILY)	P:GO:0009664	P:plant-type cell wall organization
contig_10325	alpha-expansin 6	[CURVED_GROUP2, CURVED_GROUP1, LINEAR_GROUP1, START_GROUP1, GROUP1, GROUP2_VS_GROUP1, INTERPRO, BLASTED, MAPPED, ANNOTATED]	386	2.52e-19	C:GO:0005576; C:GO:0005618; C:GO:0016020	C:extracellular region; C:cell wall; C:membrane	78.8299	15.419	8.99921	82.9246	23.9902	228.312		25.6153	10.3993	4.71007	14.603	2.11085	43.5224	1.00843e-11	0.803335	2.28815e-11		0.00154851		0.0393733	4.51004e-05	386	20	2.5177e-19	97.39	3	C:GO:0005576; C:GO:0005618; C:GO:0016020	C:extracellular region; C:cell wall; C:membrane			no IPS match	no IPS match	no IPS match
contig_29234	alpha-galactosidase mel1 isoform X2	[CURVED_GROUP2, START_GROUP1, LINEAR_GROUP1, GROUP1, GROUP2_VS_GROUP1, INTERPRO, BLASTED, MAPPED, ANNOTATED]	642	2.32e-152	C:GO:0005618; P:GO:0005975; P:GO:0010405; F:GO:0030247; F:GO:0052692	C:cell wall; P:carbohydrate metabolic process; P:arabinogalactan protein metabolic process; F:polysaccharide binding; F:raffinose alpha-galactosidase activity	22.9016	18.6277	15.5903	24.0395	19.1294	13.2786		0.820163	1.77793	0.499511	0.152319	0.702312	0.83932	4.84483e-26	0.884304	1.00979e-22		2.0735e-06			0.0321314	642	20	2.32313e-152	85.92	5	C:GO:0005618; P:GO:0005975; P:GO:0010405; F:GO:0030247; F:GO:0052692	C:cell wall; P:carbohydrate metabolic process; P:arabinogalactan protein metabolic process; F:polysaccharide binding; F:raffinose alpha-galactosidase activity	EC:3.2.1.22	Alpha-galactosidase	IPR013785 (G3DSA:3.20.20.GENE3D); G3DSA:2.80.10.50 (GENE3D); IPR002241 (PANTHER); PTHR11452:SF42 (PANTHER); IPR000772 (CDD); IPR035992 (SUPERFAMILY)	F:GO:0003824; F:GO:0004553; P:GO:0005975	F:catalytic activity; F:hydrolase activity, hydrolyzing O-glycosyl compounds; P:carbohydrate metabolic process
contig_13555	alpha-galactosidase-like isoform X1	[CURVED_GROUP2, CURVED_GROUP1, LINEAR_GROUP1, START_GROUP1, GROUP1, GROUP2_VS_GROUP1, INTERPRO, BLASTED, MAPPED, ANNOTATED]	458	2.72e-21	P:GO:0005975; F:GO:0052692	P:carbohydrate metabolic process; F:raffinose alpha-galactosidase activity	6.17665	12.3431	10.9977	4.60701	11.9252	18.2751		0.0982929	1.53115	2.88231	0.356737	0.274631	3.66255	1.33367e-09	0.766605	1.54145e-09		0.00170334		0.0144613	0.037687	458	20	2.72033e-21	86.02	2	P:GO:0005975; F:GO:0052692	P:carbohydrate metabolic process; F:raffinose alpha-galactosidase activity	EC:3.2.1.22	Alpha-galactosidase	no IPS match	no IPS match	no IPS match
contig_2730	alpha-galactosidase-like isoform X1	[CURVED_GROUP1, START_GROUP1, LINEAR_GROUP1, GROUP1, INTERPRO, BLASTED, MAPPED, ANNOTATED]	845	1.02e-106	P:GO:0005975; F:GO:0052692	P:carbohydrate metabolic process; F:raffinose alpha-galactosidase activity	35.9591	104.132	97.4164	35.1949	96.3464	153.433		3.21403	12.7438	31.7884	7.02515	16.6966	6.34049	1.26135e-13	0.756772	2.81071e-15		0.000182921		0.0102984		845	20	1.02202e-106	92.11	2	P:GO:0005975; F:GO:0052692	P:carbohydrate metabolic process; F:raffinose alpha-galactosidase activity	EC:3.2.1.22	Alpha-galactosidase	IPR002241 (PRINTS); IPR013785 (G3DSA:3.20.20.GENE3D); IPR002241 (PFAM); IPR002241 (PANTHER); PTHR11452:SF36 (PANTHER); IPR002241 (CDD); IPR017853 (SUPERFAMILY)	F:GO:0003824; F:GO:0004553; P:GO:0005975	F:catalytic activity; F:hydrolase activity, hydrolyzing O-glycosyl compounds; P:carbohydrate metabolic process
contig_7188	alpha-galactosidase-like isoform X1	[CURVED_GROUP1, START_GROUP1, LINEAR_GROUP1, GROUP1, INTERPRO, BLASTED, MAPPED, ANNOTATED]	402	2.96e-92	P:GO:0005975; F:GO:0052692	P:carbohydrate metabolic process; F:raffinose alpha-galactosidase activity	30.7025	69.8288	63.6733	25.6333	61.0962	89.4664		2.723	7.5622	13.3323	4.05802	3.27377	10.4492	5.73746e-13	0.774788	6.13135e-16		0.000203219		0.0092012		402	20	2.96263e-92	91.79	2	P:GO:0005975; F:GO:0052692	P:carbohydrate metabolic process; F:raffinose alpha-galactosidase activity	EC:3.2.1.22	Alpha-galactosidase	IPR002241 (PRINTS); IPR013785 (G3DSA:3.20.20.GENE3D); IPR002241 (PFAM); PTHR11452:SF36 (PANTHER); IPR002241 (PANTHER); IPR002241 (CDD); IPR017853 (SUPERFAMILY)	F:GO:0003824; F:GO:0004553; P:GO:0005975	F:catalytic activity; F:hydrolase activity, hydrolyzing O-glycosyl compounds; P:carbohydrate metabolic process
contig_7189	alpha-galactosidase-like isoform X1	[CURVED_GROUP1, START_GROUP1, LINEAR_GROUP1, GROUP1, INTERPRO, BLASTED, MAPPED, ANNOTATED]	350	4.27e-75	P:GO:0005975; F:GO:0052692	P:carbohydrate metabolic process; F:raffinose alpha-galactosidase activity	103.75	271.264	231.706	84.0567	231.119	385.778		6.21385	27.3892	71.3502	13.5509	41.1373	51.4066	1.59507e-11	0.732744	1.34896e-16		0.000401911		0.0168015		350	20	4.27393e-75	92.75	2	P:GO:0005975; F:GO:0052692	P:carbohydrate metabolic process; F:raffinose alpha-galactosidase activity	EC:3.2.1.22	Alpha-galactosidase	IPR013785 (G3DSA:3.20.20.GENE3D); IPR013780 (G3DSA:2.60.40.GENE3D); IPR041233 (PFAM); IPR002241 (PANTHER); PTHR11452:SF36 (PANTHER); SSF51011 (SUPERFAMILY)	F:GO:0003824; F:GO:0004553; P:GO:0005975	F:catalytic activity; F:hydrolase activity, hydrolyzing O-glycosyl compounds; P:carbohydrate metabolic process
contig_2731	alpha-galactosidase-like isoform X3	[CURVED_GROUP1, START_GROUP1, LINEAR_GROUP1, GROUP1, INTERPRO, BLASTED, MAPPED, ANNOTATED]	400	2.01e-91	P:GO:0005975; F:GO:0052692	P:carbohydrate metabolic process; F:raffinose alpha-galactosidase activity	43.4717	130.314	115.733	38.3758	112.483	195.3		1.43862	13.7199	44.5153	6.54177	24.3839	20.4061	1.81605e-12	0.72935	6.65464e-15		0.00030566		0.0151369		400	20	2.01195e-91	92.2	2	P:GO:0005975; F:GO:0052692	P:carbohydrate metabolic process; F:raffinose alpha-galactosidase activity	EC:3.2.1.22	Alpha-galactosidase	IPR002241 (PRINTS); IPR013785 (G3DSA:3.20.20.GENE3D); IPR002241 (PFAM); IPR002241 (PANTHER); PTHR11452:SF36 (PANTHER); IPR002241 (CDD); IPR017853 (SUPERFAMILY)	F:GO:0003824; F:GO:0004553; P:GO:0005975	F:catalytic activity; F:hydrolase activity, hydrolyzing O-glycosyl compounds; P:carbohydrate metabolic process
contig_59035	alpha-glucan water dikinase 2 isoform X1	[CURVED_GROUP2, CURVED_GROUP1, LINEAR_GROUP1, START_GROUP1, GROUP1, GROUP2_VS_GROUP1, INTERPRO, BLASTED, MAPPED, ANNOTATED]	743	9.08e-154	F:GO:0005524; P:GO:0016310; F:GO:0102216; F:GO:0102218	F:ATP binding; P:phosphorylation; F:maltodextrin water dikinase; F:starch, H2O dikinase activity	9.74905	7.11798	7.59956	11.0411	7.17671	5.46182		0.428844	0.462136	0.671468	0.937242	0.532269	0.651974	1.12461e-09	0.765952	1.24144e-14		0.0041127		0.0348358	0.0227941	743	20	9.08067e-154	91.34	4	F:GO:0005524; P:GO:0016310; F:GO:0102216; F:GO:0102218	F:ATP binding; P:phosphorylation; F:maltodextrin water dikinase; F:starch, H2O dikinase activity	EC:2.7.9.4	Alpha-glucan, water dikinase	PTHR22931 (PANTHER); PTHR22931:SF1 (PANTHER); SSF56059 (SUPERFAMILY)	no GO terms	no GO terms
contig_30385	alpha-glucan water dikinase 2 isoform X2	[CURVED_GROUP1, START_GROUP1, LINEAR_GROUP1, GROUP1, INTERPRO, BLASTED, MAPPED, ANNOTATED]	1540	6.54e-155	F:GO:0005524; F:GO:0016301; P:GO:0016310	F:ATP binding; F:kinase activity; P:phosphorylation	5.01151	3.2385	3.07145	4.73436	2.87782	2.74114		0.416364	0.0858233	0.062153	0.259505	0.232493	0.0933067	4.83175e-19	0.848714	1.03419e-15		4.24195e-05		0.00316213		1540	20	6.54001e-155	97.27	3	F:GO:0005524; F:GO:0016301; P:GO:0016310	F:ATP binding; F:kinase activity; P:phosphorylation			IPR002192 (PFAM); G3DSA:3.30.470.20 (GENE3D); IPR013815 (G3DSA:3.30.1490.GENE3D); PTHR22931:SF1 (PANTHER); PTHR22931 (PANTHER); SSF56059 (SUPERFAMILY)	F:GO:0005524; F:GO:0016301; P:GO:0016310	F:ATP binding; F:kinase activity; P:phosphorylation
contig_1487	alpha-glucosidase	[START_GROUP1, LINEAR_GROUP2, LINEAR_GROUP1, GROUP1, GROUP2_VS_GROUP1, INTERPRO, BLASTED, MAPPED, ANNOTATED]	1367	0	P:GO:0000023; F:GO:0004558; F:GO:0030246; F:GO:0032450	P:maltose metabolic process; F:alpha-1,4-glucosidase activity; F:carbohydrate binding; F:maltose alpha-glucosidase activity	4.70877	1.6761	1.40014	5.23745	3.114	2.13216		0.84122	0.149282	0.0503973	0.562815	0.398463	0.304484	1.45954e-14	0.805232	8.29508e-13		4.39037e-06	0.0160973			1367	20	0	92.25	4	P:GO:0000023; F:GO:0004558; F:GO:0030246; F:GO:0032450	P:maltose metabolic process; F:alpha-1,4-glucosidase activity; F:carbohydrate binding; F:maltose alpha-glucosidase activity	EC:3.2.1.20	Alpha-glucosidase	IPR013780 (G3DSA:2.60.40.GENE3D); IPR000322 (PFAM); IPR013780 (G3DSA:2.60.40.GENE3D); G3DSA:3.20.20.80 (GENE3D); PTHR22762 (PANTHER); PTHR22762:SF121 (PANTHER); SSF51011 (SUPERFAMILY); IPR017853 (SUPERFAMILY)	F:GO:0004553; P:GO:0005975	F:hydrolase activity, hydrolyzing O-glycosyl compounds; P:carbohydrate metabolic process
contig_21364	Alpha-ketoglutarate-dependent dioxygenase AlkB-like	[CURVED_GROUP1, START_GROUP2, LINEAR_GROUP2, LINEAR_GROUP1, START_GROUP1, GROUP1, GROUP2_VS_GROUP1, INTERPRO, BLASTED, MAPPED, ANNOTATED]	517	7.8e-115	F:GO:0051213; P:GO:0055114	F:dioxygenase activity; P:oxidation-reduction process	9.74142	5.85687	6.59773	15.1578	6.97818	5.77677		1.60722	0.47204	0.801689	1.04569	0.196189	1.57347	2.04747e-09	0.775749	1.31468e-10	0.0159418	0.00823127	0.0487357	0.0276422		517	20	7.79613e-115	84.97	2	F:GO:0051213; P:GO:0055114	F:dioxygenase activity; P:oxidation-reduction process			mobidb-lite (MOBIDB_LITE); mobidb-lite (MOBIDB_LITE); mobidb-lite (MOBIDB_LITE); PTHR31447 (PANTHER); PTHR31447:SF0 (PANTHER)	no GO terms	no GO terms
contig_36213	Alpha-ketoglutarate-dependent dioxygenase AlkB-like	[CURVED_GROUP1, START_GROUP1, LINEAR_GROUP1, GROUP1, INTERPRO, BLASTED, MAPPED]	2065	0	F:GO:0051213; P:GO:0055114	F:dioxygenase activity; P:oxidation-reduction process	20.6811	11.8152	10.671	24.7531	12.1425	10.1784		3.51369	0.838811	0.696407	1.22124	0.62948	0.801453	1.09726e-21	0.853567	4.06423e-18		5.33739e-05		0.00647444		2065	20	0	84.44	2	F:GO:0051213; P:GO:0055114	F:dioxygenase activity; P:oxidation-reduction process			IPR037151 (G3DSA:2.60.120.GENE3D); mobidb-lite (MOBIDB_LITE); mobidb-lite (MOBIDB_LITE); mobidb-lite (MOBIDB_LITE); mobidb-lite (MOBIDB_LITE); PTHR31447 (PANTHER); PTHR31447:SF0 (PANTHER); SSF51197 (SUPERFAMILY)	no GO terms	no GO terms
contig_5954	Alpha-ketoglutarate-dependent dioxygenase AlkB-like	[CURVED_GROUP1, START_GROUP2, LINEAR_GROUP2, LINEAR_GROUP1, START_GROUP1, GROUP1, GROUP2_VS_GROUP1, INTERPRO, BLASTED, MAPPED, ANNOTATED]	2847	0	F:GO:0051213; P:GO:0055114	F:dioxygenase activity; P:oxidation-reduction process	10.2935	5.87482	6.19594	15.1088	6.83965	5.39981		2.19054	0.0977455	0.155492	0.766299	0.322604	0.870934	3.0378e-15	0.854532	2.9144e-12	0.0123376	0.00171373	0.0356587	0.0129352		2847	20	0	86.36	2	F:GO:0051213; P:GO:0055114	F:dioxygenase activity; P:oxidation-reduction process			IPR037151 (G3DSA:2.60.120.GENE3D); mobidb-lite (MOBIDB_LITE); mobidb-lite (MOBIDB_LITE); mobidb-lite (MOBIDB_LITE); mobidb-lite (MOBIDB_LITE); mobidb-lite (MOBIDB_LITE); mobidb-lite (MOBIDB_LITE); mobidb-lite (MOBIDB_LITE); PTHR31447:SF0 (PANTHER); PTHR31447 (PANTHER); SSF51197 (SUPERFAMILY)	no GO terms	no GO terms
contig_44431	alpha-L-fucosidase 1	[CURVED_GROUP2, LINEAR_GROUP2, LINEAR_GROUP1, START_GROUP1, GROUP1, GROUP2_VS_GROUP1, INTERPRO, BLASTED, MAPPED, ANNOTATED]	213	1.92e-42	F:GO:0004560; P:GO:0005975; C:GO:0016021	F:alpha-L-fucosidase activity; P:carbohydrate metabolic process; C:integral component of membrane	8.01553	6.85145	5.88693	8.18183	7.74946	4.72284		0.175993	0.370362	0.35041	0.806499	0.162937	0.483122	4.77481e-12	0.799033	3.279e-16		0.000810225	0.0190034		0.00634175	213	20	1.92188e-42	94	3	F:GO:0004560; P:GO:0005975; C:GO:0016021	F:alpha-L-fucosidase activity; P:carbohydrate metabolic process; C:integral component of membrane	EC:3.2.1.51	Alpha-L-fucosidase	G3DSA:3.20.20.80 (GENE3D); IPR000933 (PANTHER); PTHR10030:SF27 (PANTHER); IPR017853 (SUPERFAMILY)	F:GO:0004560; P:GO:0005975	F:alpha-L-fucosidase activity; P:carbohydrate metabolic process
contig_61413	alpha-L-fucosidase 1	[CURVED_GROUP2, START_GROUP2, LINEAR_GROUP2, LINEAR_GROUP1, START_GROUP1, GROUP1, GROUP2_VS_GROUP1, INTERPRO, BLASTED, MAPPED, ANNOTATED]	373	1.25e-69	F:GO:0004560; P:GO:0005975; C:GO:0016021	F:alpha-L-fucosidase activity; P:carbohydrate metabolic process; C:integral component of membrane	27.7054	17.5249	13.9618	19.1974	18.955	11.0046		2.54719	0.908241	1.3918	0.935016	2.7015	1.50283	3.43808e-11	0.809183	5.28948e-14	0.0188874	0.000155858	0.0276007		0.0346789	373	20	1.2476e-69	88.92	3	F:GO:0004560; P:GO:0005975; C:GO:0016021	F:alpha-L-fucosidase activity; P:carbohydrate metabolic process; C:integral component of membrane	EC:3.2.1.51	Alpha-L-fucosidase	G3DSA:2.60.120.1510 (GENE3D); PTHR10030:SF27 (PANTHER); IPR000933 (PANTHER)	F:GO:0004560; P:GO:0005975	F:alpha-L-fucosidase activity; P:carbohydrate metabolic process
contig_1896	alpha-mannosidase At3g26720-like	[CURVED_GROUP2, CURVED_GROUP1, LINEAR_GROUP1, START_GROUP1, GROUP1, GROUP2_VS_GROUP1, INTERPRO, BLASTED]	2172	0			11.4658	18.16	17.7079	11.5044	15.833	10.7747		0.228164	0.919823	1.4918	0.307352	2.12509	1.78336	1.32482e-09	0.761756	1.10882e-16		0.000369045		0.00539218	0.000340507	2172	20	0	88.3						IPR012866 (PFAM); PTHR31197:SF5 (PANTHER); PTHR31197 (PANTHER)	no GO terms	no GO terms
contig_10786	alpha-mannosidase I MNS5	[CURVED_GROUP2, CURVED_GROUP1, START_GROUP2, LINEAR_GROUP2, LINEAR_GROUP1, START_GROUP1, GROUP1, GROUP2_VS_GROUP1, INTERPRO, BLASTED, MAPPED, ANNOTATED]	1439	2.7e-37	F:GO:0004571; F:GO:0005509; P:GO:0008152; C:GO:0016020	F:mannosyl-oligosaccharide 1,2-alpha-mannosidase activity; F:calcium ion binding; P:metabolic process; C:membrane	4.36795	3.34387	3.13156	3.57179	3.35948	3.11907		0.199601	0.0602187	0.174759	0.121565	0.0803017	0.0956737	6.40364e-17	0.877488	1.82647e-15	0.000712986	0.000367042	0.00968142	0.0126301	0.0338676	1439	20	2.6969e-37	92.02	4	F:GO:0004571; F:GO:0005509; P:GO:0008152; C:GO:0016020	F:mannosyl-oligosaccharide 1,2-alpha-mannosidase activity; F:calcium ion binding; P:metabolic process; C:membrane	EC:3.2.1.113; EC:3.2.1.24	Mannosyl-oligosaccharide 1,2-alpha-mannosidase; Alpha-mannosidase	mobidb-lite (MOBIDB_LITE); mobidb-lite (MOBIDB_LITE)	no GO terms	no GO terms
contig_31743	Altered inheritance of mitochondria protein	[CURVED_GROUP2, START_GROUP2, LINEAR_GROUP2, LINEAR_GROUP1, START_GROUP1, GROUP1, GROUP2_VS_GROUP1, INTERPRO, BLASTED, MAPPED, ANNOTATED]	397	3.95e-20	C:GO:0016021	C:integral component of membrane	20.9835	19.9943	17.7311	17.9859	18.4805	14.9432		0.843745	0.59784	0.810334	0.620338	0.991264	0.720059	9.34414e-09	0.766854	1.02902e-18	0.0123778	0.00928589	0.0430797		0.0227903	397	20	3.94509e-20	92.16	1	C:GO:0016021	C:integral component of membrane			no IPS match	no IPS match	no IPS match
contig_46897	aluminum-activated malate transporter 9	[CURVED_GROUP2, CURVED_GROUP1, LINEAR_GROUP1, START_GROUP1, GROUP1, GROUP2_VS_GROUP1, INTERPRO, BLASTED, MAPPED, ANNOTATED]	336	6.36e-72	P:GO:0015743; C:GO:0016021	P:malate transport; C:integral component of membrane	15.9945	9.95022	12.1105	18.2203	9.20832	6.00068		1.10211	1.63699	1.85617	0.982899	0.0534495	1.22254	2.36892e-12	0.802024	1.01929e-14		0.00151193		0.00825923	0.0016255	336	20	6.3595e-72	84.03	2	P:GO:0015743; C:GO:0016021	P:malate transport; C:integral component of membrane			mobidb-lite (MOBIDB_LITE); mobidb-lite (MOBIDB_LITE)	no GO terms	no GO terms
contig_11320	amidase 1-like	[CURVED_GROUP2, CURVED_GROUP1, LINEAR_GROUP1, START_GROUP1, GROUP1, GROUP2_VS_GROUP1, INTERPRO, BLASTED, ANNOTATED]	401	7.04e-90	F:GO:0004040	F:amidase activity	39.881	54.8787	50.8838	36.5971	44.8689	35.8522		1.28708	4.03583	3.12242	2.20421	0.35935	2.05931	4.36132e-10	0.770222	4.98583e-21		0.000513064		0.0072367	0.00015591	401	20	7.03608e-90	97.12	1	F:GO:0004040	F:amidase activity			IPR036928 (G3DSA:3.90.1300.GENE3D); IPR000120 (PANTHER); PTHR11895:SF111 (PANTHER); IPR036928 (SUPERFAMILY)	F:GO:0004040	F:amidase activity
contig_3270	amino acid permease 3-like isoform X2	[CURVED_GROUP1, START_GROUP2, LINEAR_GROUP1, START_GROUP1, GROUP1, GROUP2_VS_GROUP1, INTERPRO, BLASTED, MAPPED, ANNOTATED]	1973	0	C:GO:0016021	C:integral component of membrane	4.46941	1.14156	1.39502	18.7843	5.12674	18.6504		3.33733	0.227422	0.635052	2.08386	0.108519	2.63919	3.49786e-09	0.778142	0.000741713	0.000168806	0.00561124		0.00747193		1973	20	0	95.89	1	C:GO:0016021	C:integral component of membrane			IPR013057 (PFAM); PTHR22950 (PANTHER); PTHR22950:SF350 (PANTHER)	no GO terms	no GO terms
contig_8211	aminoacyl tRNA synthase complex-interacting multifunctional protein 1	[START_GROUP1, LINEAR_GROUP1, GROUP1, INTERPRO, BLASTED, MAPPED, ANNOTATED]	477	1.61e-97	F:GO:0000049; F:GO:0004825; C:GO:0005829; C:GO:0009506	F:tRNA binding; F:methionine-tRNA ligase activity; C:cytosol; C:plasmodesma	29.3269	21.3287	16.8245	25.2869	22.639	16.6426		1.85185	1.66884	0.640061	1.44294	0.62408	1.03855	2.81635e-13	0.773259	3.17665e-22		1.74479e-06				477	20	1.6096e-97	96.77	4	F:GO:0000049; F:GO:0004825; C:GO:0005829; C:GO:0009506	F:tRNA binding; F:methionine-tRNA ligase activity; C:cytosol; C:plasmodesma	EC:6.1.1.10	Methionine--tRNA ligase	IPR002547 (PFAM); G3DSA:2.40.50.140 (GENE3D); mobidb-lite (MOBIDB_LITE); PTHR11586:SF31 (PANTHER); PTHR11586 (PANTHER); IPR002547 (PROSITE_PROFILES); IPR012340 (SUPERFAMILY)	F:GO:0000049	F:tRNA binding
contig_31457	aminoacylase-1	[START_GROUP1, LINEAR_GROUP1, GROUP1, INTERPRO, BLASTED, MAPPED, ANNOTATED]	415	2.92e-32	F:GO:0004046; C:GO:0005737; P:GO:0006508; P:GO:0006520; F:GO:0008237	F:aminoacylase activity; C:cytoplasm; P:proteolysis; P:cellular amino acid metabolic process; F:metallopeptidase activity	16.6124	9.57035	8.11337	13.8127	10.2846	8.97042		0.90239	1.08249	0.337722	1.27897	0.524832	0.66448	9.0659e-13	0.758492	9.67586e-19		2.87057e-06				415	20	2.92081e-32	90.91	5	F:GO:0004046; C:GO:0005737; P:GO:0006508; P:GO:0006520; F:GO:0008237	F:aminoacylase activity; C:cytoplasm; P:proteolysis; P:cellular amino acid metabolic process; F:metallopeptidase activity	EC:3.5.1.14	N-acyl-aliphatic-L-amino acid amidohydrolase	G3DSA:3.30.70.1640 (GENE3D); IPR002933 (PFAM); PTHR11014 (PANTHER); PTHR11014:SF56 (PANTHER); SSF53187 (SUPERFAMILY)	F:GO:0016787	F:hydrolase activity
contig_22219	aminoacylase-1 isoform X1	[START_GROUP1, LINEAR_GROUP2, LINEAR_GROUP1, GROUP1, GROUP2_VS_GROUP1, INTERPRO, BLASTED, MAPPED, ANNOTATED]	816	1.83e-151	F:GO:0004046; C:GO:0005773; C:GO:0005783; C:GO:0005794; P:GO:0006508; P:GO:0006520; F:GO:0008237; P:GO:0010043	F:aminoacylase activity; C:vacuole; C:endoplasmic reticulum; C:Golgi apparatus; P:proteolysis; P:cellular amino acid metabolic process; F:metallopeptidase activity; P:response to zinc ion	38.3444	24.2209	20.2909	44.499	22.054	13.5401		4.5677	1.66687	2.23918	6.27423	0.0314076	2.0107	7.10234e-16	0.830997	3.22497e-18		6.60522e-05	0.0318409			816	20	1.82693e-151	94.95	8	F:GO:0004046; C:GO:0005773; C:GO:0005783; C:GO:0005794; P:GO:0006508; P:GO:0006520; F:GO:0008237; P:GO:0010043	F:aminoacylase activity; C:vacuole; C:endoplasmic reticulum; C:Golgi apparatus; P:proteolysis; P:cellular amino acid metabolic process; F:metallopeptidase activity; P:response to zinc ion	EC:3.5.1.14	N-acyl-aliphatic-L-amino acid amidohydrolase	IPR002933 (PFAM); PIRSF036696 (PIRSF); G3DSA:3.40.630.10 (GENE3D); IPR010159 (TIGRFAM); PTHR11014 (PANTHER); PTHR11014:SF56 (PANTHER); SSF53187 (SUPERFAMILY)	F:GO:0004046; C:GO:0005737; P:GO:0006520; F:GO:0016787	F:aminoacylase activity; C:cytoplasm; P:cellular amino acid metabolic process; F:hydrolase activity
contig_4161	aminoacylase-1 isoform X1	[CURVED_GROUP2, START_GROUP1, LINEAR_GROUP1, GROUP1, GROUP2_VS_GROUP1, INTERPRO, BLASTED, MAPPED, ANNOTATED]	576	8.4e-136	F:GO:0004046; C:GO:0005773; C:GO:0005783; C:GO:0005794; P:GO:0006508; P:GO:0006520; F:GO:0008237; P:GO:0010043	F:aminoacylase activity; C:vacuole; C:endoplasmic reticulum; C:Golgi apparatus; P:proteolysis; P:cellular amino acid metabolic process; F:metallopeptidase activity; P:response to zinc ion	41.8118	29.0247	26.4244	44.8479	30.3677	15.8232		5.69322	1.05298	4.37543	4.65602	0.752427	1.31705	3.94095e-13	0.80189	3.60947e-19		0.000777993			0.00755632	576	20	8.39885e-136	97.23	8	F:GO:0004046; C:GO:0005773; C:GO:0005783; C:GO:0005794; P:GO:0006508; P:GO:0006520; F:GO:0008237; P:GO:0010043	F:aminoacylase activity; C:vacuole; C:endoplasmic reticulum; C:Golgi apparatus; P:proteolysis; P:cellular amino acid metabolic process; F:metallopeptidase activity; P:response to zinc ion	EC:3.5.1.14	N-acyl-aliphatic-L-amino acid amidohydrolase	IPR002933 (PFAM); G3DSA:3.30.70.1640 (GENE3D); PTHR11014:SF56 (PANTHER); PTHR11014 (PANTHER); SSF53187 (SUPERFAMILY)	F:GO:0016787	F:hydrolase activity
contig_5831	aminoacylase-1 isoform X2	[CURVED_GROUP2, CURVED_GROUP1, LINEAR_GROUP1, START_GROUP1, GROUP1, GROUP2_VS_GROUP1, INTERPRO, BLASTED, MAPPED, ANNOTATED]	1494	0	F:GO:0004046; C:GO:0005773; C:GO:0005783; C:GO:0005794; P:GO:0006508; P:GO:0006520; F:GO:0008237; P:GO:0010043	F:aminoacylase activity; C:vacuole; C:endoplasmic reticulum; C:Golgi apparatus; P:proteolysis; P:cellular amino acid metabolic process; F:metallopeptidase activity; P:response to zinc ion	37.8223	54.2177	56.9574	32.9119	54.4824	38.0279		0.951795	3.20653	5.24823	2.15492	2.58632	3.70612	2.98676e-09	0.750112	5.65038e-19		0.000174482		0.00327969	0.00229244	1494	20	0	94.65	8	F:GO:0004046; C:GO:0005773; C:GO:0005783; C:GO:0005794; P:GO:0006508; P:GO:0006520; F:GO:0008237; P:GO:0010043	F:aminoacylase activity; C:vacuole; C:endoplasmic reticulum; C:Golgi apparatus; P:proteolysis; P:cellular amino acid metabolic process; F:metallopeptidase activity; P:response to zinc ion	EC:3.5.1.14	N-acyl-aliphatic-L-amino acid amidohydrolase	IPR011650 (PFAM); G3DSA:3.30.70.360 (GENE3D); G3DSA:3.40.630.10 (GENE3D); IPR010159 (TIGRFAM); PIRSF036696 (PIRSF); IPR002933 (PFAM); G3DSA:3.30.70.1640 (GENE3D); PTHR11014:SF56 (PANTHER); PTHR11014 (PANTHER); IPR010159 (CDD); SSF53187 (SUPERFAMILY); IPR036264 (SUPERFAMILY)	F:GO:0004046; C:GO:0005737; P:GO:0006520; F:GO:0016787	F:aminoacylase activity; C:cytoplasm; P:cellular amino acid metabolic process; F:hydrolase activity
contig_5832	aminoacylase-1-like isoform X2	[CURVED_GROUP2, START_GROUP1, LINEAR_GROUP1, GROUP1, GROUP2_VS_GROUP1, INTERPRO, BLASTED]	270	1.51e-05			22.3575	15.066	12.8224	24.5387	13.5703	8.10166		3.3152	0.206105	2.49996	4.01051	0.209898	0.856906	1.53547e-10	0.770578	9.12208e-17		0.00102327			0.0428232	270	3	1.50973e-05	97.1						no IPS match	no IPS match	no IPS match
contig_45164	aminoacyl-tRNA synthetase-associated domain-containing protein	[START_GROUP1, LINEAR_GROUP1, GROUP1, INTERPRO, BLASTED, MAPPED, ANNOTATED]	2045	9.22e-41	F:GO:0002161; F:GO:0004812; P:GO:0106074	F:aminoacyl-tRNA editing activity; F:aminoacyl-tRNA ligase activity; P:aminoacyl-tRNA metabolism involved in translational fidelity	3.70606	2.66668	2.36922	3.49258	3.12863	2.56869		0.0632834	0.161399	0.117744	0.0947476	0.154299	0.124862	1.63577e-14	0.783137	2.1643e-15		1.00859e-06				2045	20	9.22324e-41	79.09	3	F:GO:0002161; F:GO:0004812; P:GO:0106074	F:aminoacyl-tRNA editing activity; F:aminoacyl-tRNA ligase activity; P:aminoacyl-tRNA metabolism involved in translational fidelity	EC:3.1.1.1	Carboxylesterase	PTHR30411 (PANTHER); PTHR30411:SF4 (PANTHER)	no GO terms	no GO terms
contig_18044	aminopeptidase M1-like	[CURVED_GROUP2, START_GROUP2, LINEAR_GROUP2, LINEAR_GROUP1, START_GROUP1, GROUP1, GROUP2_VS_GROUP1, INTERPRO, BLASTED, MAPPED, ANNOTATED]	544	9.7e-55	F:GO:0004177; P:GO:0006508; F:GO:0008237; F:GO:0008270	F:aminopeptidase activity; P:proteolysis; F:metallopeptidase activity; F:zinc ion binding	68.4984	114.55	122.958	50.5881	100.857	59.3519		6.33716	9.42794	20.313	3.90668	8.66936	5.42665	2.83768e-10	0.793151	2.73021e-15	0.0283925	0.00315783	0.00437853		0.0005722	544	20	9.69591e-55	91.19	4	F:GO:0004177; P:GO:0006508; F:GO:0008237; F:GO:0008270	F:aminopeptidase activity; P:proteolysis; F:metallopeptidase activity; F:zinc ion binding	EC:3.4.11	Acting on peptide bonds (peptidases)	no IPS match	no IPS match	no IPS match
contig_2388	aminopeptidase M1-like	[CURVED_GROUP2, START_GROUP2, LINEAR_GROUP2, LINEAR_GROUP1, START_GROUP1, GROUP1, GROUP2_VS_GROUP1, INTERPRO, BLASTED, MAPPED, ANNOTATED]	1176	0	F:GO:0004177; P:GO:0006508; F:GO:0008237; F:GO:0008270	F:aminopeptidase activity; P:proteolysis; F:metallopeptidase activity; F:zinc ion binding	66.0834	92.5604	97.2524	49.6292	82.3667	45.6138		6.4476	5.75671	12.2478	5.88045	8.01903	6.15533	5.25244e-08	0.746345	1.5058e-15	0.0461362	0.0325502	0.0104478		0.00121198	1176	20	0	94.02	4	F:GO:0004177; P:GO:0006508; F:GO:0008237; F:GO:0008270	F:aminopeptidase activity; P:proteolysis; F:metallopeptidase activity; F:zinc ion binding	EC:3.4.11	Acting on peptide bonds (peptidases)	G3DSA:1.25.50.20 (GENE3D); IPR024571 (PFAM); PTHR11533:SF183 (PANTHER); IPR001930 (PANTHER)	P:GO:0006508	P:proteolysis
contig_7490	aminopeptidase M1-like isoform X2	[CURVED_GROUP2, START_GROUP2, LINEAR_GROUP2, LINEAR_GROUP1, START_GROUP1, GROUP1, GROUP2_VS_GROUP1, INTERPRO, BLASTED, MAPPED, ANNOTATED]	2960	0	F:GO:0004177; P:GO:0006508; F:GO:0008237; F:GO:0008270	F:aminopeptidase activity; P:proteolysis; F:metallopeptidase activity; F:zinc ion binding	11.8845	21.7808	25.1124	6.50214	15.6228	6.06498		1.7547	4.32011	7.92643	1.27355	0.0604774	1.19872	1.76727e-07	0.743717	2.01427e-09	0.0433618	0.0230445	0.0268985		0.0042795	2960	20	0	89.77	4	F:GO:0004177; P:GO:0006508; F:GO:0008237; F:GO:0008270	F:aminopeptidase activity; P:proteolysis; F:metallopeptidase activity; F:zinc ion binding	EC:3.4.11	Acting on peptide bonds (peptidases)	G3DSA:1.25.50.20 (GENE3D); IPR024571 (PFAM); G3DSA:2.60.40.1910 (GENE3D); PTHR11533:SF177 (PANTHER); IPR001930 (PANTHER)	P:GO:0006508	P:proteolysis
contig_43232	ammonium transporter	[START_GROUP1, START_GROUP2, LINEAR_GROUP1, GROUP1, GROUP2_VS_GROUP1, INTERPRO, BLASTED, MAPPED]	288	8.67e-05	F:GO:0008519; P:GO:0015696; C:GO:0016020; C:GO:0016021; P:GO:0072488	F:ammonium transmembrane transporter activity; P:ammonium transport; C:membrane; C:integral component of membrane; P:ammonium transmembrane transport	18.4214	1.88566	1.20875	57.3917	11.5073	6.16465		14.6151	0.509401	0.314276	19.5578	4.41164	1.61738	6.66797e-09	0.743422	1.02862e-05	0.00846298	0.000396596				288	4	8.67237e-05	100	5	F:GO:0008519; P:GO:0015696; C:GO:0016020; C:GO:0016021; P:GO:0072488	F:ammonium transmembrane transporter activity; P:ammonium transport; C:membrane; C:integral component of membrane; P:ammonium transmembrane transport			no IPS match	no IPS match	no IPS match
contig_2055	ammonium transporter 1 member 1	[START_GROUP1, START_GROUP2, LINEAR_GROUP1, GROUP1, GROUP2_VS_GROUP1, INTERPRO, BLASTED, MAPPED, ANNOTATED]	1091	0	F:GO:0008519; C:GO:0016021; P:GO:0072488	F:ammonium transmembrane transporter activity; C:integral component of membrane; P:ammonium transmembrane transport	17.3669	2.31804	1.99527	53.1828	11.4361	6.17654		13.9477	0.223825	0.249732	16.3839	4.30792	1.64105	1.81605e-08	0.729253	4.49568e-07	0.00892829	0.000396884				1091	20	0	96.78	3	F:GO:0008519; C:GO:0016021; P:GO:0072488	F:ammonium transmembrane transporter activity; C:integral component of membrane; P:ammonium transmembrane transport			IPR029020 (G3DSA:1.10.3430.GENE3D); IPR024041 (PFAM); PTHR11730 (PANTHER); PTHR11730:SF82 (PANTHER); SSF111352 (SUPERFAMILY)	F:GO:0008519; P:GO:0015696; C:GO:0016020	F:ammonium transmembrane transporter activity; P:ammonium transport; C:membrane
contig_58305	AMSH-like ubiquitin thioesterase 2 isoform X1	[CURVED_GROUP2, START_GROUP2, LINEAR_GROUP2, START_GROUP1, GROUP2_VS_GROUP1, INTERPRO, BLASTED, MAPPED, ANNOTATED]	2059	4.5e-144	F:GO:0005515; P:GO:0006508; F:GO:0036459	F:protein binding; P:proteolysis; F:thiol-dependent ubiquitinyl hydrolase activity	9.77169	10.6101	9.93518	7.88527	9.66689	5.53771		1.14083	0.589935	1.41538	0.457319	0.00513421	0.101997	5.69905e-09	0.749911	6.64429e-16	0.022163		0.0107619		0.001399	2059	20	4.50324e-144	87.35	3	F:GO:0005515; P:GO:0006508; F:GO:0036459	F:protein binding; P:proteolysis; F:thiol-dependent ubiquitinyl hydrolase activity	EC:3.4.19.12	Ubiquitinyl hydrolase 1	G3DSA:3.40.140.10 (GENE3D); IPR000555 (PFAM); mobidb-lite (MOBIDB_LITE); PTHR12947:SF9 (PANTHER); PTHR12947 (PANTHER); IPR037518 (PROSITE_PROFILES); cd08066 (CDD); SSF102712 (SUPERFAMILY)	F:GO:0005515	F:protein binding
contig_26609	anamorsin homolog	[CURVED_GROUP1, START_GROUP2, LINEAR_GROUP1, START_GROUP1, GROUP1, GROUP2_VS_GROUP1, INTERPRO, BLASTED, MAPPED, ANNOTATED]	357	2.21e-59	C:GO:0005758; F:GO:0008168; F:GO:0009055; P:GO:0016226; P:GO:0022900; P:GO:0032259; F:GO:0046872; F:GO:0051537; F:GO:0051539	C:mitochondrial intermembrane space; F:methyltransferase activity; F:electron transfer activity; P:iron-sulfur cluster assembly; P:electron transport chain; P:methylation; F:metal ion binding; F:2 iron, 2 sulfur cluster binding; F:4 iron, 4 sulfur cluster binding	37.1858	20.3044	21.8447	55.6387	23.8674	36.1589		6.21119	2.20717	4.85146	5.24576	0.53356	3.80793	2.05515e-10	0.775891	6.17333e-15	0.00450989	0.000129891		0.00074965		357	20	2.20632e-59	91.94	9	C:GO:0005758; F:GO:0008168; F:GO:0009055; P:GO:0016226; P:GO:0022900; P:GO:0032259; F:GO:0046872; F:GO:0051537; F:GO:0051539	C:mitochondrial intermembrane space; F:methyltransferase activity; F:electron transfer activity; P:iron-sulfur cluster assembly; P:electron transport chain; P:methylation; F:metal ion binding; F:2 iron, 2 sulfur cluster binding; F:4 iron, 4 sulfur cluster binding			IPR007785 (PANTHER)	C:GO:0005737; P:GO:0016226; F:GO:0051536	C:cytoplasm; P:iron-sulfur cluster assembly; F:iron-sulfur cluster binding
contig_66523	anamorsin homolog	[CURVED_GROUP1, START_GROUP2, LINEAR_GROUP1, START_GROUP1, GROUP1, GROUP2_VS_GROUP1, INTERPRO, BLASTED, MAPPED, ANNOTATED]	414	6.24e-59	C:GO:0005758; F:GO:0008168; F:GO:0009055; P:GO:0016226; P:GO:0022900; P:GO:0032259; F:GO:0046872; F:GO:0051537; F:GO:0051539	C:mitochondrial intermembrane space; F:methyltransferase activity; F:electron transfer activity; P:iron-sulfur cluster assembly; P:electron transport chain; P:methylation; F:metal ion binding; F:2 iron, 2 sulfur cluster binding; F:4 iron, 4 sulfur cluster binding	48.9908	22.7128	26.1127	78.3852	31.3305	48.4477		10.7919	1.42386	7.89624	6.10761	0.202414	7.75947	6.64777e-10	0.771074	3.15445e-13	0.00283684	0.000226495		0.0012113		414	20	6.24343e-59	84.26	9	C:GO:0005758; F:GO:0008168; F:GO:0009055; P:GO:0016226; P:GO:0022900; P:GO:0032259; F:GO:0046872; F:GO:0051537; F:GO:0051539	C:mitochondrial intermembrane space; F:methyltransferase activity; F:electron transfer activity; P:iron-sulfur cluster assembly; P:electron transport chain; P:methylation; F:metal ion binding; F:2 iron, 2 sulfur cluster binding; F:4 iron, 4 sulfur cluster binding			IPR013216 (PFAM); G3DSA:3.40.50.150 (GENE3D); IPR029063 (SUPERFAMILY)	F:GO:0008168	F:methyltransferase activity
contig_9816	anamorsin homolog	[CURVED_GROUP1, START_GROUP2, LINEAR_GROUP1, START_GROUP1, GROUP1, GROUP2_VS_GROUP1, INTERPRO, BLASTED, MAPPED, ANNOTATED]	322	3.52e-54	C:GO:0005758; F:GO:0008168; F:GO:0009055; P:GO:0016226; P:GO:0022900; P:GO:0032259; F:GO:0046872; F:GO:0051537; F:GO:0051539	C:mitochondrial intermembrane space; F:methyltransferase activity; F:electron transfer activity; P:iron-sulfur cluster assembly; P:electron transport chain; P:methylation; F:metal ion binding; F:2 iron, 2 sulfur cluster binding; F:4 iron, 4 sulfur cluster binding	31.0675	13.8399	14.377	49.0662	16.7318	27.7624		8.2495	2.17996	5.34666	6.34419	0.843301	3.53229	1.30063e-07	0.712294	1.47899e-12	0.016856	0.000635603		0.0033934		322	20	3.52489e-54	94.86	9	C:GO:0005758; F:GO:0008168; F:GO:0009055; P:GO:0016226; P:GO:0022900; P:GO:0032259; F:GO:0046872; F:GO:0051537; F:GO:0051539	C:mitochondrial intermembrane space; F:methyltransferase activity; F:electron transfer activity; P:iron-sulfur cluster assembly; P:electron transport chain; P:methylation; F:metal ion binding; F:2 iron, 2 sulfur cluster binding; F:4 iron, 4 sulfur cluster binding			IPR007785 (PFAM); IPR007785 (PANTHER)	C:GO:0005737; P:GO:0016226; F:GO:0051536	C:cytoplasm; P:iron-sulfur cluster assembly; F:iron-sulfur cluster binding
contig_9817	anamorsin homolog	[CURVED_GROUP1, START_GROUP2, LINEAR_GROUP1, START_GROUP1, GROUP1, GROUP2_VS_GROUP1, INTERPRO, BLASTED, MAPPED, ANNOTATED]	312	3.87e-52	C:GO:0005758; F:GO:0008168; F:GO:0009055; P:GO:0016226; P:GO:0022900; P:GO:0032259; F:GO:0046872; F:GO:0051537; F:GO:0051539	C:mitochondrial intermembrane space; F:methyltransferase activity; F:electron transfer activity; P:iron-sulfur cluster assembly; P:electron transport chain; P:methylation; F:metal ion binding; F:2 iron, 2 sulfur cluster binding; F:4 iron, 4 sulfur cluster binding	23.9907	8.57013	9.50815	40.7756	12.109	20.6365		7.9628	1.73247	4.428	5.8103	0.174067	3.35899	1.14069e-07	0.715706	4.48522e-11	0.013341	0.000773421		0.00415114		312	20	3.86638e-52	94.71	9	C:GO:0005758; F:GO:0008168; F:GO:0009055; P:GO:0016226; P:GO:0022900; P:GO:0032259; F:GO:0046872; F:GO:0051537; F:GO:0051539	C:mitochondrial intermembrane space; F:methyltransferase activity; F:electron transfer activity; P:iron-sulfur cluster assembly; P:electron transport chain; P:methylation; F:metal ion binding; F:2 iron, 2 sulfur cluster binding; F:4 iron, 4 sulfur cluster binding			IPR007785 (PFAM); IPR007785 (PANTHER)	C:GO:0005737; P:GO:0016226; F:GO:0051536	C:cytoplasm; P:iron-sulfur cluster assembly; F:iron-sulfur cluster binding
contig_14321	anaphase-promoting complex subunit 10	[CURVED_GROUP2, START_GROUP2, LINEAR_GROUP2, LINEAR_GROUP1, START_GROUP1, GROUP1, GROUP2_VS_GROUP1, INTERPRO, BLASTED, MAPPED, ANNOTATED]	1011	1.56e-141	C:GO:0005680; P:GO:0007049; P:GO:0031145; P:GO:0051301	C:anaphase-promoting complex; P:cell cycle; P:anaphase-promoting complex-dependent catabolic process; P:cell division	19.1668	16.1247	14.683	14.781	15.5882	12.5274		1.02636	0.169706	0.889049	0.775085	0.274287	0.944885	3.27926e-09	0.780709	3.93941e-18	0.00242806	0.00126961	0.02071		0.0277115	1011	20	1.56469e-141	96.87	4	C:GO:0005680; P:GO:0007049; P:GO:0031145; P:GO:0051301	C:anaphase-promoting complex; P:cell cycle; P:anaphase-promoting complex-dependent catabolic process; P:cell division			IPR004939 (PFAM); IPR016901 (PIRSF); IPR008979 (G3DSA:2.60.120.GENE3D); IPR016901 (PANTHER); IPR004939 (PROSITE_PROFILES); IPR016901 (CDD); IPR008979 (SUPERFAMILY)	C:GO:0005680; P:GO:0031145	C:anaphase-promoting complex; P:anaphase-promoting complex-dependent catabolic process
contig_14322	anaphase-promoting complex subunit 10	[START_GROUP1, START_GROUP2, LINEAR_GROUP1, GROUP1, GROUP2_VS_GROUP1, INTERPRO, BLASTED, MAPPED, ANNOTATED]	470	1.74e-56	C:GO:0005680; P:GO:0007049; P:GO:0031145; P:GO:0051301	C:anaphase-promoting complex; P:cell cycle; P:anaphase-promoting complex-dependent catabolic process; P:cell division	9.53458	7.90868	5.94155	7.64774	7.09573	5.59027		0.131626	0.398054	0.469785	0.39142	0.258133	0.629739	2.97417e-12	0.775898	2.56946e-18	0.0152931	6.86608e-06				470	20	1.73587e-56	98.35	4	C:GO:0005680; P:GO:0007049; P:GO:0031145; P:GO:0051301	C:anaphase-promoting complex; P:cell cycle; P:anaphase-promoting complex-dependent catabolic process; P:cell division			IPR008979 (G3DSA:2.60.120.GENE3D); IPR004939 (PFAM); IPR016901 (PANTHER); IPR004939 (PROSITE_PROFILES); IPR008979 (SUPERFAMILY)	C:GO:0005680; P:GO:0031145	C:anaphase-promoting complex; P:anaphase-promoting complex-dependent catabolic process
contig_20018	Anaphase-promoting complex subunit 11	[CURVED_GROUP2, START_GROUP2, LINEAR_GROUP2, LINEAR_GROUP1, START_GROUP1, GROUP1, GROUP2_VS_GROUP1, INTERPRO, BLASTED, MAPPED, ANNOTATED]	1897	7.86e-54	F:GO:0004842; C:GO:0005680; P:GO:0016567	F:ubiquitin-protein transferase activity; C:anaphase-promoting complex; P:protein ubiquitination	5.77454	6.78568	7.5313	4.62928	6.17148	4.94577		0.396541	0.244114	0.547855	0.450311	0.213517	0.262557	2.96208e-08	0.760719	2.224e-13	0.0269588	0.0131411	0.028862		0.00534507	1897	20	7.86131e-54	82.8	3	F:GO:0004842; C:GO:0005680; P:GO:0016567	F:ubiquitin-protein transferase activity; C:anaphase-promoting complex; P:protein ubiquitination			PTHR43056:SF6 (PANTHER); PTHR43056 (PANTHER)	no GO terms	no GO terms
contig_73611	anaphase-promoting complex subunit 4	[START_GROUP1, START_GROUP2, LINEAR_GROUP2, GROUP2_VS_GROUP1, INTERPRO, BLASTED, MAPPED, ANNOTATED]	264	1.63e-39	C:GO:0005680; P:GO:0030071; P:GO:0031145	C:anaphase-promoting complex; P:regulation of mitotic metaphase/anaphase transition; P:anaphase-promoting complex-dependent catabolic process	12.501	11.2966	11.0889	14.6191	9.80147	7.68335		0.683697	0.549412	0.503544	1.91721	0.559522	0.4215	5.72646e-09	0.711433	2.95124e-16	0.0154433		2.70077e-05			264	20	1.6321e-39	87.01	3	C:GO:0005680; P:GO:0030071; P:GO:0031145	C:anaphase-promoting complex; P:regulation of mitotic metaphase/anaphase transition; P:anaphase-promoting complex-dependent catabolic process			no IPS match	no IPS match	no IPS match
contig_1534	ankyrin repeat and SAM domain-containing protein 6	[CURVED_GROUP2, START_GROUP1, GROUP2_VS_GROUP1, INTERPRO, BLASTED, ANNOTATED]	649	1.2e-65	F:GO:0005515	F:protein binding	17.8166	17.1982	16.5615	16.837	15.2145	12.3247		1.0081	0.613448	0.858534	1.11954	0.809845	0.350593	5.33747e-10	0.708344	6.50669e-26					1.15617e-05	649	20	1.19511e-65	91.53	1	F:GO:0005515	F:protein binding			IPR001660 (PFAM); G3DSA:1.10.150.50 (GENE3D); mobidb-lite (MOBIDB_LITE); PTHR23509 (PANTHER); PTHR23509:SF3 (PANTHER); IPR001660 (PROSITE_PROFILES); cd09487 (CDD); IPR013761 (SUPERFAMILY)	F:GO:0005515	F:protein binding
contig_27529	ankyrin repeat and SAM domain-containing protein 6	[CURVED_GROUP2, START_GROUP2, LINEAR_GROUP2, START_GROUP1, GROUP2_VS_GROUP1, INTERPRO, BLASTED, MAPPED, ANNOTATED]	1183	0	F:GO:0005515	F:protein binding	26.4111	28.2307	26.1735	22.4487	25.6747	16.928		2.23962	1.55541	2.58829	0.656109	0.989199	1.05388	1.20489e-09	0.759446	7.38265e-21	0.0281987		0.0174283		0.00186977	1183	20	0	71.48	1	F:GO:0005515	F:protein binding			IPR001660 (PFAM); G3DSA:1.10.150.50 (GENE3D); mobidb-lite (MOBIDB_LITE); mobidb-lite (MOBIDB_LITE); mobidb-lite (MOBIDB_LITE); PTHR23509:SF3 (PANTHER); PTHR23509 (PANTHER); IPR001660 (PROSITE_PROFILES); IPR013761 (SUPERFAMILY)	F:GO:0005515	F:protein binding
contig_1771	ankyrin repeat domain-containing protein 2A	[CURVED_GROUP2, START_GROUP2, LINEAR_GROUP2, START_GROUP1, GROUP2_VS_GROUP1, INTERPRO, BLASTED, MAPPED, ANNOTATED]	1283	0	F:GO:0005515; C:GO:0016021	F:protein binding; C:integral component of membrane	161.415	183.409	172.055	131.163	166.258	130.291		6.95897	5.51101	17.0753	4.19929	1.3773	2.26817	4.04208e-09	0.75105	2.23334e-25	0.000345289		0.00144349		0.000773925	1283	20	0	94.45	2	F:GO:0005515; C:GO:0016021	F:protein binding; C:integral component of membrane			IPR020683 (PFAM); PIRSF000654 (PIRSF); IPR036770 (G3DSA:1.25.40.GENE3D); IPR041243 (PFAM); mobidb-lite (MOBIDB_LITE); mobidb-lite (MOBIDB_LITE); PTHR44453 (PANTHER); IPR002110 (PROSITE_PROFILES); IPR002110 (PROSITE_PROFILES); IPR020683 (PROSITE_PROFILES); IPR020683 (CDD); IPR036770 (SUPERFAMILY)	F:GO:0005515	F:protein binding
contig_2003	ankyrin repeat domain-containing protein 2A	[CURVED_GROUP1, START_GROUP1, LINEAR_GROUP1, GROUP1, INTERPRO, BLASTED, MAPPED, ANNOTATED]	1435	0	F:GO:0005515; C:GO:0016021	F:protein binding; C:integral component of membrane	93.3957	131.071	125.118	81.6056	133.035	138.112		6.95197	2.60944	3.53667	5.24178	1.5904	4.9532	1.04703e-18	0.849897	1.28718e-24		5.32873e-06		0.000207608		1435	20	0	92.32	2	F:GO:0005515; C:GO:0016021	F:protein binding; C:integral component of membrane			PIRSF000654 (PIRSF); IPR036770 (G3DSA:1.25.40.GENE3D); IPR020683 (PFAM); IPR041243 (PFAM); mobidb-lite (MOBIDB_LITE); mobidb-lite (MOBIDB_LITE); mobidb-lite (MOBIDB_LITE); PTHR44453 (PANTHER); IPR020683 (PROSITE_PROFILES); IPR002110 (PROSITE_PROFILES); IPR002110 (PROSITE_PROFILES); IPR020683 (CDD); IPR036770 (SUPERFAMILY)	F:GO:0005515	F:protein binding
contig_27176	ankyrin repeat domain-containing protein 30A-like isoform X1	[CURVED_GROUP2, START_GROUP1, LINEAR_GROUP1, GROUP1, GROUP2_VS_GROUP1, INTERPRO, BLASTED]	802	7.11e-10			14.3883	21.5964	27.4997	14.5977	19.2589	18.9797		1.76953	2.34858	0.942888	1.84569	0.23929	1.76763	3.61871e-09	0.722447	2.1616e-17		1.71279e-05			0.00265061	802	20	7.11205e-10	99.85						no IPS match	no IPS match	no IPS match
contig_17527	ankyrin repeat domain-containing protein 30A-like isoform X2	[CURVED_GROUP1, START_GROUP2, LINEAR_GROUP1, START_GROUP1, GROUP1, GROUP2_VS_GROUP1, INTERPRO, BLASTED]	756	5.57e-44			14.237	21.7918	23.6349	12.459	17.6692	18.4963		1.08324	1.85571	1.76745	1.36234	0.00797651	1.07024	2.47042e-11	0.792611	1.48556e-16	0.00411336	0.00114233		0.0230269		756	20	5.56636e-44	96.2						IPR007033 (PFAM)	no GO terms	no GO terms
contig_30877	ankyrin repeat domain-containing protein 65-like	[START_GROUP1, LINEAR_GROUP1, GROUP1, INTERPRO, BLASTED, ANNOTATED]	1118	0	F:GO:0005515	F:protein binding	8.07486	5.85349	4.96915	8.69074	5.71662	4.07954		0.360377	0.113998	0.138372	0.660638	0.103151	0.404604	4.40098e-17	0.808043	5.9435e-18		3.44591e-07				1118	20	0	82.78	1	F:GO:0005515	F:protein binding			IPR020683 (PFAM); IPR036770 (G3DSA:1.25.40.GENE3D); PTHR43928 (PANTHER); IPR002110 (PROSITE_PROFILES); IPR000535 (PROSITE_PROFILES); IPR002110 (PROSITE_PROFILES); IPR020683 (PROSITE_PROFILES); IPR020683 (CDD); IPR008962 (SUPERFAMILY); IPR036770 (SUPERFAMILY)	F:GO:0005515	F:protein binding
contig_37705	ankyrin repeat domain-containing protein 65-like	[CURVED_GROUP1, START_GROUP1, LINEAR_GROUP1, GROUP1, INTERPRO, BLASTED, ANNOTATED]	765	3.46e-98	F:GO:0005515	F:protein binding	4.99925	3.00123	3.09397	4.82221	3.06025	2.57971		0.174206	0.0843043	0.134887	0.394342	0.103251	0.234996	1.29383e-23	0.872897	9.67515e-16		1.64768e-05		0.0019525		765	20	3.46123e-98	89.79	1	F:GO:0005515	F:protein binding			IPR002110 (PRINTS); IPR036770 (G3DSA:1.25.40.GENE3D); IPR020683 (PFAM); PTHR24149:SF1 (PANTHER); PTHR24149 (PANTHER); IPR002110 (PROSITE_PROFILES); IPR002110 (PROSITE_PROFILES); IPR020683 (PROSITE_PROFILES); IPR020683 (CDD); IPR036770 (SUPERFAMILY)	F:GO:0005515	F:protein binding
contig_71223	ankyrin repeat domain-containing protein 65-like	[START_GROUP1, START_GROUP2, LINEAR_GROUP1, GROUP1, GROUP2_VS_GROUP1, INTERPRO, BLASTED, ANNOTATED]	767	1.42e-93	F:GO:0005515	F:protein binding	8.58628	5.50896	4.43739	7.61088	5.0556	3.53068		0.432476	0.76082	0.23111	0.42853	0.185082	0.341799	3.56801e-22	0.862019	5.02082e-14	0.0439078	9.32615e-08				767	20	1.4227e-93	88.51	1	F:GO:0005515	F:protein binding			IPR002110 (PRINTS); IPR020683 (PFAM); G3DSA:1.25.40.960 (GENE3D); IPR036770 (G3DSA:1.25.40.GENE3D); PTHR24136 (PANTHER); IPR002110 (PROSITE_PROFILES); IPR020683 (PROSITE_PROFILES); IPR002110 (PROSITE_PROFILES); IPR020683 (CDD); IPR036770 (SUPERFAMILY)	F:GO:0005515	F:protein binding
contig_30502	ankyrin repeat domain-containing protein, chloroplastic	[CURVED_GROUP2, CURVED_GROUP1, LINEAR_GROUP1, START_GROUP1, GROUP1, GROUP2_VS_GROUP1, INTERPRO, BLASTED, MAPPED, ANNOTATED]	1936	0	F:GO:0003676; F:GO:0005515; C:GO:0009507	F:nucleic acid binding; F:protein binding; C:chloroplast	23.3718	18.0665	16.9624	21.9229	17.1167	14.7181		0.502016	0.404822	0.495523	1.06481	0.259313	0.58133	4.7544e-33	0.915324	4.42071e-23		4.65026e-05		0.00516541	0.00382392	1936	20	0	85.79	3	F:GO:0003676; F:GO:0005515; C:GO:0009507	F:nucleic acid binding; F:protein binding; C:chloroplast			IPR020683 (PFAM); IPR036770 (G3DSA:1.25.40.GENE3D); PIRSF000654 (PIRSF); mobidb-lite (MOBIDB_LITE); mobidb-lite (MOBIDB_LITE); PTHR45194 (PANTHER); IPR002110 (PROSITE_PROFILES); IPR002110 (PROSITE_PROFILES); IPR020683 (PROSITE_PROFILES); IPR002110 (PROSITE_PROFILES); IPR002110 (PROSITE_PROFILES); IPR020683 (CDD); IPR036770 (SUPERFAMILY)	F:GO:0005515	F:protein binding
contig_1758	ankyrin repeat-containing protein At2g01680	[CURVED_GROUP2, START_GROUP1, GROUP2_VS_GROUP1, INTERPRO, BLASTED, MAPPED, ANNOTATED]	1504	0	C:GO:0016021	C:integral component of membrane	17.7581	16.0729	16.5817	17.3819	15.5668	10.9935		0.198301	0.496246	1.23936	0.766635	0.976797	0.68497	3.00036e-11	0.734806	8.70006e-25					4.90702e-06	1504	20	0	91.11	1	C:GO:0016021	C:integral component of membrane			IPR020683 (PFAM); IPR036770 (G3DSA:1.25.40.GENE3D); IPR026961 (PFAM); IPR027002 (PTHR24186:PANTHER); PTHR24186 (PANTHER); IPR020683 (PROSITE_PROFILES); IPR020683 (CDD); IPR036770 (SUPERFAMILY)	no GO terms	no GO terms
contig_24725	ankyrin repeat-containing protein At3g12360-like	[CURVED_GROUP2, START_GROUP2, LINEAR_GROUP2, START_GROUP1, GROUP2_VS_GROUP1, INTERPRO, BLASTED, MAPPED, ANNOTATED]	350	2.04e-67	C:GO:0016021	C:integral component of membrane	6.26554	8.69441	9.29775	2.47528	5.72408	2.28963		1.12924	0.356828	1.6627	0.629745	0.947369	0.576158	1.47264e-09	0.759078	3.23211e-12	0.000459502		0.00521228		0.00304244	350	20	2.03942e-67	88.8	1	C:GO:0016021	C:integral component of membrane			IPR026961 (PFAM); PTHR24177:SF80 (PANTHER); PTHR24177 (PANTHER)	no GO terms	no GO terms
[truncated: 148,511 more rows]

## Sheet: ManuscriptGenes
contig_61428	contig_61428	1-aminocyclopropane-1-carboxylate synthase	ACS1	[START_GROUP1, LINEAR_GROUP2, GROUP2_VS_GROUP1, INTERPRO, BLASTED, MAPPED, ANNOTATED]	1380	0	P:GO:0009693; P:GO:0009835; F:GO:0016491; F:GO:0016847; F:GO:0030170; P:GO:0042218; F:GO:0042803; P:GO:0055114	P:ethylene biosynthetic process; P:fruit ripening; F:oxidoreductase activity; F:1-aminocyclopropane-1-carboxylate synthase activity; F:pyridoxal phosphate binding; P:1-aminocyclopropane-1-carboxylate biosynthetic process; F:protein homodimerization activity; P:oxidation-reduction process	6.03521	5.39303	6.14661	7.68654	22.5878	121.51		1.91175	2.28701	4.52113	2.04198	2.17494	17.6121	3.44396e-18	0.795309	0.000139663			1.07756e-06			1380	20	0	97.07	8	P:GO:0009693; P:GO:0009835; F:GO:0016491; F:GO:0016847; F:GO:0030170; P:GO:0042218; F:GO:0042803; P:GO:0055114	P:ethylene biosynthetic process; P:fruit ripening; F:oxidoreductase activity; F:1-aminocyclopropane-1-carboxylate synthase activity; F:pyridoxal phosphate binding; P:1-aminocyclopropane-1-carboxylate biosynthetic process; F:protein homodimerization activity; P:oxidation-reduction process	EC:4.4.1.14	1-aminocyclopropane-1-carboxylate synthase	PR00753 (PRINTS); IPR015422 (G3DSA:3.90.1150.GENE3D); IPR004839 (PFAM); IPR015421 (G3DSA:3.40.640.GENE3D); PTHR43795:SF10 (PANTHER); PTHR43795 (PANTHER); cd00609 (CDD); IPR015424 (SUPERFAMILY)	F:GO:0003824; P:GO:0009058; F:GO:0030170	F:catalytic activity; P:biosynthetic process; F:pyridoxal phosphate binding
[truncated: 35 more rows]
